# Supplementary material for: Discovery of a rich gene pool of bat SARS-related coronaviruses provides new insights into the origin of SARS coronavirus
Source: PLoS Pathog. 2017 Nov 30;13(11):e1006698. doi: 10.1371/journal.ppat.1006698 (PMC5708621; doi:10.1371/journal.ppat.1006698)
Supplement: S1 Dataset — (FAS) [file ppat.1006698.s012.fas]

>Bat_SARSr-CoV_As6526
ATATTAGGTTTTTACCTACCCAGGAAAAGCCAACCAACCTCGATCTCTTGTAGATCTGTTCTCTAAACGAACTTTAAAATCTGTGTAGCTGTCGCTCGGCTGCATGCCTAGTGCACCTACGCAGTATAAACAATAATAAATTTTACTGTCGTTGACAAGAAACGAGTAACTCGTCCCTCTTCTGCAGACTGCTTACGGTTTCGTCCGTGTTGCAGTCGATCATCAGCATACCTAGGTTTCGTCCGGGTGTGACCGAAAGGTAAGATGGAGAGCCTTGTTCTTGGTGTCAACGAGAAAACACACGTCCAACTCAGTTTGCCTGTTCTTCAGGTTAGAGACGTGCTAGTGCGTGGCTTCGGGGACTCTGTGGAAGAGGCCCTATCGGAGGCACGTGAACATCTTAAAAATGGCACTTGTGGTTTAGTAGAGCTGGAAAAAGGCGTATTGCCCCAGCTTGAACAGCCCTATGTGTTCATTAAACGTTCTGATGCCTTAAGCACCAATCATGGCCACAAGGTCGTTGAGCTGGTTGCAGAATTGGACGGCATTCAGTACGGTCGTAGCGGTATAACTCTGGGAGTGCTCGTGCCACATGTGGGCGAAACCCCAATCGCATACCGCAATGTTCTTCTTCGTAAGAACGGTAATAAGGGAGCCGGTGGCCATAGCTTTGGCATCGATCTAAAGTCTTATGACTTAGGTGACGAGCTTGGCACTGATCCCATTGAAGATTATGAACAAAACTGGAACACTAAGCATGGCAGTGGTGCACTCCGTGAACTCACTCGTGAGCTCAATGGAGGTGCATTCACTCGCTATGTCGACAACAACTTCTGTGGCCCAGATGGGTACCCTCTTGATTGCATCAAGGATTTTCTCGCTCGCGCGGGCAAGTCAATGTGCACTCTTTCTGAACAACTTGATTACATTGAGTCGAAGAGAGGTGTCTACTGCTGCCGTGACCATGAGCATGAAGTTGCCTGGTTCACTGAGCGCTCTGATAAGAGCTATGAGCATCAGACACCCTTCGAAATTAAGAGTGCCAAGAAATTTGACACCTTCAAAGGGGAATGCCCAAAGTTTGTATTTCCTCTCAATTCAAAAGTCAAAGTCATTCAACCACGTGTTGAAAAGAAAAAGACTGAAGGTTTCATGGGGCGTATACGCTCTGTGTACCCTGTTGCATCTCCACAGGAGTGTAACAACATGCACTTGTCTACCTTGATGAAATGTAATCATTGCGATGAAGTTTCATGGCAGACGTGCGACTTTCTGAAAGCCACTTGTGAACATTGTGGCACTGAAAATTTAGTCACTGAAGGACCTACTACATGTGGGTACCTACCTACTAATGCTGTAGTGAAAATGCCATGTCCTGCCTGTCAAGACCCAGAGATTGGACCTGAGCATAGTGTTGCAGATTATCACAACCACTCAAACATTGAAACTCGACTCCGCAAGGGAGGTAGGACTAGATGTTTTGGAGGCTGCGTGTTTGCCTATGTCGGCTGCTATAACAAGCGTGCCTACTGGGTTCCTCGTGCTAGTGCTGATATTGGTTCAGGCCATACCGGCATTACTGGTGACAACGTGGAGACCCTGAATGAGGATCTCCTTGAGATACTGAGTCGTGAACGTGTTAACATTAACATTGTTGGCGATTTTCAGTTGACTGAAGAGGTTGCCATCATTTTGGCATCTTTTTCCGCTTCTACAAGTGCCTTTATTGGCACTATAAAGAGTCTTGATTACAAGTCTTTCAAAGCCATTGTTGAGTCCTGCGGTAACTACAAAGTCACTAAGGGAAAGCCCGTAAAAGGTGCTTGGAACATAGGACAACAGAGATCAGTTTTAACACCACTGTGTGGTTTCCCCTCACAGGCTGCTGGTGTTATCAGATCAATTTTTGCACGCACACTTGATGCAGCAAACCACTCAATTCCTGATTTGCAAAGAGCAGCTGTCACCATACTTGATGGTATTTCTGAACAGTCATTACGTCTTGTCGACGCCATGGTTTATACCTCAGACCTGATCACCAACAGTGTCATTATTATGGCATATGTAACTGGTGGTCTTGTACAACAGATTTCTCAGTGGTTGTCTAATCTGTTGGGCACTACTGTTGAAAAACTCAGGCCCATCTTTGCATGGATTGAGGCGAAATTTAGTGCAGGAGTTGAATTTCTCAAGGATGCTTGGGAGATTCTCAAATTTCTCATTACAGGTGTTTTTGACATCGTCAAGGGTCAAATACAGGTTGCTTCAGATAACATCAAGGATTGTGTAAAATGCTTCATTGATGTTGTTAACAAAGCACTCGAAATGTGCATTGACCAAGTCACTATCGCTGGCGTAAAGTTGCGATCACTCAACTTGGGTGAAGTCTTCATCGCTCAAAGCAAGGGACTTTACCGTCAGTGTATACGTGGCAAGGAACAGCTGCAACTACTCATGCCTCTTAAGGCACCAAAAGAAGTCACCTTTCTTGAAGGTGATTCACATGATACAGTACTTACCTCTGAGGAGGTTGTTCTCAAGAACGGTGAACTCGAAGCACTCGAGACGCCCGTTGATAGCTTCACAAATGGAGCTGTCGTTGGCACACCAGTCTGTGTAAATGGCCTCATGCTCTTAGAGATCAAGGACAAAGAACAATATTGCGCATTGTCTCCTGGTTTACTGGCTACAAACAATGTCTTTCGCCTAAAGGGAGGTGCACCAATTAAAGGTGTAACCTTTGGAGAAGATACTGTTTTGGAAGTTCAAGGCTACAAGAATGTGAGAATCACATTTGAGCTTGATGAACGTGTAGACAAAGTGCTTAATGAAAAGTGTTCTGTCTACACTGTTGAATCCGGTACCGAAGTTACTGAGTTTGCATGTGTTGTAGCAGAGGCTGTTGTGAAGACTTTACAACCAGTTTCTGATCTTCTTACCAATATGGGTATTGATCTTGATGAATGGAGTGTGGCTACATTCTATTTGTTTGATGATGCTGGTGAAGAAAAACTTTCTTCACGTATGTACTGTTCCTTCTATCCTCCTGATGATGAGGAGGATTGTGATGAGTATGAGGAAGAAGAGGAAGTCCCGGAAGAATCCTGTGCGCATGAATACGGTACAGAAGAAGACTACCAAGGTCTTCCACTGGAATTTGGTGCCTCAACTGAAATGCAAGTTGAAGAAGAAGAAGAAGAGGACTGGCTTGGTGATGCTACCGAATTATCGGAGCATGAACCAGAACCAGAACTAACACCTGAAGAACCAGTTAACCAGTTTACTGGTTATTTAAAACTTACTGACAATGTTGCCATTAAGTGTGTGGACATCGTGAAGGAGGCGCAAAACGCTAACCCCACGGTGATTGTAAATGCTGCTAACATACATCTGAAACATGGTGGTGGTGTAGCAGGTGCACTCAACAAGGCAACCAATGGTGCCATGCAAAAAGAGAGCGATGATTACATTAAGCTAAATGGCCCTCTCACAGTGGGGGGTTCATGTTTGCTTTCTGGACATAACCTTGCTAAGAAGTGTCTGCATGTTGTTGGACCTAACCTAAATGCAGGTGAGGACATCCAGCTTCTTAAGGCAGCATATGAAAATTTCAATTCACAGGACACCTTACTTGCACCATTGTTGTCAGCAGGCATATTTGGTGCTAAACCACTTCAGTCTTTACAAGTGTGCGTGCAGACAGTTCGTACACAGGTTTACATTGCAGTCAATGACAAAGCTCTTTATGAGCAGGTTGTCATGGATTACCTTGATAGCCTGAAGCCTAGAGTGGAAGCACCTAAACAAGAGGAGCCACCAAAGACAGAAGATCCTGAAATTGAGGAGAAATTTGTCGTACAGAAGCCTGTCGATGTGAAGCCAAAGATTAAGGCTTGCATTGATGAGGTTACTACAACACTGGAAGAAACTAAGTTTCTTACCAATAAGTTACTCTTGTTTGCTGACATCAATGGTAAGCTTTACCATGATTCTCAGAACATGCTTAGAGGTGAAGATATGTCTTTCCTTGAGAAGGACGCACCTTACATGGTAGGTGATGTTATCACTAGTGGTGATATCACTTGTGTTGTAATACCCTCCAAAAAGGCTGGCGGCACTACTGAGATGCTCTCAAGAGCTTTGAAGAAAGTGCCAGTTGATGAGTATATAACCACATACCCTGGACAAGGATGTGCTGGTTATACACTTGAGGAAGCTAAGACTGCTCTTAAGAAATGCAAATCTGCATTTTACGTGCTACCTTCAGAAACACCTAATGCTAAGGAAGAGATTCTAGGAACCGTATCCTGGAATTTGAGAGAAATGCTTGCTCATGCTGAAGAGACAAGAAAATTAATGCCTATCTGCATGGATGTTAGAGCTATAATGGCCACCATCCAACGCAAGTACAAAGGAATTAAAATTCAAGAAGGCATCGTTGACTATGGTGTCCGATTCTTCTTTTATACTAGTAAAGAGCCTGTAGCTTCTATTATTACGAAGCTGAACTCTCTAAATGAGCCACTTGTCACAATGCCAATTGGTTATGTGACACATGGTTTTAATCTTGAAGAGGCTGCGCGCTGTATGCGTTCTCTTAAAGCTCCTGCCGTAGTGTCAGTATCATCACCAGATGCTGTTACTACATATAATGGATACCTCACTTCATCATCAAAGACGTCTGAGGAGCACTTTGTGGAAACAGTTTCTTTGGCTGGCTCTTACAGAGATTGGTCCTATTCAGGACAGCGTACAGAGTTAGGTGTTGAATTTCTTAAGCGTGGTGACAAAATTGTGTACCACACTTTAGAGAGCCCCGTCGAGTTTCATCTTGACGGTGAGGTTCTTCCACTTGACAAACTAAAGAGTCTTTTATCCCTGCGGGAGGTTAAGACTATAAAAGTGTTCACAACTGTGGACAACACTAATCTCCACACACAGCTTGTGGATATGTCTATGACATATGGACAGCAGTTTGGTCCAACATACTTGGATGGTGCTGATGTTACAAAAATTAAACCCCATGTAAATCATGAGGGTAAGACTTTCTTTGTACTACCTAGTGATGACACACTACGTAGTGAAGCTTTCGAGTACTACCACACTCTTGATGAGAGTTTTCTTGGTAGGTACATGTCTGCGTTAAACCACACAAAGAAATGGAAATTTCCTCAAGTTGGTGGTTTAACTTCAATTAAATGGGCTGATAACAATTGTTATTTGTCTAGTGTTTTATTAGCACTTCAACAGATTGAAGTCAAATTCAATGCACCAGCACTTCAAGAGGCTTATTATAGAGCCCGTGCTGGTGATGCTGCTAACTTTTGTGCACTCATACTCGCTTACAGTAATAAAACTGTTGGCGAGCTCGGTGATGTCAGAGAAACTATGACCCATCTTCTACAGCATGCTAATTTGGAATCCGCTAAACGAGTTCTTAATGTGGTGTGTAAACATTGCGGTCAGAAAACTACCACCTTAACGGGTGTAGAAGCCGTGATGTATATGGGTACTCTATCTTATGATAATCTTAAGACAGGTGTTTCCATTCCATGTGTGTGTGGTCGTGATGCTACACAATATCTAGTACAACAAGAGTCTTCTTTTGTTATGATGTCTGCACCACCTGCTGAATATAAATTACAGCAAGGTACATTTTTATGTGCGAATGAGTACACTGGTAACTATCAGTGTGGTCATTACACTCATATAACTGCTAAGGAGACCCTCTATCGTATTGATGGAGCTCACCTTACAAAGATGTCAGAGTACAAAGGACCAGTGACTGATGTTTTCTATAAGGAAACATCTTACACTACAACCATCAAGCCTGTGTCATACAAACTCGATGGAGTTACTTACACAGAGATTGAACCAAAATTGGATGGGTATTATAAAAAGGATAATGCTTACTATACAGAGCAGCCTATAGACCTTGTACCAACTCAACCACTACCAAATGCGAGTTTTGACAATTTCAAACTCACATGTTCTAATACAAAATTCGCTGATGACTTAAATCAAATGACAGGCTTCACAAAGCCAGCTTCACGAGAGCTATCTGTCACATTCTTCCCAGACTTGAATGGCGATGTAGTGGCTATTGACTATAGACACTATTCAGCGAGTTTCAAGAAAGGTGCTAAATTACTGCATAAGCCAATTGTTTGGCACATTAATCAGGCTACAACCAAGACAACGTTTAAACCAAACACTTGGTGTTTACGTTGTCTTTGGAGTACAAAGCCAGTAGATACTTCAAATTCATTTGAAGTTCTGGCAGTAGAAGACACACAAGGAATGGACAATCTTGCTTGTGAAAGTCAACAACCCACCTCTGAAGAAGTAGTGGAAAATCCTACCATACAGAAGGAAGTCCTAGAGTGTGACGTGAAAACTACCGAAGTTGTAGGCAATGTCATACTTAAACCATCAGATGAAGGTGTTAAAGTAACACAAGAGTTAGGTCATGAGGATCTTATGGCTGCTTATGTGGAAAACACAAGCATTACCATTAAGAAACCTAATGAGCTTTCACTAGCCTTAGGTTTAAAAACAATTGCCACTCATGGTATTGCTGCAATTAATAGTGTTCCTTGGAGTAAAATTTTGGCTTATGTCAAACCATTCTTAGGACAGGCAGCAATTACAACATCAAATTGTGCTAAGAGATTAGCACAATGTGTGTTTAACAATTATATGCCTTATGTGCTTACACTATTGTTTCAATTGTGTACTTTTACAAAAAGTACAAATTCTAGAATTAGAGCTTCGCTACCTACGACTATTGCTAAAAATAGTGTTAAGGGTGTAGCTAGATTATGTTTGGATGCTGTCATCAATTATGTAAAGTCACCCAAATTTTCTAAATTGTTCACTATTGCAATGTGGCTATTATTGTTAAGCATTTGCTTAGGTTCACTAATCTATGTAACTGCAGCTTTAGGTGTATTATTGTCCAACTTTGGAGCTCCTTCTTATTGTAGTGGCGTTAGAGAATCGTACCTCAATTCCTCTAATGTTACTACTATGGATTTCTGTGAAGGTTCTTTTCCTTGCAGTGTTTGTTTAAGTGGATTAGATTCGCTTGATTCCTATCCAGCTCTTGAAACCATTCAGGTGACGATCTCATCGTACAAGCTAGACTTGACAATTTTAGGTCTGGCTGCTGAGTGGTTTTTGGCATATATGTTGTTTACAAAATTCTTTTATTTACTAGGTCTTTCAGCTATAATGCAGGTGTTCTTTGGCTATTTTGCTAGTCATTTCATCAGCAATTCTTGGCTCATGTGGTTTATCATTAGCATTGTACAAATGGCACCCGTTTCTGCAATGGTTAGGATGTACATCTTCTTTGCTTCTTTTTACTACATATGGAAGAGCTATGTTCATATTATGGATGGTTGTACCTCTTCGACTTGCATGATGTGCTATAAGCGCAATCGTGCCACACGCGTTGAGTGTACAACTATTGTTAATGGCATGAAGAGATCTTTCTATGTCTATGCAAATGGAGGCCGTGGCTTCTGCAAGACTCACAATTGGAATTGTCTCAATTGTGACACATTTTGCACTGGTAGTACATTCATTAGTGATGAAGTTGCTCGTGATTTGTCACTCCAGTTTAAAAGACCAATTAACCCTACTGACCAGTCATCGTATATTGTTGATAGTGTTGCTGTGAAAAATGGCGCACTTCACCTCTACTTTGACAAGGCTGGTCAAAAGACCTATGAGAGACACCCACTCTCCCATTTTGTCAATTTAGACAATTTGAGAGCTAACAACACTAAAGGTTCACTACCTATTAATGTCATAGTCTTTGATGGCAAGTCCAAATGCGACGAGTCTGCTGCTAGGTCTGCATCTGTGTACTACAGTCAGCTAATGTGCCAACCTATTCTGTTGCTTGACCAAGCTCTCGTATCAGATGTTGGAGATAGTACTGAAGTTTCTGTTAAGATGTTTGATGCTTATGTCGACACCTTTTCAGCAACTTTTAGTGTTCCTATGGAAAAACTTAAGGTACTCGTTGCTACAGCTCATAGCGAGCTGGCAAAGGGTGTAGCTTTAGATGGTGTCCTTTCTACATTTGTGTCAGCTGCTCGTCAAGGTGTTGTTGATACTGATGTTGACACAAAGGATGTCATTGAATGTCTCAAACTTTCACATCACTCCGACTTGGAAGTGACAGGTGACAGTTGTAACCACTTCATGCTCACCTATAACAAAGTTGAAAACATGACGCCTAGAGATCTTGGCGCATGTATTGATTGTAATGCAAGGCATATTAATGCTCAAGTAGCAAAAAGTCACAATGTTTCACTCATCTGGAATGTAAAAGACTATATGTCTTTATCTGAACAGCTGCGTAAACAAATTCGTAGTGCTGCTAAGAAGAACAACATACCTTTTAGACTAACTTGTGCTACAACTAGACAGGTTGTCAATGTCATAACTACTAAAATCTCACTCAAGGGTGGTAAGATTGTTAGTACTTGGTTTAAACTTATGCTTAAGGCCACATTATTGTGCGTTTTTGCTGCATTGGTCTGTTACATCGTTATGCCAGTACATACATTGTCTGCTCATGATGGTTATACAAATGAAATCATTGGTTACAAAGCCATTCAGGATGGTGTCACTCGTGACATCGTTTCTACTGATGATTGTTTTGCAAACAAACATGCTGGTTTTGACTCATGGTTTAGCCAGCGTGGTGGTTCATACAAAAATGACAAAAGCTGCCCTGTAGTAGCTGCTATCATTACAAGAGAGATTGGTTTCATAGTGCCTGGCTTACCAGGTACTGTGTTGAGAGCAATCAATGGTGACTTCTTGCATTTTCTACCTCGTGTTTTTAGTGCTGTTGGCAACATTTGCTACACACCTTCCAAACTCATTGAGTATAGTGATTTTGCTACCTCTGCTTGCGTTCTTGCTGCTGAGTGTACAATTTTTAAGGATGCTATGGGCAAACCTGTGCCATATTGTTATGACACTAATTTGCTAGAGGGTTCTATTTCTTATAGTGAGCTTCGTCCAGACACTCGTTATGTCCTTATGGATGGTTCTATCATACAGTTTCCTAACACTTACCTGGAGGGTTCTGTTAGAGTGGTAACAACTTTTGATGCTGAGTACTGTAGACATGGTACATGCGAAAGGTCAGAAGCTGGTATTTGCTTATCTACCAGTGGTAGATGGGTTCTTAATAATGAACATTATAGAGCTCTACCTGGAGTATTCTGTGGTGTTGATGCAATGAATCTTATAGCAAACATCTTTACTCCCCTTGTGCAACCTGTGGGTGCTTTAGATGTGTCTGCTTCAGTAGTGGCTGGTGGTATTATTGCCATATTGGTGACTTGTGCTGCCTACTACTTTATGAAATTCAGACGTGCTTTTGGTGAGTACAACCATGTTGTTGCTGCTAATGCACTTTTGTTTTTGATGTCTTTCACTATACTTTGTCTGGCACCAGCTTATAGCTTTTTGCCAGGAGTCTACTCAGTCTTTTACTTGTACTTGACATTCTATTTCACTAATGATGTTTCGTTCTTGGCTCACCTTCAATGGTTTGCCATGTTTTCTCCTATTGTGCCTTTTTGGATAACAGCAATCTATGTATTCTGTATTTCTCTGAAGCACTGCCATTGGTTCTTTAACAACTATCTTAGGAAAAGAGTCATGTTTAATGGAGTTACATTTAGTACCTTCGAGGAGGCTGCTTTGTGTACCTTTTTGCTCAATAAGGAAATGTACCTAAAATTGCGTAGTGAGACACTGTTGCCACTTACACAGTACAACAGGTATCTTGCTCTATATAACAAGTACAAGTATTTCAGTGGAGCCTTAGATACTACCAGCTATCGTGAAGCAGCTTGCTGCCACTTAGCAAAGGCTCTAAATGACTTTAGCAATTCAGGTGCTGATGTTCTCTACCAACCACCACAGACATCAATCACTTCTGCTGTTCTGCAGAGTGGTTTTAGGAAAATGGCATTCCCATCAGGCAAAGTTGAAGGGTGCATGGTACAAGTAACCTGTGGAACTACAACTCTTAATGGATTGTGGTTAGATGACACAGTATACTGTCCAAGACATGTCATTTGCACAGCAGAAGACATGCTTAATCCTAACTATGAAGATCTGCTCATTCGCAAATCCAACCATAGCTTCCTTGTTCAGGCTGGCAATGTACAACTCCGAGTTATCGGCCATTCTATGCAAAATTGTCTGCTTAGGCTTAAAGTTGATACCTCTAACCCTAAGACACCCAAGTATAAATTTGTCCGTATTCAACCTGGTCAAACATTTTCAGTTCTAGCATGCTACAATGGTTCACCATCAGGTGTTTATCAGTGTGCCATGAGACCTAACCATACCATTAAAGGTTCTTTCCTTAATGGATCATGTGGTAGTGTTGGTTTTAACATTGATTATGATTGCGTGTCTTTCTGCTATATGCATCACATGGAGCTTCCAACAGGAGTACACGCTGGTACTGACTTAGAAGGTAAATTCTATGGTCCATTTGTTGACAGACAAACTGCACAGGCTGCAGGTACAGACACAACCATAACATTAAATGTTTTGGCATGGCTGTATGCTGCTGTTATCAATGGTGATAGGTGGTTTCTTAATAGATTCACCACTACTTTGAATGACTTTAACCTTGTGGCAATGAAGTACAACTATGAACCTTTGACACAAGATCATGTTGACATATTGGGACCTCTTTCTGCTCAAACAGGAATTGCTGTCTTAGATATGTGTGCTGCTTTGAAAGATCTGCTGCAGAATGGTATGAATGGTCGTACTATCCTTGGTAGCACTATTTTAGAAGATGAGTTTACACCATTTGATGTTGTTAGACAATGCTCTGGTGTTACCTTCCAAGGTAAGTTCAAGAAAATTGTTAAGGGCACTCATCATTGGATGCTTTTAACTTTCTTGACATCACTATTGATTCTTGTCCAAAGTACTCAGTGGTCACTGTTTTTCTTTGTTTACGAGAATGCTTTCTTGCCATTTACTCTTGGTATTATGGCAATTGCTGCATGTGCTATGCTGCTTGTTAAGCATAAGCACGCATTCTTGTGCTTGTTCCTGTTACCTTCTCTTGCAACAGTTGCTTACTTTAATATGGTCTACATGCCTGCTAGCTGGGTGATGCGTATTATGACATGGCTTGAATTGGCTGACACTAGCTTGTCTGGTTATCGGCTTAAGGACTGTGTTATGTATGCTTCAGCTTTAGTTTTGCTTATTCTCATGACAGCTCGCACTGTTTATGATGATGCTGCTAGACGTGTTTGGACACTGATGAATGTCATTACACTTGTTTACAAAGTCTACTATGGTAATGCTTTAGATCAAGCTATTTCCATGTGGGCCTTAGTTATTTCTGTAACCTCTAACTATTCTGGTGTCGTCACGACTATCATGTTTTTAGCTAGAGCTATAGTGTTTGTGTGTGTTGAGTATTACCCATTGTTATTTATTACTGGCAACACCTTACAGTGTATCATGCTTGTTTATTGTTTCTTAGGCTATTGTTGCTGCTGCTATTTTGGCCTTTTCTGTTTACTCAACCGTTACTTCAGGCTTACTCTTGGTGTTTATGACTACTTGGTCTCTACACAAGAATTTAGGTATATGAACTCCCAGGGGCTTTTGCCTCCTAAGAGTAGTATTGATGCTTTCAAGCTTAACATTAAGTTGTTAGGTATTGGAGGTAAACCATGTATCAAGGTTGCTACTGTACAGTCTAAAATGTCTGACGTAAAGTGCACATCTGTGGTACTGCTCTCGGTTCTTCAACAACTTAGAGTAGAGTCATCTTCTAAATTGTGGGCACAATGTGTACAACTCCACAATGATATTCTTCTTGCAAAAGACACAACTGAAGCTTTCGAGAAGATGGTTTCTCTTTTGTCTGTTTTGCTATCCATGCAGGGTGCTGTAGACATTAACAAGTTGTGCGAGGAAATGCTCGACAACCGTGCTACTCTTCAGGCTATTGCTTCAGAATTTAGTTCTTTACCATCATATGCCGCTTATGCCACTGCCCAAGAGGCCTATGAGCAGGCTGTAGCTAATGGTGATTCTGAAGTCGTTCTCAAAAAGTTAAAGAAATCTTTGAATGTGGCTAAATCTGAGTTTGACCGTGATGCTGCCATGCAACGCAAGTTGGAAAAGATGGCAGATCAGGCTATGACCCAAATGTACAAACAGGCAAGATCTGAGGACAAGAGGGCAAAAGTAACTAGTGCTATGCAAACAATGCTTTTCACTATGCTTAGGAAGCTTGATAATGATGCACTTAACAACATTATCAACAATGCGCGTGATGGTTGTGTTCCACTCAACATCATACCATTGACTACAGCAGCCAAACTTATGGTTGTTGTCCCTGATTATGGTACCTACAAGAACACTTGTGATGGTAACACTTTTACATATGCATCTGCACTCTGGGAAATCCAGCAAGTTGTTGATGCAGATAGTAAGATTGTTCAACTTAGTGAAATTAACATGGATAATTCACCAAATTTGGCTTGGCCTCTTATTGTTACAGCTCTAAGAGCCAACTCAGCTGTCAAACTACAGAATAATGAACTGAGTCCGGTAGCACTACGACAGATGTCTTGTGCGGCTGGTACCACACAAACAGCTTGTACTGATGACAATGCACTTGCCTACTATAACAATTCGAAGGGAGGTAGGTTTGTGCTGGCATTACTATCAGACCACCAAGATCTCAAATGGGCTAGATTCCCTAAGAGTGATGGTACAGGTACAATTTACACAGAACTGGAACCACCTTGTAGGTTTGTTACAGACACACCAAAAGGGCCTAAAGTGAAATACTTGTACTTCATCAAAGGCTTAAATAACCTAAATAGAGGTATGGTTCTGGGCAGTTTAGCTGCTACAGTACGTCTTCAGGCTGGAAATGCTACAGAAGTACCTGCCAATTCAACTGTGCTTTCCTTCTGTGCCTTTGCAGTAGACCCTGCTAAAGCATATAAGGATTACCTAGCAAGTGGAGGACAACCAATCACCAACTGTGTGAAGATGTTGTGTACACACACTGGTACAGGACAGGCAATTACTGTAACACCAGAAGCTAACATGGACCAAGAGTCCTTTGGTGGTGCTTCATGCTGTCTGTATTGTAGATGCCACATTGATCATCCAAATCCTAAAGGATTTTGTGACTTGAAAGGTAAGTACGTCCAAATACCTACCACTTGTGCTAATGACCCAGTGGGTTTTACACTTAGAAACACAGTCTGTACCGTCTGCGGAATGTGGAAAGGTTATGGCTGTAGTTGTGATCAACTCCGCGAACCCATGATGCAGTCTGCGGATGCGTCAACGTTTTTAAACGGGTTTGCGGTGTAAGTGCAGCCCGTCTTACACCGTGCGGCACAGGCACTAGCACTGATGTCGTCTACAGGGCTTTTGATATTTACAACGAAAAAGTTGCTGGTTTTGCAAAGTTCCTAAAAACTAATTGCTGCCGCTTCCAGGAGAAGGATGAGGAAGGCAATTTATTAGACTCTTACTTTGTAGTTAAGAGGCATACTATGTCTAACTACCAACATGAAGAGACTATTTACAACTTGGTTAAAAATTGTCCAGCGGTTGCTGTTCATGATTTTTTCAAGTTTAGAGTAGATGGTGACATGGTACCACATATATCACGTCAGCGTCTAACTAAATACACAATGGCTGATTTAGTCTATGCTCTACGTCATTTTGACGAGGGTAATTGTGACACATTAAAAGAAATACTCGTCACATACAATTGTTGTGATGATGATTATTTCAATAAGAAGGATTGGTATGACTTCGTAGAGAATCCTGACATCTTACGCGTATATGCTAACTTAGGTGAACGTGTACGCCAAGCATTATTAAAGACTGTACAATTCTGCGATGCTATGCGTGATGCAGGCATTGTAGGCGTACTGACATTAGACAATCAGGATCTTAATGGGAACTGGTACGACTTCGGTGATTTCGTACAAGTAGCACCAGGCTGCGGAGTTCCTATTGTGGATTCATACTACTCATTGCTGATGCCCATCCTCACTCTGACTAGGGCATTGGCTGCTGAGTCCCATATGGATGCTGATCTCGCAAAACCACTTATTAAGTGGGATTTGCTGAAATATGATTTTATGGAAGAGAGACTTTGTCTCTTCGACCGTTACTTTAAATATTGGGACCAGACATACCATCCCAATTGTATTAACTGTTTGGATGATAGGTGTATCCTTCATTGTGCAAACTTTAATGTGTTATTTTCTACTGTGTTTCCACCTACAAGTTTTGGACCACTAGTAAGAAAAATATTTGTAGATGGTGTTCCTTTTGTTGTTTCAACTGGATACCATTTTCGTGAGTTAGGAGTTGTACATAATCAGGATGTAAACTTACATAGCTCGCGTCTCAGTTTAAAGGAACTTTTAGTGTATGCTGCTGATCCCGCCATGCATGCAGCTTCTGGCAATTTATTGCTAGATAAACGCACTACATGCTTTTCAGTAGCTGCACTAACAAACAATGTTGCTTTTCAAACTGTCAAACCCGGTAATTTTAACAAAGACTTTTATGACTTTGCTGTGTCTAAAGGTTTCTTTAAGGAAGGAAGTTCTGTTGAACTAAAACACTTCTTCTTTGCTCAGGATGGCAATGCTGCTATCAGTGATTATGACTATTATCGTTATAATCTGCCAACAATGTGTGATATCAGACAACTCCTATTCGTAGTTGAAGTTGTTGATAAATACTTTGATTGTTACGATGGTGGCTGTATTAATGCCAACCAAGTAATCGTTAACAATCTGGACAAATCAGCTGGTTTCCCATTTAATAAATGGGGTAAGGCTAGACTTTATTATGACTCAATGAGTTATGAGGATCAAGATGCACTTTTCGCGTACACTAAGCGTAATGTCATCCCTACTATAACTCAAATGAATCTTAAGTATGCCATTAGTGCAAAGAATAGAGCTCGCACCGTAGCTGGTGTCTCTATCTGTAGTACTATGACAAATAGACAGTTTCATCAGAAATTATTGAAGTCAATAGCCGCCACTAGAGGAGCTACTGTGGTAATTGGAACAAGCAAATTTTACGGTGGCTGGCATAATATGTTAAAAACTGTTTACAGTGATGTAGAAACTCCACACCTTATGGGTTGGGATTATCCAAAATGTGACAGAGCCATGCCTAACATGCTTAGGATAATGGCCTCTCTTGTTCTTGCTCGCAAACATAGCACTTGCTGTAACTTGTCACACCGTTTCTACAGGTTAGCTAATGAGTGTGCGCAAGTATTAAGTGAGATGGTCATGTGTGGCGGCTCACTATATGTTAAACCAGGTGGAACATCATCCGGTGATGCTACAACTGCTTATGCTAATAGTGTCTTTAACATTTGTCAAGCTGTTACAGCCAATGTAAATGCACTCCTTTCAACTGATGGTAACAAGATAGCTGACAAGTACGTCCGCAATCTACAACACAGGCTTTATGAGTGTCTCTATAGAAATAGGGATGTTGATCATGAATTCGTGGATGAGTTTTACGCTTACCTGCGTAAACATTTCTCTATGATGATTCTTTCTGATGATGCCGTTGTGTGCTATAACAGTAACTATGCGGCTCAAGGTTTAGTAGCTAGCATTAAGAACTTTAAGGCAGTTCTTTATTATCAAAATAATGTGTTCATGTCTGAGGCAAAATGTTGGACTGAGACTGACCTTACTAAAGGACCTCACGAATTTTGCTCACAGCATACAATGCTAGTTAAACAAGGAGATGATTACGTGTACCTGCCTTACCCAGATCCGTCAAGAATATTAGGCGCAGGCTGTTTTGTCGATGATATTGTCAAAACAGATGGTACACTTATGATTGAGAGGTTCGTGTCATTAGCTATTGATGCTTACCCTCTTACTAAACATCCTAATCAGGAGTATGCTGATGTCTTTCACTTGTATTTACAATACATTAGAAAGTTACATGATGAGCTTACCGGTCACATGTTAGACATGTATTCTGTAATGCTAACTAATGATAACACCTCACGTTATTGGGAACCTGAGTTTTATGAAGCTATGTACACACCACACACAGTCTTGCAGGCTGTAGGTGCTTGTGTATTGTGTAATTCACAGACTTCACTTCGTTGCGGTGCCTGCATTAGGAGACCATTCCTGTGCTGCAAGTGCTGCTATGACCATGTCATTTCAACATCACATAAATTAGTGTTGTCTGTTAATCCCTATGTTTGCAATGCACCAGGTTGTGATGTCACTGATGTGACACAACTATATCTAGGAGGTATGAGCTATTACTGCAAGTCACATAAGCCTCCCATTAGTTTTCCATTGTGTGCTAATGGTCAGGTTTTTGGTTTATACAAGAACACATGTGTAGGTAGTGACAATGTCACTGACTTTAATGCGATAGCAACATGTGATTGGACTAATGCTGGCGATTACATACTTGCCAACACCTGTACTGAGAGACTCAAACTCTTTGCAGCAGAAACACTCAAAGCTACTGAGGAAACATTCAAGCTGTCATATGGTATTGCCACTGTACGTGAAGTACTCTCTGACAGAGAATTGCATCTTTCATGGGAGGTTGGAAAACCTAGACCACCATTGAATAGAAATTATGTCTTTACTGGTTACCGTGTAACTAAAAATAGTAAAGTACAGATTGGAGAGTACACCTTTGAAAAAGGTGACTATGGTGATGCTGTTGTGTACAGAGGTACTACGACATACAAATTGAATGTTGGTGATTACTTTGTGTTGACATCTCACACTGTAATGCCACTTAGTGCACCTACTCTAGTGCCACAAGAGCACTATGTGAGAATTACTGGCTTGTACCCAACACTCAACATCTCAGATGAGTTTTCTAGCAATGTTGCAAATTATCAAAAGGTCGGTATGCAAAAGTACTCTACACTCCAAGGACCACCTGGTACTGGTAAGAGTCATTTTGCCATCGGACTTGCTCTCTACTACCCATCTGCTCGCATAGTGTATACAGCTTGCTCTCATGCAGCTGTTGATGCCCTATGCGAAAAGGCATTAAAATACTTGCCCATAGATAAATGTAGTAGAATCATACCTGCGCGTGCTCGCGTAGAGTGTTTTGACAAATTCAAAGTTAATTCAACACTAGAACAGTATGTTTTCTGCACTGTAAATGCATTGCCAGAAACAACTGCTGATATTGTAGTCTTTGATGAAATCTCTATGGCTACTAATTATGACTTGAGTGTTGTCAATGCTAGACTTCGTGCAAAACACTACGTCTATATTGGCGATCCTGCTCAATTACCAGCCCCGCGCACATTGCTGACCAAAGGCACACTAGAACCAGAATACTTCAATTCAGTGTGCAGACTTATGAAAACAATAGGTCCAGACATGTTCCTTGGAACTTGTCGCCGTTGTCCTGCTGAAATTGTCGACACTGTGAGTGCTTTAGTTTATGATAATAAGCTAAAGGCACACAAGGAGAAGTCAGCTCAATGCTTCAAAATGTTTTACAAGGGTGTTATTACACATGATGTTTCATCTGCAATTAACAGACCTCAAATAGGCGTTGTAAGAGAATTTCTTACACGCAATCCTGCTTGGAGAAAAGCTGTTTTTATCTCACCTTATAATTCACAGAATGCTGTAGCTTCAAAAATCTTAGGATTGCCTACGCAGACTGTTGATTCCTCACAGGGTTCTGAGTATGACTATGTCATATTCACGCAAACTACCGAAACAGCACACTCTTGCAATGTTAACCGCTTTAATGTGGCTATCACAAGAGCAAAAATTGGCATTTTGTGCATAATGTCTGATAGAGATCTTTATGACAAACTGCAATTTACAAGTCTAGAAGTACCACGCCGCAATGTGGCTACATTACAGGCAGAAAATGTAACTGGACTTTTTAAGGACTGTAGTAAGATCATCACCGGTCTTCATCCAACACAGGCACCTACACACCTCAGCGTTGATACAAAATTTAAGACTGAGGGACTATGTGTTGACATACCAGGCATACCAAAGGACATGACCTACCGTAGACTCATCTCTATGATGGGTTTCAAAATGAATTACCAAGTTAATGGTTACCCTAATATGTTTATTACCCGCGAGGAAGCTATTCGTCACGTTCGTGCATGGATTGGCTTCGACGTAGAGGGCTGTCATGCAACTAGAGATGCTGTGGGTACTAACCTACCTCTCCAGCTAGGATTTTCTACAGGTGTTAATTTAGTAGCTGTACCAACTGGCTATGTTGACACTGAAAATAACACAGAATTCACCAGAGTTAATGCAAAACCTCCACCAGGTGATCAATTTAAACATCTTATACCACTCATGTACAAAGGCTTGCCCTGGAATGTAGTGCGTATTAAGATAGTACAAATGCTCAGTGATACACTGAAAGGATTGTCAGACAGAGTCGTGTTTGTCCTTTGGGCGCATGGCTTTGAGCTTACATCAATGAAGTACTTTGTCAAGATTGGACCTGAAAGAACGTGCTGTCTGTGTGACAAACGTGCAACTTGCTTTTCTACTTCATCAGATACTTATGCCTGCTGGAATCATTCTGTGGGTTTTGACTATGTCTACAACCCATTTATGATTGATGTCCAGCAGTGGGGTTTTACGGGTAACCTTCAGAGTAACCACGACCAACATTGTCAAGTGCATGGAAATGCACATGTGGCTAGTTGTGATGCTATCATGACTAGATGCTTGGCGGTCCATGAGTGCTTTGTTAAGCGCGTTGATTGGTCTGTTGAATACCCCATTATAGGAGATGAACTGAAGATTAATTCCGCTTGCAGAAAAGTACAGCATATGGTTGTAAAGTCTGCATTGCTTGCTGATAAGTTTCCAGTTCTTCATGACATTGGAAATCCAAAGGCTATTAAGTGTGTGCCTCAGGCGGAAGTAGAATGGAAGTTCTATGATGCTCAGCCATGCAGTGACAAAGCCTATAAAATAGAGGAACTTTTCTATTCCTACGCTACACATCATGATAAATTCACTGATGGTGTTTGTTTGTTTTGGAACTGTAACGTTGATCGTTACCCAGCCAATGCAATTGTATGTAGGTTTGACACGAGAGTTTTGTCAAACTTGAATTTACCAGGTTGTGACGGTGGTAGTTTGTATGTGAATAAGCATGCATTCCACACTCCAGCTTTTGATAAAAGTGCATTTACCAATTTAAAGCAATTGCCTTTCTTTTATTATTCTGACAGTCCTTGTGAGTCTCATGGCAAACAAGTAGTGTCAGATATTGATTATGTACCACTTAAATCTGCTACGTGTATTACACGATGCAATTTGGGAGGTGCTGTTTGCAGACACCATGCAAATGAGTACCGACAGTACTTAGATGCATATAACATGATGATTTCTGCTGGATTTAGCCTATGGATTTACAAACAGTTTGATACTTATAATCTGTGGAATACATTCACCAGGTTACAGAGTTTAGAAAATGTGGCTTACAATGTTGTTAACAAAGGACACTTCGATGGACAAGCTGGTGAAGCACCTGTTTCCATCATTAATAATGCTGTTTACACAAAGGTAGATGGTGTTGATGTAGAGATCTTTGAAAACAAGACAACACTTCCTGTTAATGTTGCGTTTGAGCTTTGGGCTAAGCGTAACATTAAACCAGTGCCAGAGATTAAGATACTCAATAACTTGGGTGTCGATATCGCTGCTAATACTGTGGTCTGGGACTACAAGAGAGAAGCACCAGCACATATGTCAACAATAGGTGTCTGTACAATGACCGACATTGCTAAGAAACCTACTGAGAGTGCTTGTTCCTCGCTTACTGTCTTATTTGATGGTAGAGTGGAAGGACAGGTAGACCTTTTTAGAAATGCCCGTAATGGTGTTTTAATAACAGAAGGTTCAGTTAAAGGTTTAACACCTTCAAAGGGGCCAGCACAAGCTAGTGTCAATGGAGTCACATTAATTGGAGAATCCGTAAAAACACAGTTTAACTATTTTAAGAAAGTAGATGGCATTATTCAACAGTTGCCTGAAACCTACTTTACTCAGAGCCGAGACTTAGAGGATTTCAAGCCCAGATCACAAATGGAAACTGACTTTCTTGAGCTCGCTATGGATGAATTCATACAACGGTATAAGCTAGAGGGTTATGCCTTCGAACATATCGTTTATGGGGATTTCAGTCATGGACAACTTGGCGGCCTTCATCTAATGATTGGTTTAGCCAAGCGCTCACAAGATTCACCGCTTAAATTAGAGGACTTTATCCCTATGGATAGCACAGTGAAAAATTACTTCATAACAGATGCACAAACAGGTTCATCAAAATGTGTGTGTTCTGTTATTGACCTCTTACTCGATGACTTTGTTGAGATAATAAAGTCACAGGATTTGTCAGTAATCTCTAAGGTAGTCAAGGTTACAATTGACTACGCTGAGATTTCATTCATGCTTTGGTGTAAAGATGGTCATGTCGAAACCTTCTACCCAAAATTACAAGCAAGTCAAGCGTGGCAACCGGGGGTTGCAATGCCTAACTTGTACAAGATGCAAAGAATGCTTCTTGAAAAGTGTGACCTTCAGAATTATGGTGAAAATGCTGTCATACCAAAAGGAATAATGATGAATGTCGCAAAATACACTCAACTGTGTCAATACTTAAATACACTTACTTTAGCTGTACCCTACAACATGAGAGTTATTCACTTTGGTGCGGGCTCTGATAAAGGAGTCGCACCTGGTACAGCTGTACTCAGACAATGGTTGCCAACTGGCACACTACTTGTCGATTCAGACCTTAATGACTTCGTCTCTGACGCGGATTCTACTTTAATTGGAGACTGTGCAACAGTACATACGGCTAATAAATGGGACCTCATTATTAGCGATATGTATGACCCTAAGACCAAACATGTGACAAAAGAGAATGACTCAAAAGAAGGGTTTTTCACTTACCTGTGTGGATTTATAAAGCAAAAACTAGCCTTGGGTGGTTCTGTAGCTATAAAGATAACAGAGCATTCTTGGAATGCTGATCTTTACAAGCTTATGGGACATTTCTCGTGGTGGACAGCTTTTGTTACAAATGTAAATGCATCATCATCAGAAGCATTTTTAATTGGTGCTAACTATCTTGGCAAGCCGAAGGAACAAATTGACGGCTATACCATGCATGCTAACTACATTTTCTGGAGGAACACAAATCCTATTCAATTGTCTTCCTATTCACTCTTTGACATGAGTAAATTTCCTCTTAAGTTAAGGGGGACTGCTGTCATGTCATTAAAAGAGAATCAGATCAATGATATGATTTATTCCCTGCTCGAAAAAGGTAGACTTATCATTAGGGAAAACAACAGAGTTGTGGTCTCAAGTGATGTTCTTGTTAATAACTAAACGAACATGAAAATCTTAATTTTTGCTTTTCTAGTTACGCTAGTTAAAGCACAGGAAGGATGCGGCATTATCAGCAGAAAACCGCAGCCAAAAATGGCACAAGTTTCCTCTTCCCGTCGAGGTGTATACTATAATGATGACATTTTTCGTTCTGATGTACTACACCTCACTCAGGATTACTTCCTGCCCTTTGATTCAAATTTAACACAGTACTTTTCTCTTAATGTTGATTCAGATAGGTACACCTATTTTGACAATCCCATTTTAGACTTCGGTGACGGCGTTTATTTCGCTGCTACTGAAAAGTCTAATGTAATCAGAGGCTGGATTTTTGGTTCCACTTTTGATAACACCACTCAGTCAGCTGTCATAGTTAACAATTCCACACACATTATCATACGTGTGTGCAATTTTAACTTATGTAAAGAACCCATGTACACAGTGTCTCGTGGCACACAACAATCATCGTGGGTCTATCAGAGTGCTTTTAATTGCACATATGATAGAGTAGAGAGAAGTTTTCAGCTCGATACTGCTCCTAAAACTGGAAATTTTAAAGACCTACGCGAGTATGTCTTTAAGAATCGTGATGGTTTTCTTAGTGTTTACCAAACTTATACGGCTGTTAATTTACCTAGAGGATTACCTATTGGGTTCTCAGTTTTGAGGCCAATCCTCAAACTGCCCTTTGGAATTAACATTACATCTTATAGAGTTGTTATGGCTATGTTTAGCCAAACTACTTCTAATTTCTTACCAGAAAGTGCTGCTTATTATGTTGGTAATCTAAAGTATACCACCTTTATGCTTAGGTTTAATGAAAATGGGACTATCACTGATGCTATTGATTGCGCCCAAAATCCACTTGCTGAATTAAAATGCACCATTAAAAATTTTAATGTCAGTAAAGGAATCTACCAAACATCTAACTTCAGAGTTTCACCAACTCAAGAAGTTGTTAGGTTCCCCAACATTACAAACCGTTGTCCTTTTGACAAAGTTTTTAATGCTACTCGCTTTCCCAGTGTTTATGCGTGGGAGCGAACAAAAATTTCTGATTGTGTTGCTGATTACACTGTTCTCTACAACTCCACTTCCTTCTCAACTTTCAAATGTTATGGAGTTTCTCCCTCTAAGTTGATTGATTTGTGCTTTACAAGTGTGTATGCTGATACATTCTTGATAAGATCTTCAGAAGTAAGGCAAGTTGCACCAGGTGAAACTGGTGTTATTGCTGACTATAACTATAAATTGCCTGACGACTTCACAGGCTGTGTTATTGCCTGGAATACTGCTCAGCAAGATAAGGGTCAATATTATTATAGATCCTCTAGAAAGACAAAACTTAAACCTTTTGAGAGGGACCTATCTTCAGACGAAAATGGTGTACGTACTCTTAGTACTTATGACTTCTATCCTACTGTGCCTATTGAATATCAGGCTACTAGGGTTGTTGTGCTTTCATTTGAGCTTTTAAATGCACCTGCTACAGTTTGTGGACCTAAACTATCCACGGGACTTGTTAAGAACCAGTGTGTCAATTTCAACTTTAATGGACTCAAAGGTACTGGCGTTCTGACTGATTCTTCAAAGAGATTTCAGTCATTCCAACAATTTGGAAGAGACACGTCGGATTTCACTGATTCCGTTCGTGACCCGCAAACATTGCAAGTACTTGACATCACACCATGTTCTTTTGGTGGTGTGAGTGTAATAACGCCGGGAACAAATGCTTCATCCGAAGTAGCTGTTCTTTACCAAGATGTAAATTGCACTGATGTCCCAACTGCCATACGTGCAGACCAATTAACACCAGCTTGGCGCGTTTACTCTACTGGAGTAAATGTGTTTCAAACACAAGCTGGCTGTCTTATTGGAGCTGAACATGTTAACGCTTCGTATGAGTGTGACATTCCTATTGGTGCTGGCATTTGTGCTAGCTACCATACAGCTTCTACTCTACGTAGTGTGGGTCAGAAATCCATTGTGGCTTACACTATGTCTTTGGGTGCAGAAAATTCTATTGCTTATGCTAATAATTCAATTGCCATACCTACAAATTTTTCAATCAGTGTCACAACTGAAGTGATGCCTGTTTCAATGGCTAAGACATCAGTAGATTGTACAATGTACATCTGTGGTGATTCTCAGGAGTGCAGTAACTTACTTCTCCAGTATGGAAGTTTCTGCACGCAATTAAATCGTGCTCTCACGGGCGTTGCCTTAGAACAGGACAAAAATACACAGGAGGTTTTTGCCCAGGTTAAACAAATGTACAAGACACCAGCCATAAAGGATTTTGGCGGTTTCAATTTTTCACAAATATTGCCTGATCCTTCAAAGCCAACAAAGAGATCATTTATTGAAGACTTACTCTTCAACAAGGTGACTCTCGCTGATGCTGGCTTTATGAAGCAATATGGCGAATGCCTAGGTGATATTAATGCTAGAGACCTCATCTGTGCACAAAAGTTCAATGGCCTTACTGTCCTTCCACCTTTACTCACAGACGACATGATTGCTGCATACACTGCTGCCCTTGTCAGTGGTACTGCTACTGCTGGTTGGACGTTCGGTGCTGGTGCTGCTCTTCAAATACCTTTTGCTATGCAGATGGCATATAGGTTTAATGGCATTGGAGTTACTCAAAATGTTCTCTATGAGAATCAAAAACAGATTGCCAACCAATTCAACAAGGCAATCAGTCAAATTCAAGAATCACTTACGACAACATCAACTGCATTGGGCAAGCTGCAAGACGTTGTCAATCAGAATGCTCAAGCATTAAATACACTTGTTAAACAACTTAGCTCCAATTTTGGTGCAATTTCAAGTGTGCTAAATGACATCCTTTCACGCCTAGATAAAGTCGAGGCAGAGGTGCAAATTGACAGGTTGATCACAGGCAGATTGCAGAGCCTTCAAACCTATGTAACACAACAACTAATCAGAGCTGCTGAAATCAGAGCTTCTGCTAATCTTGCTGCTACTAAAATGTCTGAGTGTGTTCTTGGACAATCAAAAAGAGTTGACTTCTGTGGAAGAGGCTATCATCTTATGTCTTTTCCTCAGGCTGCTCCGCATGGTGTTGTTTTCTTACATGTCACATATGTGCCATCGCAAGAGAAAAACTTCACCACAGCTCCAGCAATTTGTCATGAAGGCAAAGCATACTTCCCGCGTGAAGGTGTTTTTGTATCTAATGGCACTTCTTGGTTCATTACACAGAGGAATTTTTACTCACCACAAATAATCACAACAGATAATACATTTGTTGCTGGAAATTGTGATGTCGTAATTGGCATCATTAACAACACAGTCTATGATCCTCTGCAACCTGAGCTTGACTCATTCAAAGAAGAGCTGGACAAGTACTTCAAAAATCACACATCACCAGATGTTGATCTCGGCGACATTTCAGGCATTAATGCTTCTGTCGTCAATATTCAAAAAGAAATTGACCGCCTAAACGAGGTTGCCAAAAATCTAAATGAATCGCTCATTGACCTTCAAGAACTTGGTAAATATGAGCAATACATCAAATGGCCCTGGTACGTTTGGCTCGGCTTTATTGCTGGACTGATTGCTATCGTTATGGCCACTATATTGCTTTGTTGCATGACCAGCTGTTGCAGTTGCCTCAAGGGTGCATGCTCTTGTGGTTCTTGCTGCAAATTTGATGAGGACGACTCTGAGCCAGTGCTCAAAGGAGTCAAATTACACTACACATAAACGAACTTAATGGATTTGTTTATGAGTATTTTCACACTTGGATCAATCACACGTCAACCGAGTAAGATTGAAAATGCTTCTCCTGCAAGTACTGTTCATGCTACTGCAACGATACCGCTACAAGCCTCACTCCCTTTCGGATGGCTTGTTGTTGGCGTTGCACTTCTTGCTGTTTTTCAAAGCGCTTCCAAAGTGATTGCGCTTCATAAGAGGTGGCAGCTTGCCCTGTATAAAGGCATTCAGCTTGTTTGCAATTTGCTGCTACTCTTTGTGACAATTTACTCACACCTCCTACTTTTAGCTGCTGGCATGGAGGCACAATTTTTGTACATCTATGCTCTGATTTATATTCTGCTAGTTGTGAGCTTCTGCAGATTTGTTATGAGATGCTGGCTTTGCTGGAAGTGTAAATCCAAAAACCCATTACTCTATGACGCCAACTACTTTGTTTGCTGGCATACACATAACTATGACTACTGTATACCATATAACAGTGTCACAGATACAATCGTCGTTACTGCAGGTGACGGCATTTCAACACCAAAACTCAAAGAAGACTACCAAATTGGTGGTTATTCTGAGGATTGGCACTCAGGTGTTAAAGACTATGTCGTTGTACATGGCTATTTCACCGAAGTTTACTACCAGCTTGAGTCTACACAAATTACTACAGACACTGGTATTGAAAATGCTACATTCTTCATCTTTAACAAGCTTGTTAAAGATCCACCGAATGTGCAAATACACACAATCGACGGCTCTTCAGGAGTTGTAAATCCAGCAATGGATCCAATTTATGATGAGCCGACGACGACTACTAGCGTGCCTTTGTAAGCACAAGAAAGTGAGTACGAACTTATGTACTCATTCGTTTCGGAAGAAACAGGTACGTTAATAGTTAATAGCGTACTTCTTTTTCTTGCTTTCGTGGTATTCTTGCTAGTCACACTAGCCATCCTTACTGCGCTTCGATTGTGTGCGTACTGCTGCAATATTGTTAACGTGAGTTTAGTAAAACCAACGGTTTACGTCTACTCGCGTGTCAAAAATCTGAACTCTTCTGAAGGAGTTCCTGATCTTCTGGTCTAAACGAACTAACTATTATTATTATTCTGTTTGGAACTTTAACATTGCTTGTCATGGCAGACAACGGTACTATTACTGTTGAGGAGCTTAAACAACTCCTGGAACAATGGAACCTAGTAATAGGTTTCCTATTCCTCGCCTGGATTATGTTACTACAATTTGCCTATTCTAACCGGAACAGGTTTTTGTACATAATAAAGCTTGTTTTTCTCTGGCTCTTGTGGCCAGTAACACTTGCTTGCTTTGTGCTTGCTGCTGTTTACAGAATCAATTGGGTGACTGGTGGGATTGCGATTGCAATGGCTTGTATTGTAGGCTTGATGTGGCTTAGCTACTTCGTTGCTTCCTTCAGGCTGTTTGCTCGTACCCGCTCAATGTGGTCATTTAACCCAGAAACAAACATTCTTCTCAATGTGCCTCTTCGAGGGACAATTGTGACCAGACCGCTCCTGGAAAGTGAACTTGTCATTGGCGCTGTGATCATTCGTGGTCACTTGCGAATGGCTGGACACTCCCTTGGGCGCTGTGACATTAAGGACCTGCCAAAAGAGATCACTGTGGCTACATCACGAACGCTTTCTTATTACAAATTAGGAGCGTCGCAGCGTGTAGGCACTGATTCAGGTTTTGCTGCATACAACCGCTACCGTATTGGAAACTACAAATTAAATACAGACCACGCCGGTAGCAACGACAATATTGCTTTGCTAGTACAGTAAGTGACAACAGATGTTTCATCTTGTTGACTTCCAGGTTACAATAGCAGAGATATTGATTATCATTATGAGGACTTTCAGGATTGCCATTTGGAATCTTGATGTGATAATAAGTTCAATAGTGAGACAATTATTTAAGCCTCTAACTAAGAAGAAATATTCTGAGTTAGATGATGAAGAACCTATGGAGTTAGATTATCCATAAAACGAACATGAAAATTATTCTCTTCCTGACTTTGATTGCACTTGCATCTTGCGAGCTATATCACTATCAGGAGTGTGTTAGAGGTACAACTGTACTACTAAAAGAACCTTGCCCATCTGGAACTTACGAGGGCAATTCACCATTTCATCCTCTTGCCGATAATAAATTTGCACTAACTTGCACTAGCACTCATTTTGCTTTTGCTTGTGCTGACGGTACTAGACATACCTATCAGCTTCGTGCAAGATCAGTTTCACCAAAACTTTTCATCAGACAAGAGGAAGTTCACCAAGAGCTCTACTCACCGCTTTTTCTCATTGTTGCTGCTCTAGTATTTATAATACTTTGCTTCACCATTAAGAGAAAGACAGAATGAATGAGCTCACTTTAATTGACTTCTATTTGTGCTTTTTAGCCTTTCTGCTATTCCTTGTTCTAATAATGCTTATTATATTTTGGTTTTCACTTGAACTCCAGGATATAGAAGAACCTTGTAACAAAGTCTAAACGAACATGAAACTTCTCATTGTTTTAGGACTCTTAACATCAGTGTATTGCATGCATAAAGAATGCAGTATACAAGAATGTTGTGAAAATCAACCATTCCAACTTGAAGACCCATGTCCAATACATTATTATTCGGACTGGTTTATAAAAATTGGACCTCGCAAGTCTGCTCGCCTAGTACAACTTTGTGCTGGTGAATATGGACATAGAGTTCCAATACATTATGAAATGTTTGGCAATTATACTATTTCATGTGAACCACTTGAAATAAATTGTCAAAACCCACCAGTTGGAAGTCTCATTGTACGTTGTTCATATGATGTTGACTTTATGGAGTATCATGACGTTCGTGTTGTTCTAGATTTCATCTAAACGAACAAACTAAAATGTCTGATAATGGACCCCAATCAAACCAGCGTAGTGCCCCCCGCATTACATTTGGTGGACCCACAGATTCAACTGACAATAACCAGAATGGAGGACGCAATGGGGCAAGGCCGAAACAGCGCCGACCCCAGGGTTTACCCAATAATACTGCGTCTTGGTTCACAGCTCTCACTCAGCATGGCAAGGAGGAACTTAGATTCCCTCGAGGCCAGGGCGTTCCAATCAACACCAATAGTGGTCCAGATGACCAAATTGGCTACTACCGAAGAGCTACCCGACGAGTTCGTGGTGGTGACGGCAAAATGAAAGAGCTCAGCCCCAGATGGTACTTCTATTACCTAGGAACTGGCCCAGAAGCTTCACTTCCCTACGGCGCTAACAAAGAAGGCATCGTATGGGTCGCAACTGAGGGAGCCTTGAACACACCCAAAGACCACATTGGCACCCGCAATCCTAATAACAATGTTGCCACCGTGCTACAACTTCCTCAAGGAACAACATTGCCAAAAGGCTTCTACGCAGAGGGGAGCAGAGGCGGCAGTCAAGCCTCTTCTCGCTCTTCATCACGTAGTCGCGGTAATTCAAGAAATTCAACTCCTGGCAGCAGTAGGGGAAACTCTCCTGCTCGAATGGCTAGCGGAGGTGGTGAAACTGCCCTCGCGCTATTGCTGCTAGACAGATTGAACCAGCTTGAGAGCAAAGTTTCTGGTAAAGGCCAACAACAACAAGGCCAAACTGTCACTAAGAAATCTGCTGCTGAGGCATCTAAAAAGCCTCGCCAAAAACGTACTGCTACAAAACAGTACAACGTCACTCAAGCATTTGGGAGGCGTGGTCCAGAACAAACCCAAGGAAACTTCGGGGACCAAGACCTAATCAGACAAGGAACTGATTACAAACATTGGCCGCAAATTGCACAATTTGCTCCGAGTGCCTCTGCATTCTTCGGAATGTCACGCATTGGCATGGAAGTCACACCTTCGGGAACATGGCTGACTTATCATGGAGCCATTAAATTGGATGACAAAGATCCACAATTCAAAGACAACGTCATACTGCTGAACAAGCACATTGACGCATACAAAACATTCCCACCAACAGAGCCTAAAAAGGACAAAAAGAAAAAGACTGATGAAGCTCAGCCTTTACCGCAGAGACAAAAGAAGCAGCCCATTGTGACACTTCTTCCTGCGGCTGACATGGATGATTTCTCCAGACAACTTCAAAATTCCATGAGTGGAGCTTCTGCTGATTCAACTCAGGCATAAACACTCATGATGACCACACAAGGCAGATGGGCTATGTAAACGTTTTCGCAATTCCGTTTACGATACATAGTCTACTCTTGTGCAGAATGAATTCTCGTAGCTAAACAGCACAAGTAGGTTTAGTTAACTTTAATCTCACATAGCAATCTTTAATCAATGTGTAACATTAGGGAGGACTTGAAAGAGCCACCACATTTTCACCGAGGCCACGCGGAGTACGATCGAGGGTACAGTGAATAATGCTAGGGAGAGCTGCCTATATGGAAGAGCCCTAATGTGTAAAATTAATTTTAGTAGTGCTATCCCCATGTGATTTTAATAGCTTCTTAGGAGAATGAC----------------------------------------------------------------------------------------------------------------------------------------------------------------------------------------------------------------------------------------------------------------------------------------------------------------------------------------------------------------------------------------------------------------------------------------------------------------------------------------------------------------------------------------------------------------------------------------------------------
>Bat_SARSr-CoV_Rf4092
ATATTAGGTTTTTACCTACCCAGGAAAAGCCAACCAACCTCGATCTCTTGTAGATCTGTTCTCTAAACGAACTTTAAAATCTGTGTAGCTGTCGCTCGGCTGCATGCCTAGTGCACCTACGCAGTATAAACAATAATAAATTTTACTGTCGTTGACAAGAAACGAGTAACTCGTCCCTCTTCTGCAGACTGCTTACGGTTTCGTCCGTGTTGCAGTCGATCATCAGCATACCTAGGTTTCGTCCGGGTGTGACCGAAAGGTAAGATGGAGAGCCTTGTTCTTGGTGTCAACGAGAAAACACACGTCCAACTCAGTTTGCCTGTTCTTCAGGTTAGAGACGTGCTAGTGCGTGGCTTCGGGGACTCTGTGGAAGAGGCCCTATCGGAGGCACGTGAACATCTTAAAAATGGCACTTGTGGTTTAGTAGAGCTGGAAAAAGGCGTATTGCCCCAGCTTGAACAGCCCTATGTGTTCATTAAACGTTCTGATGCCTTAAGCACCAATCACGGCCACAAGGTCGTTGAGCTGGTTGCAGAATTGGACGGCATTCAGTACGGTCGTAGCGGTATAACTCTGGGAGTGCTCGTGCCACATGTGGGCGAAACCCCAATCGCATACCGCAATGTTCTTCTTCGTAAGAACGGTAATAAGGGAGCCGGTGGCCATAGCTTTGGCATCGATCTAAGGTCTTATGACTTAGGTGACGAGCTTGGCACTGATCCCATTGAAGATTATGAACAAAACTGGAACACTAAGCATGGCAGTGGTGTACTCCGTGAACTCACTCGTGAGCTCAATGGAGGTGCATTCACTCGTTATGTCGACAACAACTTCTGTGGCCCAGATGGGTACCCTCTTGATTGCATCAAAGATTTTCTCGCTCGCGCGGGCAAGTCAATGTGCACTCTTTCTGAACAACTTGATTACATCGAGTCGAAGAGAGGTGTCTACTGCTGCCGTGGCCACGAGCATGAAATAGCCTGGTTCACTGAGCGCTCTGATAAGAGCTATGAGCATCAGACACCCTTCGAAATTAAGAGTGCCAAGAAATTTGACACCTTCAAAGGGGAATGCCCAAAGTTTGTATTTCCTCTCAACTCAAAAGTCAAGGTCATTCAACCACGTGTTGAAAAGAAAAAGACTGAGGGTTTCATGGGGCGTATACGCTCTGTGTACTCTGTTGCATCTCCACAGGAGTGTAACAACATGCACTTGTCTACCTTGATGAAATGTAATCATTGCGATGAAGTTTCATGGCAGACGTGCGACTTTCTGAAGGCCACTTGTGAACATTGTGGCACTGAAAATTCAATCATTGAAGGACCTACTACATGTGGGTACCTACCTACTAATGCTGTAGTGAAAATGCCATGTCCTGCCTGTCAAGATCCAGAGATTGGACCTGAGCATAGTGTTGCGGACTACCACAACCACTCAAACATTGAAACTCGACTCCGCAAGGGAGGTAGGACTAGATGTTTTGGAGGCTGTGTGTTTGCCTATGTTGGCTGCTACAACAAGCGTGCCTACTGGGTTCCTCGTGCTAGTGCTGATATTGGTTCAGGCCATACTGGCATTACTGGTGACAACGTGGAGACCTTGAATGAGGATCTCCTTGAGATACTGAATCGTGAACGTGTTAACATTAACATTGTCGGCGATTTTCAGTTGAATGAAGAGGTTGCCATCATCTTGGCATCTTTCTCTGCTTCTACAAGTGCCTTTATTGACACTATAAAGAGTCTTGATTACAAGTCTTTCAAATCCATTGTTGAGTCTTGCGGTAACTACAAAGTTACCAAGGGAAAGCCCGTAAAAGGTGCTTGGAACATTGGACAACGGAGATCAGTTTTAACACCACTGTGTGGTTTTCCATCACAGGCTGCTGGTGTTATCAGATCAATTTTTGCACGCACACTTGATGCAGCAAATCACTCAATTCCTGACTTGCAAAGAGCAGCTGGCACCATACTTGATGGTATTTCTGAACAGTCATTGCGTCTTGTCGATGCCATGGTTTATACCTCAGACCTGCTCACCAACAGTGTCATCATTATGGCATATGTAACTGGTGGTCTTGTACAACAGACTTCTCAGTGGTTGTCTAATTTGTTGGGCACTACTGTTGAAAAACTCAGGCCCATCTTTGCATGGATTGAGGCAAAACTTAGTGCAGGAGTTGAATTTCTCAAGGATGCTTGGGAGATTCTCAAATTTCTCATTACAGGTGTTTTTGACATCGTCAAGGGTCAAATACAGGTTGCTTCGGATAACATCAAGGATTGTGTAAAATGCTTCATTGATGTTGTTAACAAGGCACTTGAAATGTGCATTGACCAAGTCACTATCGCTGGCGCAAAGTTGCGATCACTCAACTTAGGTGAAATCTTCATTGCTCAAAGCAAGGGACTTTACCGTCAGTGCATACGTGGCAAGGAACAGCTGCAACTACTTATGCCTCTTAAAGCACCAAAAGAAGTCACCTTTCTTGAAGGTGATTCACATGACACAGTACTTACCTCTGAGGAGGTTGTTCTTAAGAACGGTGAACTCGAAGCACTCGAGACGCCCGTTGATAGCTTCATAAACGGAGCTGTCGTTGGCACACCAGTCTGTGTGAATGGCCTCATGCTCTTAGAGATCGAAGACAAAGAACAATATTGTGCTTTGTCTCCCGGTTTACTGGCTACAAACAATGTCTTTCGCCTAAAAGGGGGCGCACCAACTAAAGGTGTAACCTTCGGAGAAGATACTGTTTTGGAATTTCAAGGTTACAAGAATGTGAGAATCACATTTGAGCTTGATGAACGTGTCGACAAAGTGCTTAATGAAAAGTGCTCTGTCTACACTGTTGAATCCGGTACTGAAGTTACTGAGTTTGCATGTGTTGTAGCGGAGGCTGTTGTGAAGACTTTACAACCAGTTTCTGATCTCCTTACCAACATGGGTATTGATCTTGATGAATGGAGTGTGGCTACATTCTATTTGTTTGACGATGCTGGTGAAGAAAAACTTTCTTCACGTATGTACTGTTCCTTCTATCCTCCTGATGAAGAGGAGGATTGTGATGAGTATGATGAAGAAGAGGAAGTTCCGGAAGAATCCTGTGCGCATGAATATGGTACAGAAGAAGACTACCGAGGTCTTCCACTGGAATTTGGTGCCTCAACTGAAATGCAAGTTGAAGAAGAAGAAGAAGAGGACTGGCTTGGTGATGCTACCGAATTATCGGAGCATGAACTAGAACCAGAACTAACACCTGAAGAACCAGTTAATCAGTTTACTGGTTATTTAAAACTTACTGACAATGTTGCCATTAAGTGTGTGGACATCGTTAAGGAGGCGCAAAGCGCTAATCCTATGGTGATTGTAAATGCTGCTAACATACATCTGAAACATGGTGGCGGTGTAGCAGGTGCACTCAACAAGGCAACCAACGGTGCCATGCAAAAAGAGAGCGATGATTACATTAAGCTAAATGGCCCTCTCACAGTGGGAGGTTCATGTTTGCTTTCTGGATATAACCTTGCTAAGAAGTGTCTGCATGTTGTTGGACCTAACCTAAATGCAGGTGAGGACATCCAGCTTCTTAAGGCAGCATATGAAAATTTCAATTCACAGGACACCTTACTTGCACCATTGTTGTCAGCAGGCATATTTGGTGCTAAACCACTTCATTCTTTACAAGTGTGCGTGCAGACAGTTCGTACACAGGTTTATATTGCAGTCAATGACAAAGCTCTTTATGAGCAGGTTGTCATGGATTACCTTGATAGCCTGAAGCCCAGAGTGGAAGCACCTAAACAAGAGGAGCCACCAAAGACAGAAGATCCTAAAATTGAGGAGAAATCTGTCGTACAGAAGCCTGTCGATGTGAAGCCAAAAATTAAGGCTTTCATTGATGAGGTTACCACAACACTGGAAGAAACTAAGTTTCTTACCAATAAGTTACTCTTGTTTGCTGACATCAATGGTAAGCTTTACCATGATTCTCAAAACATGCTTAGAGGTGAAGATATGTCTTTCCTTGAGAAGGATGCACCTTACATGGTAGGTGATGTTATCACTAGTGGTGATATCACTTGTGTTGTAATACCCTCCAAAAAGGCTGGTGGCACTACAGAGATGCTCTCAAGAGCTTTGAAGAAAGTGCCAGTTGATGAGTATATAACTACATACCCTGGACAAGGATGTGCTGGTTATACACTTGAGGAAGCTAAGACTGCTCTTAAGAAATGCAAATCTGCACTTTATGTGTTACCTTCAGAAACACCTAATGCTAAGGAGGAGATTCTAGGAACTGTATCCTGGAATTTGAGAGAAATGCTTGCTCATGCTGAAGAGACAAGAAAATTAATGCCTATCTGCATGGATGTTAGAGCTATAATGGCCACCATCCAACGCAAGTACAAAGGAATCAAAATTCAAGAAGGCATCGTTGACTATGGTGTCCGATTCTTCTTTTATACTAGTAAAGAGCCTGTAGCTTCTATTATTACGAAGCTGAACTCTCTAAATGAGCCACTTGTCACAATGCCAATTGGTTATGTGACACATGGTTTTAATCTTGAAGAGGCTGCGCGCTGTATGCGTTCTCTTAAAGCTCCTGCCGTAGTGTCAGTATCATCACCAGATGCTGTTACTACATATAATGGATACCTCACTTCGTCATCAAAGACATCTGAGGAGCACTTTGTGGAAACAGTTTCTTTGGCTGGCTCTTACAGAGATTGGTCCTATTCAGGACAGCGTACAGAGTTAGGTGTTGAATTTCTTAAGCGTGGTGACAAAATTGTGTACCACACTTTGGAGAGCCCCGTCGAGTTTCATCTTGACGGTGAGGTTCTTCCAATTGACAAACTAAAGAGTCTCTTATCCCTACGGGAGGTTAAGACTATAAAAGTGTTCACAACTGTGGACAACACTAATCTCCACACACAGCTTGTGGATATGTCTATGACATATGGACAGCAGTTTGGTCCAACATATTTGGATGGTGCTGATGTTACAAAAATCAAACCTCATGTAAATCATGAGGGTAAGACTTTCTTTGTACTACCTAGTGATGACACACTACGTAGTGAAGCTTTCGAGTACTACCACACTCTCGATGAGAGTTTTCTTGGTAGGTACATGTCTGCTTTAAACCACACAAAGAAATGGAAATTTCCTCAAGTTGGTGGTTTAACTTCAATTAAATGGGCTGATAACAACTGTTATTTGTCCAGTGTTTTATTAGCACTTCAACAGATTGAAGTCAAATTCAATGCACCAGCACTTCAAGAGGCCTATTATAGAGCCCGTGCTGGTGATGCTGCTAACTTTTGTGCACTCATACTCGCTTACAGTAATAAAACTGTTGGCGAGCTTGGTGATGTCAGAGAAACTATGACCCATCTTCTACAGCATGCTAATTTGGAATCTGCAAAGCGAGTTCTTAATGTGGTGTGTAAGCATTGCGGTCAGAAAACTACTACCTTAACGGGTGTAGAAGCTGTGATGTATATGGGTACTCTATCTTATGATAATCTTAAGACAGGTGTTTCCATTCCATGTGTGTGTGGTCGTGATGCTACACAATATCTAGTACAACAAGAGTCTTCTTTTGTTATGATGTCTGCACCACCTGCTGAATATAAATTACAGCAAGGTACATTCTTATGTGCGAATGAGTACACTGGTAACTATCAGTGTGGTCATTACACTCATATAACTGCTAAGGAGACCCTCTATCGTATTGATGGAGCTCACCTTACAAAGATGTCGGAGTACAAAGGACCAGTGACTGATGTTTTCTACAAGGAAACATCTTACACTACAACCATTAGGCCTGTGTCATATAAACTCGATGGAGTTACTTACACAGAGATTGAACCAAAATTGGATGGGTATTATAAAAAGGATAATGCTTACTATACAGAGCAGCCTATAGACCTTGTACCAACTCAACCACTACCAAATGCGAGTTTTGACAATTTCAAACTCACATGTTCTAATACAAAATTCGCTGATGACTTAAATCAAATGACAGGCTTCACAAAGCCAGCTTCACGAGAGCTATCTGTCACATTCTTCCCAGACTTGAATGGCGATGTAGTGGCTATTGATTATAGACACTATTCAGCGAGTTTCAAGAAAGGTGCTAAATTACTGCATAAGCCAATTGTTTGGCACATTAATCAGGCTACAACCAAGACAACGTTCAAACCAAACACTTGGTGTTTACGTTGTCTTTGGAGTACAAAGCCAGTAGATACTTCAAATTCATTTGAAGTTCTGGCAGTAGAAGACACACAAGGAATGGACAATCTTGCTTGTGAAAGTCAACAACCCACCTCTGAAGAAGTAGTGGAAAATCCTACCATACAGAAGGAAGTCATAGAGTGTGACGTGAAAACTACCGAAGTTGTAGGCAATGTCATACTTAAACCATCAGATGAAGGTGTTAAAGTAACACAAGAGTTAGGTCATGAGGATCTTATGGCTGCTTATGTGGAAAACACAAGCATTACCATCAAGAAACCTAATGAGCTTTCACTAGCCTTAGGTTTAAAAACAATTGCCACTCATGGTATTGCTGCAATTAATAGTGTTCCTTGGAGTAAAATTTTTGCTTATGTCAAACCATTCTTAGGACAAGCAGCAATTACAACATCAAATTGCGCTAAGAGATTAGCACAACGTGTGTTTAACAATTATATGCCTTATGTGCTTACACTATTGTTTCAATTGTGTACTTTTACAAAAAGTACAAATTCTAGAATTAGAGCTTCACTACCTACGACTATTGCTAAAAATAGTGTTAGGGGTGTTGCTAGATTATGTTTGGATGCTGGCATTAATTATATAAAGTCACCCAAATTTTCTAAATTGTTCACTATTGCAACGTGGCTATTATTGTTAAGCATTTGCTTAGGTTCACTAATCTATGTAACTGCAGCTTTAGGTGTATTATTGTCCAACTTTGGAGCTCCTTCTTATTGTAGTGGCGTTAGAGAATCGTACCTCAATTCCTCTAATGTTACTACTATGGATTTCTGTGAAGGTTCTTTTCCTTGCAGTGTTTGTTTAAGTGGATTAGACTCGCTTGATTCCTATCCAGCTCTTGAAACCATCCAGGTGACGATCTCATCGTACAAGCTAGACTTGACAATTTTAGGTCTGGCTGCTGAGTGGTTTTTGGCATATATGTTGTTTACAAAATTCTTTTATTTACTAGGTCTTTCAGCTATAATGCAGGTGTTCTTTGGCTATTTTGCTAGTCATTTCATCAGCAATTCTTGGCTCATGTGGTTTATCATTAGCATTGTACAAATGGCACCCGTTTCTGCAATGGTTAGGATGTACATCTTTTTTGCTTCTTTTTACTACATATGGAAGAGCTATGTTCATATTATGGATGGTTGTACCTCTTCGACTTGCATGATGTGCTATAAGCGCAATCGTGCCACACGCGTTGAGTGTACAACTATTGTTAATGGCATGAAGAGATCTTTCTATGTCTATGCAAATGGAGGCCGTGGCTTCTGCAAGACTCACAATTGGAATTGTCTCAATTGTGACACATTTTGCACTGGTAGTACATTCATTAGTGATGAAGTTGCTCGTGATTTGTCACTCCAGTTTAAAAGACCAATTAACCCTACTGACCAGTCATCGTATATTGTTGATAGTGTTGCTGTGAAAAACGGTGCACTTCACCTCTACTTTGACAAGGCTGGTCAAAAGACTTATGAGAGACACCCACTCTCCCATTTTGTCAATTTAGACAATTTGAGAGCTAACAACACTAAAGGTTCACTACCTATTAATGTCATAGTCTTTGATGGCAAGTCCAAATGCGACGAGTCTGCTGCTAGGTCTGCATCTGTGTACTACAGTCAGCTAATGTGTCAACCTATTCTGTTGCTTGACCAAGCCCTCGTATCAGATGTTGGAGATAGTACTGAAGTTTCTGTTAAGATGTTTGATGCTTATGTCGACACCTTTTCAGCAACTTTTAGTGTTCCTATGGAAAAACTTAAGGCACTCGTTGCTACAGCTCATAGTGAGCTGGCAAAGGGTGTAGCTTTAGATGGCGTCCTTTCTACATTTGTGTCCGCAGCCCGTCAAGGTGTTGTAGACACTGATGTTGATACAAAGGATGTCATTGAATGTCTCAAACTTTCACATCACTCCGACTTGGAAGTGACAGGTGACAGTTGTAACAACTTCATGCTCACCTATAACAAAGTTGAAAACATGACGCCTAGAGATCTTGGCGCATGTATTGATTGTAATGCAAGGCATATTAATGCTCAAGTAGCAAAAAGTCACAATGTTTCACTCATCTGGAATGTAAAAGACTATATGTCTTTATCTGAACAGCTGCGTAAACAAATTCGTAGTGCGGCTAAGAAGAACAACATACCTTTTAGACTAACTTGTGCTACAACTAGACAGGTTGTCAATGTCATAACTACTAAAATCTCACTCAAGGGTGGTAAGATTGTTAGTACTTGGTTTAAACTTATGCTTAAGGCCACATTATTGTGTGTTTTTGCTGCATTGGTCTGTTACATCGTTATGCCAGTACATACATTGTCTGCTCATGATGGTTACACAAATGAAATCATTGGTTATAAAGCCATTCAGGATGGTGTCACTCGTGACATCGTTTCTACTGATGATTGTTTTGCAAACAAACATGCTGGTTTTGACTCATGGTTTAGCCAGCGTGGTGGTTCATACAAAAATGACAAAAGCTGCCCTGTAGTAGCTGCTATCATTACAAGAGAGATTGGTTTCATAGTGCCTGGCTTACCAGGTACTGTGTTGAGAGCAATCAATGGTGACTTCTTGCATTTTCTACCTCGTGTCTTTAGTGCTGTTGGCAACATTTGCTACACACCTTCCAAACTCATTGAGTATAGTGATTTTGCTACCTCTGCTTGCGTTCTTGCTGCTGAGTGTACAATTTTTAAGGATGCTATGGGCAAACCTGTGCCATATTGTTATGACACTAATTTGCTAGAGGGTTCTATTTCTTATAGTGAGCTTCGTCCAGACACTCGTTATGTCCTTATGGATGGTTCCATCATACAGTTTCCTAACACTTACCTGGAGGGTTCTGTTAGAGTAGTAACAACTTTTGATGCTGAATACTGTAGACATGGTACATGTGAAAGATCAGAAGCTGGTATTTGCTTATCTACCAGTGGTAGATGGGTTCTTAACAATGAACATTATAGAGCTCTACCTGGAGTATTCTGTGGTGTTGATGCAATGAATCTTATAGCAAACATCTTTACTCCCCTTGTGCAACCTGTGGGTGCTTTAGATGTGTCTGCTTCAGTAGTGGCTGGTGGTATTATTGCCATATTGGTGACTTGTGCTGCCTACTACTTTATGAAATTCAGACGTGCTTTTGGTGAGTACAACCATGTTGTTGCTGCTAATGCACTTTTGTTTTTGATGTCTTTCACTATACTCTGTCTGGCACCAGCTTATAGCTTTTTGCCAGGAGTCTACTCAGTCTTTTACTTGTACTTGACATTCTATTTCACTAATGATGTTTCGTTCTTGGCTCACCTTCAATGGTTTGCCATGTTTTCTCCTATTGTGCCTTTTTGGATAACAGCAATCTATGTATTCTGTATTTCTCTGAAGCACTGCCATTGGTTCTTTAACAACTATCTTAGGAAAAGAGTCATGTTTAATGGAGTTACATTTAGTACCTTCGAGGAGGCTGCTTTGTGTACCTTTTTGCTCAATAAGGAAATGTACCTAAAATTGCGTAGTGAGACACTGTTGCCACTTACACAGTACAACAGGTATCTTGCTCTATATAACAAGTACAAGTATTTTAGTGGAGCCTTAGATACTACCAGCTATCGTGAAGCAGCTTGTTGCCACTTAGCAAAGGCTCTAAATGACTTTAGCAATTCAGGTGCTGATGTTCTCTACCAACCACCACAGACATCAATCACTTCTGCTGTTCTGCAGAGTGGTTTTAGGAAAATGGCATTCCCATCAGGCAAAGTTGAAGGGTGCATGGTACAAGTAACCTGTGGAACTACAACTCTTAATGGATTGTGGTTAGATGACACAGTATACTGTCCAAGACATGTCATTTGCACAGCAGAAGACATGCTTAATCCTAACTATGAAGATCTGCTCATTCGCAAATCTAACCATAGCTTCCTTGTTCAGGCTGGCAATGTACAACTCCGAGTTATCGGCCATTCTATGCAAAATTGTCTGCTTAGGCTTAAAGTTGACACCTCTAACCCTAAGACACCCAAGTATAAATTTGTCCGTATTCAACCTGGTCAAACATTCTCAGTTTTAGCATGCTACAATGGTTCACCATCTGGTGTTTATCAGTGTGCCATGAGACCTAACCATACCATTAAAGGTTCTTTCCTTAATGGATCATGTGGTAGTGTTGGTTTTAACATTGATTATGATTGCGTGTCTTTCTGCTATATGCATCACATGGAGCTTCCAACAGGAGTACACGCTGGTACTGACTTAGAAGGTAAATTCTATGGTCCATTTGTTGACAGACAAACTGCACAGGCTGCAGGTACAGACACAACCATAACATTAAATGTTTTGGCATGGCTGTATGCTGCTGTTATCAATGGTGATAGGTGGTTTCTTAATAGATTCACCACTACTTTGAATGACTTTAACCTTGTGGCAATGAAGTACAACTATGAACCTTTGACACAAGATCATGTTGACATATTGGGACCTCTTTCTGCTCAAACAGGAATTGCAGTCTTAGATATGTGTGCTGCTTTGAAAGAGCTGCTGCAGAATGGTATGAATGGTCGTACTATCCTTGGTAGCACTATTTTAGAAGATGAGTTTACACCATTTGATGTTGTTAGACAATGCTCTGGTGTTACCTTCCAAGGTAAGTTCAAGAAGATTGTTAAGGGCACTCATCATTGGATGCTTTTAACTTTCTTGACATCACTATTGATTCTTGTCCAAAGTACTCAGTGGTCACTGTTTTTCTTTGTTTACGAGAATGCTTTCTTGCCATTTACTCTTGGTATTATGGCAATTGCTGCATGTGCTATGCTGCTTGTTAAGCATAAGCACGCATTCTTGTGCTTGTTTCTGTTACCTTCTCTTGCAACAGTTGCTTACTTTAATATGGTCTACATGCCTGCTAGCTGGGTGATGCGTATTATGACATGGCTTGAATTGGCTGACACTAGCTTGTCTGGTTATCGGCTTAAGGACTGTGTTATGTATGCTTCAGCTTTAGTTTTGCTTATTCTCATGACAGCTCGCACTGTTTATGATGATGCTGCTAGACGTGTTTGGACACTGATGAATGTCATTACACTTGTTTACAAAGTCTACTATGGTAATGCTTTAGATCAAGCTATTTCCATGTGGGCCTTAGTTATTTCTGTAACCTCTAACTATTCTGGTGTCGTTACGACTATCATGTTTTTAGCTAGAGCTATAGTGTTTGTGTGTGTTGAGTATTACCCATTGTTATTTATTACTGGCAACACCTTACAGTGTATCATGCTTGTTTATTGTTTCTTAGGCTATTGTTGCTGCTGCTATTTTGGCCTTTTCTGTTTACTCAACCGTTACTTCAGGCTTACTCTTGGTGTTTATGACTACTTGGTCTCTACACAAGAATTTAGGTATATGAACTCCCAGGGGCTTTTGCCTCCTAAGAGTAGTATTGATGCTTTCAAGCTTAACATTAAGTTGTTGGGTATTGGAGGTAAACCATGTATCAAGGTTGCTACTGTACAGTCTAAAATGTCTGACGTAAAGTGCACATCTGTGGTACTGCTCTCGGTTCTTCAACAACTTAGAGTAGAGTCATCTTCTAAATTGTGGGCACAATGTGTACAACTCCACAATGATATTCTTCTTGCAAAAGACACAACTGAAGCTTTCGAGAAGATGGTTTCTCTTTTGTCTGTCTTGCTATCTATGCAGGGTGCTATAGACATTAATAAGTTGTGCGAGGAAATGCTCGACAACCGTGCTACTCTTCAGGCTATTGCTTCAGAATTTAGTTCTTTACCATCATATGCCACTTATGCCACTGCCCAAGAGGCCTATGAGCAGGCTGTAGCTAATGGTGATTCTGAAGTCGTTCTCAAAAAGTTAAAGAAATCTTTGAATGTGGCTAAATCTGAGTTTGACCGTGATGCTGCCATGCAACGCAAGTTGGAAAAGATGGCAGATCAGGCTATGACCCAAATGTACAAACAGGCAAGATCTGAGGACAAGAGGGCAAAAGTAACTAGTGCTATGCAAACAATGCTTTTCACTATGCTTAGGAAGCTTGATAATGATGCACTTAACAACATTATCAACAATGCGCGTGATGGTTGTGTTCCACTCAACATCATACCATTGACTACAGCAGCCAAACTTATGGTTGTTGTCCCTGATTATGGTACCTACAAGAACACTTGTGATGGTAACACCTTTACATACGCATCCGCACTATGGGAGATCCAGCAAGTTGTTGATGCAGATAGCAAGATTGTTCAACTTAGTGAAATTAACATGGACAATTCACCAAATTTGGCTTGGCCTCTTATTGTTACAGCTATAAGAGCCAACTCAGCTGTCAAACTACAGAATAATGAACTGAGTCCAGTAGCACTACGACAGATGTCCTGTGCGGCTGGTACCACACAAACAGCTTGTACTGATGACAATGCACTTGCCTACTATAACAATTCGAAGGGAGGTAGGTTTGTGCTGGCATTACTATCAGACCACCAAGATCTCAAATGGGCTAGATTCCCTAAGAGTGATGGTACAGGTACAATTTATACAGAACTGGAACCACCTTGTAGGTTTGTTACAGACACACCAAAAGGGCCTAAAGTGAAATACTTGTACTTCATCAAAGGCTTAAATAACCTAAATAGAGGTATGGTGCTGGGCAGTTTAGCTGCTACAGTACGTCTTCAGGCTGGAAATGCTACAGAAGTACCTGCCAATTCAACTGTGCTTTCCTTCTGTGCCTTTGCAGTAGACCCTGCTAAAGCATATAAGGATTACCTAGCAAGTGGAGGACAACCAATCACCAACTGTGTGAAGATGTTGTGTACACACACTGGTACAGGACAGGCAATTACTGTAACACCAGAAGCCAATATGGACCAAGAGTCCTTTGGTGGTGCTTCATGCTGTCTGTATTGTAGATGCCACATTGACCATCCAAATCCTAAGGGATTTTGTGATTTGAAAGGTAAGTACGTCCAAATACCTACCACTTGTGCTAATGACCCAGTGGGTTTTACGCTTAGAAACACAGTCTGTACCGTCTGCGGAATGTGGAAAGGTTATGGCTGTAGTTGTGATCAACTCCGCGAACCCATGATGCAGTCAGCGGATGCGTCAACGTTTTTAAACGGGTTTGCGGTGTAAGTGCAGCCCGTCTTACACCGTGCGGCACAGGCACTAGCACTGATGTCGTCTATAGGGCTTTTGATATTTACAACGAAAAAGTTGCTGGTTTTGCAAAGTTCCTAAAAACTAATTGCTGCCGCTTCCAGGAGAAGGATGAGGAAGGCAATTTATTAGACTCTTACTTTGTAGTTAAGAGACATACTATGTCTAACTACCAACATGAAGAGACTATTTATAACTTGGTTAAAGATTGTCCAGCGGTTGCTGTTCATGACTTTTTCAAGTTTAGAGTAGATGGTGACATGGTACCACATATATCACGTCAGCGTCTAACTAAATACACAATGGCTGATTTAGTCTATGCTCTACGTCATTTTGATGAGGGTAATTGTGATACATTAAAAGAAATACTCGTCACATACAATTGTTGTGATGATGATTATTTCAATAAGAAGGATTGGTATGACTTCGTAGAGAATCCTGACATTTTACGCGTATATGCTAACTTAGGTGAGCGTGTACGCCAAGCATTATTAAAGACTGTACAATTCTGCGATGCTATGCGTGATGCAGGCATTGTAGGCGTACTGACATTAGATAATCAGGATCTTAATGGGAACTGGTACGATTTCGGTGATTTCGTACAAGTAGCACCAGGCTGCGGAGTTCCTATTGTGGATTCATATTACTCATTGCTGATGCCCATCCTCACTCTGACTAGGGCATTGGCTGCTGAGTCCCATATGGATGCTGATCTCGCAAAACCACTTATTAAGTGGGATTTGCTGAAATATGATTTTACGGAAGAGAGACTTTGTCTCTTCGACCGTTATTTTAAATATTGGGACCAGACATACCATCCTAATTGTATTAACTGTTTGGATGATAGGTGTATCCTTCATTGTGCAAACTTTAATGTGTTATTTTCTACTGTGTTTCCACCTACAAGTTTTGGACCACTAGTAAGAAAAATATTTGTAGATGGTGTTCCTTTTGTTGTTTCAACTGGATACCATTTTCGTGAGTTAGGAGTTGTACATAATCAGGATGTAAACTTACATAGCTCGCGTCTCAGTTTCAAGGAACTTTTAGTGTATGCTGCTGATCCAGCCATGCATGCAGCTTCTGGCAATTTATTGCTAGACAAACGCACTACATGCTTTTCAGTAGCTGCACTAACAAACAATGTTGCTTTTCAAACTGTCAAACCCGGTAATTTTAACAAAGACTTTTATGACTTTGCTGTGTCTAAAGGTTTCTTTAAGGAAGGAAGTTCTGTTGAATTAAAACACTTCTTCTTTGCTCAGGATGGCAATGCTGCTATCAGTGATTATGACTATTATCGTTATAATCTGCCAACAATGTGTGATATCAGACAACTCCTATTCGTAGTTGAAGTTGTTGATAAATACTTTGATTGTTACGATGGTGGCTGCATTAATGCCAACCAAGTAATCGTTAACAATCTGGACAAATCAGCTGGTTTCCCATTTAATAAATGGGGTAAGGCTAGACTTTATTATGACTCAATGAGTTATGAGGATCAAGATGCACTTTTCGCATATACTAAGCGTAATGTCATCCCTACTATAACTCAAATGAATCTTAAGTATGCCATTAGTGCAAAGAATAGAGCTCGCACCGTAGCTGGTGTCTCTATCTGTAGTACTATGACAAATAGACAGTTTCATCAGAAATTATTGAAGTCAATAGCCGCCACTAGAGGAGCTACTGTGGTAATTGGAACAAGCAAATTTTACGGTGGCTGGCATAACATGTTAAAAACTGTTTACAGTGATGTAGAAACTCCACACCTTATGGGTTGGGATTATCCAAAATGTGACAGAGCCATGCCTAACATGCTTAGGATAATGGCCTCTCTTGTTCTTGCTCGCAAACATAGCACTTGCTGTAACTTGTCACACCGTTTCTACAGGTTAGCTAATGAGTGTGCGCAGGTGTTAAGTGAGATGGTCATGTGTGGCGGCTCACTATATGTTAAACCAGGTGGAACATCATCAGGTGATGCTACAACTGCTTATGCTAATAGTGTCTTTAACATTTGTCAAGCTGTTACAGCCAATGTAAATGCACTCCTTTCAACTGATGGTAACAAGATAGCTGACAAGTATGTCCGCAATCTACAACACAGGCTTTATGAGTGTCTCTATAGAAATAGGGATGTTGATCATGAATTCGTGGACGAGTTTTACGCTTACCTGCGTAAACATTTCTCCATGATGATTCTTTCTGATGATGCCGTTGTGTGCTACAACAGTAACTACGCGGCTCAAGGTTTAGTAGCTAGCATTAAGAACTTTAAGGCAGTTCTTTATTATCAAAATAATGTGTTCATGTCTGAGGCAAAATGCTGGACTGAGACTGACCTTACTAAAGGACCTCACGAATTTTGCTCACAGCATACAATGCTAGTTAAACAAGGAGATGACTACGTGTACCTGCCTTACCCAGATCCATCAAGAATATTAGGCGCAGGCTGTTTTGTCGATGATATTGTCAAAACAGATGGTACACTTATGATTGAGAGGTTTGTGTCATTAGCTATTGATGCCTACCCCCTTACTAAACATCCTAATCAGGAGTATGCTGATGTCTTTCACTTGTATTTACAATACATTAGGAAGTTACATGATGAGCTTACTGGTCACATGCTAGACATGTATTCTGTAATGCTAACCAATGACAACACCTCACGGTATTGGGAACCTGAGTTTTATGAAGCTATGTACACACCACACACAGTCTTGCAGGCTGTAGGTGCTTGTGTATTGTGTAATTCACAGACTTCACTTCGTTGCGGTGCCTGCATTAGGAGACCATTCCTGTGCTGCAAGTGCTGCTATGACCATGTCATTTCAACATCACATAAATTAGTGTTGTCTGTTAATCCCTATGTTTGCAATGCACCAGGTTGTGATGTCACTGACGTGACACAACTATATCTAGGAGGTATGAGCTATTACTGCAAGTCACATAAGCCTCCCATTAGTTTTCCATTGTGTGCTAATGGTCAGGTTTTTGGTTTATACAAGAACACATGTGTAGGTAGTGACAATGTCACTGACTTCAATGCGATAGCAACATGTGATTGGACTAATGCTGGCGATTACATACTTGCCAACACCTGTACTGAGAGACTCAAACTCTTTGCAGCAGAAACACTCAAAGCTACTGAGGAAACATTCAAGCTGTCATATGGTATTGCCACTGTACGTGAAGTACTCTCTGACAGAGAATTGCATCTTTCATGGGAGGTTGGAAAACCTAGACCACCATTGAATAGAAATTATGTCTTTACTGGTTACCGTGTAACTAAAAATAGTAAAGTACAGATTGGAGAGTACACCTTTGAAAAAGGTGACTATGGTGATGCTGTTGTGTACAGAGGTACTACGACATACAAATTGAATGTTGGTGATTACTTTGTGTTGACATCTCACACTGTAATGCCACTTAGTGCACCTACTCTAGTGCCACAAGAGCACTATGTGAGAATTACTGGCTTGTACCCAACACTCAACATCTCAGATGAGTTTTCTAGCAATGTTGCAAATTATCAAAAGGTCGGTATGCAAAAGTACTCTACACTCCAAGGACCACCTGGTACTGGTAAGAGTCATTTTGCCATCGGACTTGCTCTCTACTACCCATCTGCTCGCATAGTGTATACAGCTTGCTCTCATGCAGCTGTTGATGCCCTATGCGAAAAGGCATTAAAATACTTGCCCATAGATAAATGTAGTAGAATCATACCTGCGCGTGCTCGCGTAGAGTGTTTTGACAAATTCAAAGTGAATTCAACACTAGAACAGTATGTTTTCTGCACTGTAAATGCATTGCCAGAAACAACTGCTGATATTGTAGTCTTTGATGAAATTTCTATGGCTACTAATTATGATTTGAGTGTTGTCAATGCTAGACTTCGTGCAAAACACTACGTCTATATTGGCGATCCTGCTCAATTACCAGCCCCGCGCACATTGCTGACCAAGGGCACACTAGAACCAGAATACTTCAATTCAGTGTGCAGACTTATGAAAACAATAGGTCCAGACATGTTCCTTGGAACTTGTCGCCGTTGTCCTGCTGAAATTGTCGACACTGTGAGTGCTTTAGTTTATGATAATAAGCTAAAGGCACACAAGGATAAATCAGCTCAATGCTTCAAAATGTTCTACAAAGGTGTTATTACACATGATGTTTCATCTGCAATTAACAGACCTCAAATAGGCGTTGTAAGAGAATTTCTTACACGCAATCCTGCTTGGAGAAAAGCTGTTTTTATCTCACCTTATAATTCACAGAATGCTGTAGCTTCAAAAATCTTAGGATTGCCTACGCAGACTGTTGATTCATCACAGGGTTCTGAATATGACTATGTCATATTCACACAAACTACTGAAACAGCACACTCTTGTAATGTAAACCGCTTCAATGTGGCTATCACAAGGGCAAAAATTGGCATTTTGTGCATAATGTCTGATAGAGATCTTTATGACAAACTGCAATTTACAAGTCTAGAAGTACCACGCCGCAATGTGGCTACATTACAAGCAGAAAATGTAACTGGACTTTTTAAGGACTGTAGTAAGATCATTACCGGTCTTCATCCAACACAGGCACCTACACACCTCAGCGTTGATACAAAATTCAAGACTGAGGGACTTTGTGTTGACATACCAGGCATACCAAAGGACATGACATACCGTAGACTCATCTCTATGATGGGTTTCAAAATGAATTACCAAGTCAATGGTTACCCTAACATGTTTATCACCCGCGAAGAAGCTATTCGTCACGTTCGTGCATGGATTGGCTTCGATGTAGAGGGTTGTCATGCAACTAGAGATGCTGTGGGTACTAACCTACCGCTCCAGCTAGGATTTTCTACAGGTGTTAACTTAGTAGCTGTACCGACTGGCTATGTTGACACTGAAAATAACACAGAATTCACCAGAGTTAATGCAAAACCTCCACCAGGTGACCAGTTTAAACATCTTATACCACTCATGTACAAAGGCTTGCCTTGGAATGTAGTGCGTATTAAGATAGTACAAATGCTTAGTGATACACTGAAAGGATTGTCAGACAGAGTCGTGTTTGTCCTTTGGGCGCATGGCTTTGAGCTTACATCAATGAAGTACTTTGTCAAGATTGGACCTGAAAGAACGTGTTGTCTGTGTGATAAACGTGCAACTTGCTTTTCCACTTCATCAGATACTTATGCATGCTGGAATCATTCTGTGGGTTTTGACTATGTCTATAACCCATTTATGATTGATGTTCAGCAGTGGGGTTTTACGGGTAACCTTCAGAGTAACCATGACCAACATTGTCAGGTGCATGGAAATGCACATGTGGCTAGTTGTGACGCTATCATGACTAGATGCTTAGCAATCCATGAGTGCTTTGTTAAGCGCGTTGATTGGTCTGTTGAATACCCTATTATAGGAGATGAACTGAAGATTAATTCTGCTTGCAGAAAAGTACAGCATATGGTTGTAAAGTCTGCGTTGCTTGCTGATAAGTTTCCAGTTCTTTACGACATTGGAAATCCAAAGGCTATTAAGTGTGTGCCTCAGGCTGAAGTAGAATGGAAGTTCTACGATGCTCAGCCATGCAGTGACAAAGCCTATAAAATAGAGGAACTTTTCTATTCTTATGCTACACATCATGATAAATTCACTGATGGTGTTTGTTTGTTTTGGAACTGTAACGTCGATCGTTACCCAGCCAATGCAATTGTGTGTAGGTTTGACACGAGAGTTTTGTCAAACTTGAACTTACCAGGTTGTGATGGTGGTAGTTTGTATGTGAATAAGCATGCATTCCACACGCCAGCTTTTGATAAAAGTGCATTTACTAATTTAAAGCAATTGCCTTTCTTTTATTATTCTGATAGTCCTTGTGAGTCTCATGGCAAACAAGTAGTGTCAGATATTGATTATGTACCTCTTAAATCTGTTACGTGTATTACGCGGTGCAATTTGGGAGGTGCTGTTTGCAGACACCATGCAAATGAGTACCGACAGTACTTAGATGCATATAACATGATGATTTCTGCTGGATTTAGCCTATGGATTTACAAACAGTTTGACACTTATAATCTGTGGAATACATTCACCAGGTTACAAAGTTTAGAAAATGTGGCTTACAATGTTGTTAATAAAGGACACTTCGATGGACAAGCTGGTGAAGCACCTGTTTCCATCATTAATAATGCTGTTTACACAAAGGTAGATGGTGTTGATGTAGAGATCTTTGAAAACAAGACAACACTTCCTGTTAATGTTGCATTTGAGCTTTGGGCTAAGCGTAACATTAAACCAGTGCCAGAGATTAAGATACTCAATAACTTGGGCGTCGACATCGCTGCTAATACTGTGGTATGGGACTATAAGAGAGAAGCACCAGCACATATGTCAACAATAGGTGTCTGCACAATGACTGACATTGCCAAGAAACCTACCGAGAGTGCTTGTTCCTCGCTTACTGTCTTATTTGATGGTAGAGTGGAAGGACAGGTAGATCTTTTTAGAAATGCTCGTAATGGTGTTTTAATAACAGAAGGTTCAGTTAAAGGTTTAACACCTTCAAAGGGACCAGCACAAGCTAGTGTCAATGGAGTCACATTAATTGGAGAATCAGTAAAAACACAGTTCAATTATTTTAAGAAAGTAGATGGCATCATTCAACAGTTGCCTGAAACCTACTTTACTCAGAGCCGAGACTTAGAGGATTTCAAGCCCAGATCACAAATGGAAACTGACTTTCTTGAGCTCGCTATGGATGAATTCATACAACGGTATAAGCTAGAGGGTTATGCCTTCGAACATATCGTTTATGGGGATTTCAGTCATGGACAACTTGGCGGCCTTCATCTAATGATTGGTTTAGCCAAGCGCTCACAAGATTCACCGCTTAAATTAGAGGATTTTATCCCTATGGATAGCACAGTGAAAAATTATTTCATAACAGACGCACAAACAGGTTCATCAAAATGTGTGTGTTCTGTTATTGACCTCTTACTCGATGACTTTGTTGAGATAATAAAGTCACAGGATTTGTCAGTAATCTCTAAGGTAGTCAAGGTTACAATTGACTACGCTGAGATTTCATTTATGCTTTGGTGTAAAGATGGTCATGTCGAAACCTTCTACCCAAAATTACAAGCAAGTCAGGCATGGCAACCGGGAGTTGCAATGCCTAACTTGTACAAGATGCAAAGAATGCTTCTTGAAAAATGTGACCTTCAGAATTATGGTGAAAATGCTGTCATACCAAAAGGAATAATGATGAATGTCGCAAAATACACTCAACTGTGTCAATATTTAAATACACTTACTTTAGCTGTACCCTATAACATGAGAGTTATTCACTTTGGTGCTGGCTCTGATAAAGGAGTTGCACCAGGTACAGCTGTACTCAGACAATGGTTGCCAACGGGCACACTACTTGTCGATTCAGACCTTAATGACTTCGTCTCTGACGCAGATTCTACATTAATTGGAGACTGTGCAACGGTACATACGGCTAATAAATGGGACCTCATTATTAGCGATATGTATGACCCCAAGACCAAACATGTGGCAAGAGAGAATGACTCAAAAGAAGGGTTTTTCACTTACCTGTGTGGATTTATAAAGCAAAAGCTAGCCCTGGGTGGTTCTGTGGCTGTGAAGATAACTGAGCATTCCTGGAATGCTGATCTTTACAAGCTTATGGGACATTTCTCATGGTGGACAGCTTTTGTTACAAATGTGAATGCATCATCATCGGAAGCATTTTTAATTGGAGTTAACTACCTTGGCAAGCCAAAAGAACAAATTGATGGCTACACCATGCACGCTAACTACATTTTTTGGAGGAATACAAATCCAATTCAATTGTCTTCCTATTCACTTTTTGACATGAGTAAGTTCCCTCTCAAATTAAGGGGAACAGCTGTTATGTCTTTAAAGGAGAACCAAATCAATGAAATGATTTACTCTCTACTCGAAAATGGTAGACTTATCATTAGAGAAAACAACAGAGTTGTAGTCTCTAGTGATGTGCTAGTTAATAACTAAACGAACATGTTTTTTCTTATTGGTTACACAGCTTTTCTCATTGGTTACACAGCTGCAACAACATGTGTCACGGGGCCTACAACAGAGAATAAGTTGAACATCTCCTCAGGTAGTAGGGGTGTTTATTACCCTGATGATATTTTTCGTTCCGATGTTAGTGTGTTAGTGACAGGACCCTTTCTCCGTTTTAACACTACTCTCACGTGGTATAACTCATGGAACCAAGCTTATTCTTCACCTATCTTGCCCTTTGGGCATGGTGTTTACTTTTCAACCATTGACAAATCCAATGTTGTCAGGGGTTGGATCTTTGGAACCACGTTAGATAACACTACTCAATCTGCATTGCTTGTGAATAATGGTAGTGCTATTACAATACAAGTCTGTTACTTCCAATTCTGTGACAACCCTGCTTTTGTAGTTACAGCCGGTGCACAAACAAGCACTGCTATTTATACCAACTTACGTAACTGTACGTATGTGGACACACTACGTGACCTACCATTAAGTCTCACAGAGGTTGATGGTGGTTTTAAACACTTACGTGAGTTTGTATTCAAGACTAGTGATGGTTTTCTGCATATTTATGGTGCCTACCAGCCTTACGACCATGCCATAGGTGCTACGGCTGCACTACCAGCGCAGTTCTTGCCCTTAAAGCCCCTATGGAAACTGCCCCTTGGTCTAAATATTACTAGTTATAAGGTTGTTACAACTTTAAAACCCACAAATCAGGCCTTTCAAGCTGTTTACATAGTGGGCAATTTAAAACATACAACTATGATGTTGTCTTTTAATGAAAATGGCACTATGTCCAATGCTGTTGATTGTTCACAGGACCCTTTGGCTGAGCTAAAGTGCACACTCAAGCTGTCTGATGTAGGTAAAGGCATTTACCAAACGTCAAACTTCCGAGTTCAACCTACTGTTGACGTTGTGCGCTTTCCCAATATTACTAACTTGTGTCCTTTTGATGCAGTTTTTAATGCCACCCGCTTTCCCTCTGTTTATGCTTGGGAGCGAGTTAAGATTTCTAATTGTGTTGCAGACTATACGGCTTTTTACAACTCAACCTCTTTTTCAACTTTCAAATGCTACGGAGTTTCTCCTTCTAAGTTGATTGATCTTTGCTTTACAAGTGTGTATGCTGATACATTCTTGATAAGGTTTTCTGAGGTTCGCCAAGTAGCACCAGGTGAAACTGGTGTTATAGCTGACTACAATTATAAGCTACCTGATGATTTTACTGGTTGTGTTATAGCTTGGAACACTGCCAAACAGGACGTTGGTAGTTATTTTTATAGGTCTCACCGCTCAAGTAAGCTTAAACCATTCGAGCGAGATCTTTCATCTGATGAAAACGGTGTACGTACACTGAGCACGTATGATTTTAACCCTAACGTACCTCTTGATTATCAAGCTACTAGGGTAGTTGTGCTTTCATTTGAGCTTCTAAATGCACCTGCAACAGTTTGTGGACCAAAACTGTCCACACAACTTGTTAAGAACCAGTGTGTCAATTTTAACTTTAATGGACTCAAAGGTACTGGTGTTTTGACTGATTCCTCTAAGAGATTCCAGTCCTTTCAACAGTTCGGTCGTGACACATCTGACTTTACGGACTCAGTGCGTGACCCTCAAACCTTGGACATACTTGATATCACGCCATGTTCTTTTGGTGGTGTGAGTGTAATAACACCTGGAACAAATGCTTCATCTGAGGTGGCTGTTCTTTATCAAGATGTCAATTGCACTGATGTGCCTACCGTCATCCGTGCTGACCAACTCACACCTGCTTGGCGTGTTTACTCGACCGGAGTAAATGTGTTTCAAACACAAGCTGGCTGTCTTATTGGAGCTGAACATGTTAACGCTTCATATGAGTGTGACATTCCTATTGGTGCTGGCATTTGTGCTAGCTACCATACAGCTTCTACTCTACGTGGTGTAGGTCAGAAATCCATTGTGGCTTACACTATGTCTTTGGGTGCAGAAAATTCTATTGCTTATGCTAATAATTCAATTGCCATACCTACAAATTTTTCAATCAGTGTCACAACTGAAGTGATGCCTGTTTCAATGGCTAAGACATCAGTAGATTGTACAATGTACATCTGTGGTGATTCTCAGGAGTGCAGTAACTTACTTCTCCAGTATGGAAGTTTCTGCACGCAATTAAATCGTGCTCTCACGGGCGTTGCCTTAGAACAGGACAAAAATACACAGGATGTTTTTGCCCAGGTTAAACAAATGTACAAGACACCAGCCATAAAGGATTTTGGCGGTTTCAATTTTTCACAAATATTGCCTGATCCTTCAAAGCCAACAAAGAGATCATTTATTGAAGACTTACTCTTCAACAAGGTCACTCTTGCTGATGCTGGCTTTATGAAACAATATGGCGAATGCCTAGGCGATATTAGTGCTAGAGACCTCATTTGTGCTCAGAAGTTCAACGGACTTACTGTCCTACCACCATTGCTCACAGATGAAATGATTGCTGCGTACACTGCTGCCCTTGTCAGTGGTACTGCTACTGCTGGCTGGACATTCGGTGCTGGTGCTGCTCTTCAAATACCTTTTGCTATGCAAATGGCATATAGGTTCAATGGCATTGGAGTTACTCAAAATGTTCTCTATGAGAATCAAAAACAGATCGCCAATCAATTCAACAAGGCGATCAGTCAAATTCAAGAATCACTTACAACAACATCAACTGCATTGGGCAAGCTGCAAGACGTTGTCAACCAGAACGCTCAAGCATTGAACACACTTGTTAAACAGCTTAGCTCCAATTTCGGTGCAATTTCAAGTGTGCTAAATGACATTCTTTCACGACTAGACAAAGTCGAGGCAGAGGTGCAAATTGACAGGTTGATCACAGGCAGATTGCAGAGCCTTCAAACCTATGTAACACAACAACTAATCAGAGCAGCTGAAATCAGAGCTTCTGCTAACCTCGCTGCTACTAAAATGTCTGAGTGTGTTCTTGGACAATCAAAAAGAGTTGACTTCTGTGGAAGAGGCTATCATCTTATGTCTTTTCCTCAGGCTGCTCCGCATGGTGTTGTTTTCTTACATGTCACATATGTGCCATCGCATGAGAAAAACTTCACCACAGCTCCAGCAATTTGTCATGAAGGCAAAGCCTACTTCCCGCGTGAAGGTGTTTTTGTATCTAATGGCACTTCTTGGTTCATTACACAGAGGAATTTTTACTCACCACAAATAATCACAACAGATAATACATTTGTTGCTGGAAACTGTGATGTCGTAATTGGCATCATTAACAATACAGTCTATGATCCTCTGCAACCTGAGCTTGACTCATTCAAAGAAGAGCTGGACAAGTACTTCAAAAATCACACATCACCAGATGTTGATCTCGGCGACATTTCAGGCATTAATGCTTCTGTCGTCAATATTCAAAAAGAAATTGACCGCCTCAACGAGGTTGCCAAAAATCTAAATGAATCGCTCATTGACCTCCAAGAACTTGGTAAATATGAGCAATACATCAAATGGCCCTGGTACGTTTGGCTCGGCTTTATTGCTGGACTGATTGCTATCGTTATGGCCACTATACTGCTTTGTTGTATGACCAGCTGTTGCAGCTGCCTCAAGGGTGCATGCTCTTGTGGTTCCTGCTGCAAATTTGATGAGGACGACTCTGAGCCAGTGCTCAAAGGAGTCAAATTACACTACACATAAACGAACTTAATGGATTTGTTTATGAGTATTTTCACACTTGGATCGATCACGCGTCAACCGAGTAAGATTGAAAATGCTTCTCCTGCAAGTACTGTTCATGCTACTGCAACGATACCGCTACAAGCCTCACTCCCTTTCGGATGGCTTGTTATTGGCGTTGCACTTCTTGCTGTTTTTCAAAGCGCTTCCAAAGTGATTGCGCTTCATAAGAGGTGGCAGCTTGCCCTGTATAAAGGCATTCAGCTTGTTTGCAATTTGCTGCTACTCTTTGTGACAATTTACTCACACCTCCTACTTTTAGCTGCTGGCATGGAGGCACAATTTTTGTACATCTATGCTCTTATTTATATTCTGCAAGTTGTGAGCTTCTGCAGATTTGTTATGAGATGCTGGCTTTGCTGGAAGTGCAAATCCAAAAACCCATTACTTTATGATGCCAACTACTTTGTTTGCTGGCACACACACAACTATGACTACTGTATACCATACAACAGCATCACAGATACAATTGTCGTTACTGCAGGTGACGGCATTTCAACACCAAAACTCAAAGAAGACTACCAAATTGGCGGTTATTCTGAGAATTGGCACTCAGGTGTTAAAGACTATGTCGTTGTACATGGCTATTTCACCGAAATTTACTACCAGCTTGAGTCTACACAAATTACTACAGACACTGGTATTGAAAATGCTACATTCTTCATCTTTAACAAGCTTGTTAAAGATCCACCGAATGTGCAAATACACACAATCGACGGCTCTTCAGGAGTTGTAAATCCAGCGATGGATCCAATTTATGATGAGCCGACGACGACTACTAGCGTGCCTTTGTAAGCACAAGAAAGTGAGTACGAACTTATGTACTCATTCGTTTCGGAAGAAACAGGTACGTTAATAGTTAATAGCGTACTTCTTTTTCTTGCTTTCGTGGTATTCTTGCTAGTCACACTAGCCATCCTTACTGCGCTTCGATTGTGTGCGTACTGCTGCAATATTGTTAACGTGAGTTTAGTAAAACCAACGGTTTACGTCTACTCGCGTGTTAAAAATCTGAACTCTTCTGAAGGGGTTCCTGATCTTCTGGTCTAAACGAACTAACTATTATTATTATTCTGTTTGGAACTTTAACATTGCTTATCATGGCTGAGAACGGGACTATTTCCGTTGAGGAGCTTAAAAGACTCCTTGAACAATGGAACCTAGTAATAGGTTTCCTTTTCCTCGCCTGGATTATGCTACTACAATTTGCCTATTCTAACCGGAACAGGTTTTTGTACATAATAAAGCTTGTTTTCCTCTGGCTCTTGTGGCCAGTAACACTTGCTTGCTTTGTGCTTGCTGCTGTTTACAGAATTAATTGGGTGACTGGCGGGATTGCGATTGCAATGGCTTGTATTGTAGGCTTGATGTGGCTTAGCTACTTCGTTGCTTCCTTCAGGCTGTTCGCTCGTACCCGCTCAATGTGGTCATTCAACCCAGAAACAAACATTCTTCTCAATGTGCCTCTGCGAGGGACAATTGTGACCAGACCGCTCATGGAAAGTGAACTTGTCATTGGTGCTGTGATCATTCGTGGTCACTTGCGAATGGCTGGACACTCCCTGGGGCGCTGTGACATTAAGGACCTGCCAAAAGAGATCACTGTGGCTACATCACGAACGCTTTCTTATTACAAATTAGGAGCGTCGCAGCGTGTAGGCACTGATTCAGGTTTTGCTGCATACAACCGCTACCGTATTGGAAATTACAAATTAAATACAGACCACGCCGGTAGCAACGACAATATTGCTTTGCTAGTACAGTAAGTGACAACAGATGTTTCATCTTGTTGACTTCCAGGTTACAATAGCAGAGATATTGATTATCATTATGAGGACTTTCAGGATTGCCATATGGAATCTTGATATGATAATAAGTTCAATAGTGAGACAATTATTTAAGCCTCTAACTAAGAAGAATTATTCTGAGTTAGATGATGAAGAACCTATGGAGTTAGATTATCCATAAAACGAACATGAAAATTATTCTCTTCCTGACATTGATTGCACTTGCATCTTGCGAGCTATATCACTATCAGGAGTGTGTTAGAGGTACAACTGTACTACTAAAAGAACCTTGCCCATCTGGAACCTACGAGGGCAATTCACCATTTCATCCTCTTGCTGATAACAAATTTGCACTAACTTGCACTAGCACCCACTTTGCTTTTGCTTGTGCTGACGGTACTAGACATACCTATCAGCTTCGTGCAAGATCAGTTTCACCAAAACTTTTCATCAGACAAGAGGAAGTTCACCAGGAGCTCTACTCACCGCTTTTTCTCATTGTTGCTGCTCTAGTATTTATAATACTTTGCTTCACCATTAAGAGAAAGACAGAATGAATGAGCTCACTTTAATTGACTTCTATTTGTGCTTTTTAGCCTTTCTGCTATTCCTTGTTCTAATAATGCTTATTATATTTTGGTTTTCACTTGAATTCCAGGATATAGAAGAACCTTGTAACAAAGTCTAAACGAACATGAAACTTCTCATTGTTTTGACTTGTATTTCTCTATGCAGTTGCATACGCACTGTTGTACAGCGCTGTGCATCTAACAAACCTCATGTGCTTGAAGATCCTTGCCCTACTGGTTACCAACCAGAATGGAATATAAGGTACAACACTAGAGGTAATACTTATAGCACTGCTTGGCTTTGTGCTCTAGGAAAGGTATTACCTTTTCATAGATGGCACACTATGGTTCAAACATGCACACCTAATGTTACTATCAACTGTCAAGATCCAGTTGGTGGTGCGCTTATAGCTAGGTGTTGGTACCTTCATGAAGGTCACCAAACTGCTGCATTTAGAGACATACTTGTTGTTTTAAATAAACGAACAAACTAAAATGTCTGATAATGGACCCCAATCAAACCAGCGTAGTGCCCCCCGCATTACATTTGGTGGACCCACAGATTCAACTGACAATAACCAGAATGGAGGACGCAATGGGGCAAGGTCGAAACAGCGCCGACCCCAGGGTTTACCCAATAATACTGCGTCTTGGTTCACAGCTCTCACTCAGCATGGCAAGGAGGAACTTAGATTCCCTCGAGGCCAGGGCGTTCCAATCAACACCAATAGTGGTCCAGATGACCAAATTGGCTACTACCGAAGAGCTACCCGACGAGTTCGTGGTGGTGACGGCAAAATGAAAGAGCTCAGCCCCAGATGGTACTTCTATTACCTAGGAACTGGCCCAGAAGCTTCACTTCTCTACGGCGCTAACAAAGAAGGCATCGTATGGGTCGCAACTGAGGGAGCCTTGAACACACCCAAAGACCACATTGGCACCCGCAATCCTAATAACAATGCTGCCACCGTGCTACAACTTCCTCAAGGAACAACATTGCCAAAAGGCTTCTATGCAGAGGGGAGCAGAGGTGGCAGTCAAGCCTCTTCTCGCTCTTCATCACGTAGTCGCGGTAATTCAAGAAATTCAACTCCTGGCAGCAGTAGGGGAAATTCTCCTGCTCGAATGGCTAGCGGAGGTGGTGAAACTGCCCTCGCGCTATTGCTGCTAGACAGATTGAACCAGCTTGAGAGCAAAGTTTCTGGTAAAGGCCAACAACAACAAGGCCAAACTGTCACTAAGAAATCTGCTGCTGAGGCATCTAAAAAGCCTCGCCAAAAACGTACTGCTACAAAACAGTACAACGTCACTCAAGCTTTTGGGAGACGCGGTCCAGAACAAACTCAAGGAAACTTCGGGGACCAAGACCTAATCAGACAAGGAACTGATTACAAACATTGGCCGCAAATTGCACAATTTGCTCCAAGTGCGTCTGCATTCTTCGGAATGTCACGCATTGGCATGGAAGTCACACCTTCGGGAACATGGCTGACTTATCATGGAGCCATTAAATTGGATGACAAAGATCCACAATTCAAAGACAACGTCATATTGCTGAACAAGCACATTGACGCATACAAAACATTCCCACCAACAGAGCCTAAAAAGGACAAAAAGAAAAAGACTGATGAAGCTCAGCCTTTACCGCAGAGACAAAAGAAGCAGCCCACTGTGACTCTTCTTCCTGCGGCTGACATGGATGATTTCTCCAGACAACTTCAAAGTTCCATGAGTGGAGCTTCTGCTGATTCAACTCAGGCATAAACACTCATGATGACCACACAAGGCAGATGGGCTATGTAAACGTTTTCGCAATCCCGTTTACGATACATAGTCTACTCTTGTGCAGAATGAATTCTCGTAGCTAAACAGCACAAGTAGGTTTAGTTAACTTTAATCTCACATAGCAATCTTTAATCAATGTGTAACATTAGGGAGGACTTGAAAGAGCCACCACATTTTCACCGAGGCCACGCGGAGTACGATCGAGGGTACAGTGAATAATGCTAGGGAGAGCTGCCTATATGGAAGAGCCCTAATGTGTAAAATTAATTTTAGTAGTGCTATCCCCATGTGATTTTAATAGCTTCTTAGGAGAATGACAAAAAAAAAAAAAAAA-------------------------------------------------------------------------------------------------------------------------------------------------------------------------------------------------------------------------------------------------------------------------------------------------------------------------------------------------------------------------------------------------------------------------------------------------------------------------------------------------------------------------------------------------------------------------------------------------------------------------
>Bat_SARSr-CoV_Rs4081
ATATTAGGTTTTTACCTACCCAGGAAAAGCCAACCAACCTCGATCTCTTGTAGATCTGTTCTCTAAACGAACTTTAAAATCTGTGTAGCTGTCGCTCGGCTGCATGCCTAGTGCACCTACGCAGTATAAACAATAATAAATTTTACTGTCGTTGACAAGAAACGAGTAACTCGTCCCTCTTCTGCAGACTGCTTACGGTTCCGTCCGTGTTGCAGTCGATCATCAGCATACCTAGGTTTCGTCCGGGTGTGACCGAAAGGTAAGATGGAGAGCCTTGTTCTTGGTGTCAACGAGAAAACACACGTCCAACTCAGTTTGCCTGTTCTTCAGGTTAGAGACGTGCTAGTGCGTGGCTTCGGGGACTCTGTGGAAGAGGCCCTATCGGAGGCACGTGAACATCTTAAAAATGGCACTTGTGGTTTAGTAGAGCTGGAAAAAGGCGTACTGCCCCAGCTTGAACAGCCCTATGTGTTCATTAAACGTTCTGATGCCTTAAGCACCAATCACGGCCACAAGGTCGTTGAGCTGGTTGCAGAATTGGACGGCATTCAGTACGGTCGTAGCGGTATAACTCTGGGAGTACTCGTGCCACATGTGGGCGAAACCCCAATCGCATACCGCAATGTTCTTCTTCGTAAGAACGGTAATAAGGGAGCCGGTGGCCATAGCTTTGGCATCGATCTAAAGTCTTATGACTTAGGTGACGAGCTTGGTACTGATCCCATTGAAGATTATGAACAAAACTGGAACACTAAGCATGGCAGTGGTGTACTCCGTGAACTCACTCGTGAGCTCAATGGAGGTGCAGTTACTCGCTATGTCGACAACAACTTCTGTGGCCCAGATGGGTACCCTCTTGATTGCATCAAAGATTTTCTCGCTCGCGCGGGTAAGTCAATGTGCACTCTTTCTGAACAACTTGATTACATCGAGTCGAAGAGAGGTGTCTACTGCTGCCGTGACCACGAGCATGAAATTGCCTGGTTCACTGAGCGCTCTGATAAGAGCTATGAGCATCAGACACCCTTCGAAATTAAGAGTGCCAAGAAATTTGACACCTTCAAAGGGGAATGCCCAAAGTTTGTATTTCCTCTCAATTCAAAAGTCAAAGTCATTCAACCACGTGTTGAAAAGAAAAAGACTGAAGGTTTCATGGGGCGCATACGCTCTGTGTACCCTGTTGCATCTCCGCAGGAGTGTAACAACATGCACTTGTCTACCTTGATGAAATGTAATCATTGCGATGAAGTTTCATGGCAGACGTGCGATTTTCTGAAAGCCACTTGTGAACATTGTGGCACTGAAAACGCAGTCACTGAAGGACCTACTACATGTGGGTATCTACCTACTAATGCTGTAGTGAAAATGCCATGTCCTGCCTGTCAAGACCAGGAGATTGGACCTGAGCATAGTGTTGCAGATTATCACAACCACTCAAACATTGAAACTCGACTCCGCAAGGGAGGTAGGACTAGATGTTTTGGAGGCTGTGTGTTTGCCTATGTCGGCTGCTACAACAAGCGTGCCTACTGGGTTCCTCGTGCTAGTGCTGATATTGGTTCAGGCCATACTGGCATTACTGGTGACAACGTGGAGACCTTGAATGAGGATCTCCTTGAGATACTGAGTCGTGAACGTGTTAATATTAACATTGTTGGCGATTTTCAGTTGAATGAAGAGGTGGCCATCATTTTGGCATCTTTTTCTGCTTCTACAAGTGCCTTTATTGACACTATAAGGAGTCTTGATTACAAGTCTTTCAAAGCCATTGTTGAGTCCTGCGGTAACTACAAAGTTACCAAGGGGAAGCCCGTAAAAGGTGCTTGGAACATTGGACAACAGAGATCAGTTTTAACACCACTGTGTGGTTTCCCCTCACAGGCTGCTGGTGTTATCAGATCAATCTTTGCACGCACACTTGATGCAGCAAACCACTCAATTCCTGATTTGCAAAGAGCAGCTGTCACCATACTTGATGGTATTTCTGAACAGTCATTACGTCTTGTCGACGCCATGGTTTACACCTCAGACCTGATCACCAACAGTGTCATTATTATGGCATATGTAACCGGTGGTCTTGTACAACAGATTTCTCAGTGGTTGTCTAATCTGTTGGGCACTACTGTTGAAAAACTCAGGCCCATCTTTGCATGGATTGAGGCGAAACTTAGTGCAGGAGTTGAATTTCTCAAGGATGCTTGGGAGATTCTCAAATTTCTCATTACAGGTGTTTTTGACATCGTTAAGGGTCAAATACAGGTTGCTTCAGATAACATCAAGGATTGTGTAAAATGCTTCATTGATGTTGTTAACAAAGCACTCGAAATGTGCATTGACCAAGTCACTATCGCTGGCGCAAAGTTGCGATCACTCAACTTGGGTGAAGTCTTCATCGCTCAAAGCAAGGGACTTTACCGTCAGTGTATACGTGGCAAGGAACAGCTGCAACTACTCATGCCTCTTAAGGCACCAAAAGAAGTCACCTTTCTTGAAGGTGATTCACATGACACAGTACTTACCTCTGAGGAGGTTGTTCTCAAGAACGGTGAACTCGAAGCACTCGAGGCGCCCGTTGATAGCTTCACAAATGGAGCTGTCGTTGGCACACCAGTCTGTGTAAATGGCCTCATGCTCTTGGAGATTAAGGACAAAGAACAATACTGCGCATTGTCTCCTGGTTTACTGGCTACAAACAATGTCTTTCGCCTAAAGGGAGGTGCACCAACTAAAGGTGTAACCTTTGGAGAAGATACTGTTTTGGAAGTTCAAGGCTACAAGAATGTGAGAATCACATTTGAGCTTGATGAACGTGTAGACAAAGTGCTTAATGAAAAGTGCTCTGTCTACACTGTTGAATCCGGTACCGAAGTTACTGAGTTTGCATGTGTTGTAGCAGAGGCTGTTGTGAAGACTTTACAACCAGTTTCTGATCTTCTTACCAATATGGGTATTGATCTTGATGAATGGAGTGTGGCTACATTCTATTTGTTTGATGATGCTGGTGAAGAAAAACTTTCTTCACGTATGTACTGTTCCTTCTATCCTCCTGATGATGAGGAGGATTGTGATGAGTATGAGGAAGAAGAGGAAGTCCCGGAAGAATCCTGTGCGCATGAATACGGTACAGAAGAAGACTACCAAGGTCTTCCACTGGAATTTGGTGCCTCAACTGAAATGCAAGTTGAAGAAGAAGAAGAAGAGGACTGGCTTGGTGATGCTACCGAATTATCGGAGCATGAACCTGAACCAGAACTAACACCTGAAGAACCAGTTAACCAGTTTACTGGTTATTTAAAACTTACTGACAATGTTGCCATTAAGTGTGTGGACATCGTGAAGGAGGCGCAAAACGCTAACCCCACGGTGATTGTAAATGCTGCTAACATACATCTGAAACATGGTGGTGGTGTAGCAGGTGCACTCAATAAGGCAACCAACGGTGCCATGCAAAAAGAGAGCGATGATTACATTAAGCTAAATGGCCCTCTCACAGTGGGAGGTTCATGTTTGCTTTCTGGACACAACCTTGCTAAGAAGTGTCTGCATGTTGTTGGACCTAACCTAAATGCAGGTGAGGACATCCAGCTTCTTAAGGCAGCATATGAAAATTTCAATTCACAGGACACCTTACTTGCACCACTGTTGTCAGCAGGCATATTTGGTGCTAAACCACTTCATTCTTTACAAGTGTGCGTGCAGACAGTTCGTACACAGGTTTATATTGCAGTCAATGATAAAGCTCTTTATGAGCAGGTTGTCATGGATTACCTTGATAGCCTGAAGCCCAGAGTGGAAGCACCTAAACAAGAGGAGCCACCAAAGACAGAAGATCCTAAAATTGAGGAGAAATCTGTCGTACAGAAGCCTGTCGATGTGAAGCCAAAAATTAAGGCTTGCATTGATGAGGTTACCACAACACTGGAAGAAACTAAGTTTCTTACCAATAAGTTACTCTTGTTTGCTGACATCAATGGTAAGCTTTACCATGATTCTCACAACATGCTTAGAGGTGAAGATATGTCTTTCCTTGAGAAGGATGCACCTTACATGGTAGGTGATGTTATCACTAGTGGTGATATCACTTGTGTTGTAATACCCTCCAAAAAGGCTGGTGGCACTACAGAGATGCTCTCAAGAGCTTTGAAGAAGGTGCCAGTTGATGAGTATATAACCACATACCCTGGACAAGGATGTGCTGGTTATACACTTGAGGAAGCTAAGACTGCTCTTAAGAAATGCAAATCTGCATTTTACGTGTTACCTTCAGAAACACCTAATGCTAAGGAAGAGATTCTAGGAACTGTATCCTGGAATTTGAGAGAGATGCTTGCTCATGCTGAAGAGACAAGAAAATTAATGCCTATCTGCATGGATGTTAGAGCCATAATGGCCACCATCCAACGCAAGTACAAAGGAATTAAAATTCAAGAAGGTATTGTTGACTATGGAGTCCGATTCTTCTTTTATACTAGTAAAGAACCTGTAGCTTCTATCATTACGAAGTTGAACTCTCTAAATGAGCCACTTGTCACAATGCCAATTGGTTATGTGACACATGGTTTTAATCTTGAAGAGGCTGCGCGCTGTATGCGTTCTCTTAAAGCTCCTGCCGTAGTGTCAGTATCATCACCAGATGCTGTTACTACATATAATGGATACCTCACTTCGTCATCAAAGACATCTGAGGAGCACTTTGTGGAAACAGTTTCTTTGGCTGGCTCTTACAGAGATTGGTCCTATTCAGGACAGCGTACAGAGTTAGGTGTTGAATTTCTTAAGCGTGGTGACAAAATTGTGTACCACACTTTAGAGAGCCCCGTCGAGTTTCATCTTGACGGTGAGGTTCTTCCACTTGACAAACTAAAGAGTCTTTTATCCCTGCGGGAGGTTAAGACTATAAAAGTGTTCACAACTGTGGACAACACTAATCTCCACACACAGCTTGTGGATATGTCTATGACATATGGACAGCAGTTTGGTCCAACATACTTGGATGGTGCTGATGTTACAAAAATTAAACCCCATGTAAATCATGAGGGTAAGACTTTCTTTGTACTACCTAGTGATGACACACTACGTAGTGAAGCTTTCGAGTACTACCACACTCTTGATGAGAGTTTTCTTGGTAGGTACATGTCTGCTTTAAACCACACAAAGAAATGGAAATTTCCTCAAGTTGGTGGTTTAACTTCAATTAAATGGGCTGATAACAATTGTTATTTGTCTAGTGTTTTATTAGCACTTCAACAGATTGAAGTCAAATTCAATGCACCAGCACTTCAAGAGGCTTATTATAGAGCCCGTGCTGGTGATGCTGCTAACTTTTGTGCACTCATACTCGCTTACAGTAATAAAACTGTTGGCGAGCTCGGTGATGTCAGAGAAACTATGACCCATCTTCTACAGCATGCTAATTTGGAATCCGCAAAGCGAGTTCTTAATGTGGTGTGTAAACATTGCGGTCAGAAAACTACCACCTTAACGGGTGTAGAAGCCGTGATGTATATGGGTACTCTATCTTATGATAATCTTAAGACAGGTGTTTCCATTCCATGTGTGTGTGGTCGTGATGCTACACAATATCTAGTACAACAAGAGTCTTCTTTTGTTATGATGTCTGCACCACCTGCTGAATATAAATTACAGCAAGGTACATTTTTGTGTGCGAATGAGTACACTGGTAACTATCAGTGTGGTCATTACACTCATATAACTGCTAAGGAGACCCTCTATCGTATTGATGGAGCTCACCTTACAAAGATGTCAGAGTACAAAGGACCAGTGACTGACGTTTTCTATAAGGAAACATCTTACACTACAACCATCAAGCCTGTGTCGTATAAACTCGATGGAGTTACTTACACAGAGATTGAACCAAAATTGGATGGGTATTATAAAAAGGATAATGCTTACTATACAGAGCAGCCTATAGACCTTGTACCAACTCAACCACTACCAAATGCGAGTTTTGACAATTTCAAACTCACATGTTCTAATACAAAATTTGCTGATGATTTAAATCAAATGACAGGCTTCACAAAGCCAGCTTCACGAGAGTTATCTGTCACATTCTTTCCAGACTTGAATGGCGATGTAGTGGCTATTGACTATAGACACTATTCAGCGAGTTTCAAGAAAGGTGCTAAATTACTGCATAAGCCAATTGTTTGGCATATCAATCAGGCTACAACCAAGACAACGTTTAAACCAAACACTTGGTGTTTACGTTGTCTTTGGAGTACAAAGCCAGTAGATACTTCAAATTCATTTGAAGTTCTGGCAGTAGAAGACACACAAGGAATGGACAATCTTGCTTGTGAAAGTCAACAACCCACCTCTGAAGAAGTAGTGGAAAATCCTACCATACAGAAGGAAGTCATAGAGTGTGACGTGAAAACTACCGAAGTTGTAGGCAATGTCATACTTAAACCATCAGATGAAGGTGTTAAAGTAACACAAGAGTTGGATCATGAGGATCTTATGGCTGCTTATGTGGAAAATACAAGCATTACCATTAAGAAACCTAATGAGCTTTCACTAGCCTTAGGTTTAAAAACAATTGCCACTCATGGTATTGCTGCAATTAATAGTGTGCCTTGGAGTAAAATTTTGGCATATGTCAAACCATTCTTAGGACAGGCAGCAGTTACAACATCAAACTGCGCTAAGAGATTGGTGCAGCGTATGTTTAACAACTATATGCCCTATGTGCTTACACTACTGTTCCAATTGTGTACCTTTACCAAGAGTACAAATTCTAGAATTAGAGCTTCACTACCTACGACTATTGCTAAAAATAGTGTTAGGGGTGTTGCTAGATTATGTTTGGATGCTGGCATTAATTATGTAAAGTCACCCAAATTTTCTAAATTGTTCACTATTGCAATGTGGCTATTATTGTTAAGCATTTGCTTAGGTTCACTAATCTATGTAACTGCAGCTTTAGGTGTATTATTGTCCAACTTTGGAGCTCCTTCTTATTGTAGTGGCGTTAGAGAATCATACCTCAATTCCTCTAATGTTACTACTATGGATTTCTGTGAAGGTTCTTTTCCTTGCAGTGTTTGTTTAAGTGGATTAGACTCTCTTGATTCCTATCCAGCTCTTGAAACCATCCAGGTGACGATCTCATCGTACAAGCTAGACTTGACAATTTTAGGTCTGGCTGCTGAGTGGTTTTTGGCATATATGTTGTTTACAAAATTCTTTTATTTACTAGGTCTTTCAGCTATAATGCAGGTGTTCTTTGGCTATTTTGCTAGTCATTTCATCAGCAATTCTTGGCTCATGTGGTTTATCATTAGCATTGTACAAATGGCACCCGTTTCTGCAATGGTTAGGATGTACATCTTCTTTGCTTCTTTTTACTACATATGGAAGAGCTATGTTCATATTATGGATGGTTGTACCTCTTCAACTTGCATGATGTGCTATAAGCGCAATCGTGCCACACGCGTTGAGTGTACAACTATTGTTAATGGCATGAAGAGATCTTTCTATGTCTATGCAAATGGAGGCCGTGGCTTCTGCAAGACTCACAATTGGAATTGTCTCAATTGTGACACATTTTGCACTGGTAGTACATTCATTAGTGATGAAGTTGCTCGTGATTTGTCACTCCAGTTTAAAAGACCAATTAACCCTACTGACCAGTCATCGTATATTGTTGATAGTGTTGCTGTGAAAAATGGCGCACTTCACCTCTACTTTGACAAGGCTGGTCAAAAGACTTATGAGAGACACCCACTCTCCCATTTTGTCAATTTAGACAATTTGAGAGCTAACAACACTAAAGGTTCACTACCTATTAATGTCATAGTCTTTGATGGCAAGTCAAAATGCGACGAGTCTGCTGCTAGGTCTGCTTCTGTGTACTACAGTCAGCTAATGTGCCAACCTATTCTGTTGCTTGACCAAACTCTCGTATCAGATGTTGGAGATAGTACTGAAGTTTCTGTTAAGATGTTTGATGCTTATGTCGACACCTTTTCAGCAACTTTTAGTGTTCCTATGGAAAAACTTAAGGCACTTGTTGCTACAGCTCATAGCGAGCTGGCAAAGGGTGTAGCTTTAGATGGCGTCCTTTCTACATTTGTGTCCGCAGCCCGTCAAGGTGTTGTAGACACTGATGTTGACACAAAGGATGTCATTGAATGTCTCAAACTTTCACATCACTCCGACTTGGAAGTGACAGGTGACAGTTGTAACAACTTCATGCTCACCTATAACAAAGTTGAAAACATGACGCCTAGAGATCTTGGCGCATGTATTGATTGTAATGCAAGGCATATTAATGCCCAAGTGGCAAAAAGTCACAATGTTTCACTCATCTGGAATGTAAAAGACTATATGTCTTTATCTGAACAGCTGCGTAAACAAATTCGTAGTGCTGCTAAGAAGAACAACATACCTTTTAGACTAACTTGTGCTACAACTAGACAGGTTGTCAATGTCATAACTACTAAAATCTCACTCAAGGGTGGTAAGATTGTTAGTACTTGGTTTAAACTTATGCTTAAGGCCACATTATTGTGCGTTTTTGCTGCATTGGTCTGTTACATCGTTATGCCAGTACATACATTGTCTGCTCATGATGGTTACACAAATGAAATCATTGGTTACAAAGCCATTCAGGATGGTGTCACTCGTGACATCGTTTCCACTGATGATTGTTTTGCAAACAAACATGCTGGTTTTGACTCATGGTTTAGCCAGCGTGGTGGTTCATACAAAAATGACAAAAGCTGCCCTGTAGTAGCTGCTATCATTACAAGAGAGATTGGTTTTATAGTGCCTGGCTTACCAGGTACTGTGTTGAGAGCAATCAATGGTGACTTCTTGCATTTTCTACCTCGTGTCTTTAGTGCTGTAGGCAACATTTGCTACACACCTTCCAAACTCATTGAGTATAGTGATTTTGCTACCTCTGCTTGCGTTCTTGCTGCTGAGTGTACAATTTTTAAGGATGCTATGGGCAAACCTGTGCCATATTGTTATGACACTAATTTGCTAGAGGGTTCTATTTCTTATAGTGAGCTTCGTCCAGACACTCGTTATGTCCTTATGGATGGTTCCATCATACAGTTTCCTAACACTTACCTGGAGGGTTCTGTTAGAGTGGTAACAACTTTTGATGCTGAGTACTGTAGACATGGTACATGCGAAAGGTCAGAAGCTGGTATTTGCTTATCTACCAGTGGTAGATGGGTTCTTAATAATGAACATTATAGAGCTCTACCTGGAGTATTCTGTGGTGTTGATGCAATGAATCTTATAGCAAACATCTTTACTCCCCTTGTGCAACCTGTGGGTGCTTTAGATGTGTCTGCTTCAGTAGTGGCTGGTGGTATTATTGCCATATTGGTGACTTGTGCTGCCTACTACTTTATGAAATTCAGACGTGCTTTTGGTGAGTACAACCATGTTGTTGCTGCTAATGCACTTTTGTTTTTGATGTCTTTCACTATACTCTGTCTGGCACCAGCTTATAGCTTTTTGCCAGGAGTCTACTCAGTCTTTTACTTGTACTTGACATTCTATTTCACTAATGATGTTTCGTTCTTGGCTCACCTTCAATGGTTTGCCATGTTTTCTCCTATTGTGCCTTTTTGGATAACAGTAATCTATGTATTCTGTATTTCTCTGAAGCACTGCCATTGGTTCTTTAACAACTATCTTAGGAAAAGAGTCATGTTTAATGGAGTTACATTTAGTACCTTCGAGGAGGCTGCTTTGTGTACCTTTTTGCTCAATAAGGAAATGTACCTAAAATTGCGTAGTGAGACACTGTTGCCACTTACACAGTACAACAGGTATCTTGCTCTATATAACAAGTACAAGTATTTCAGTGGAGCCTTAGATACTACCAGCTATCGTGAAGCAGCTTGCTGCCACTTAGCAAAGGCTCTAAATGACTTTAGCAATTCAGGTGCTGATGTTCTCTACCAACCACCACAGACGTCAATCACTTCTGCTGTTCTGCAGAGTGGTTTTAGGAAAATGGCATTCCCATCAGGCAAAGTTGAAGGGTGCATGGTACAAGTAACCTGTGGAACTACAACTCTTAATGGATTGTGGTTAGATGACACAGTATACTGTCCAAGACATGTCATTTGCACAGCAGAGGACATGCTTAACCCTAACTATGAAGATCTGCTCATTCGCAAATCTAACCATAGCTTCCTTGTTCAGGCTGGCAATGTACAACTCCGAGTTATCGGCCATTCTATGCAAAATTGTCTGCTTAGGCTTAAAGTTGATACCTCTAACCCTAAGACACCCAAGTATAAATTTGTCCGTATTCAACCTGGTCAAACATTCTCAGTTTTAGCATGCTACAATGGTTCACCATCTGGTGTTTATCAGTGTGCCATGAGACCTAACCATACCATTAAAGGTTCTTTCCTTAATGGATCATGTGGTAGTGTTGGTTTTAACATTGACTATGATTGCGTGTCTTTCTGCTATATGCATCATATGGAGCTTCCAACAGGAGTACACGCTGGTACTGACTTAGAAGGTAAATTCTATGGTCCATTTGTTGACAGACAAACTGCACAGGCTGCAGGTACAGACACAACCATAACATTAAATGTTTTGGCATGGCTGTATGCTGCTGTTATCAATGGTGATAGGTGGTTTCTTAATAGATTCACCACTACTTTGAATGACTTTAACCTTGTGGCAATGAAGTACAACTATGAACCTTTGACACAAGATCATGTTGACATATTGGGACCTCTTTCTGCTCAAACAGGAATTGCCGTCTTAGATATGTGTGCTGCTTTGAAAGAGCTGCTGCAGAATGGTATGAATGGTCGTACTATCCTTGGTAGCACTATTTTAGAAGATGAGTTTACACCATTTGATGTTGTTAGACAATGCTCTGGTGTTACCTTCCAAGGTAAGTTCAAGAAAATTGTTAAAGGCACTCATCATTGGCTGCTTTTAACTTTCTTGACATCACTATTGATTCTTGTTCAGAGTACACAGTGGTCACTGTTTTTCTTTGTTTACGAGAATGCTTTCTTGCCATTTACTCTTGGTATTATGGCAATTGCTGCATGTGCTATGCTGCTTGTTAAGCATAAGCACGCATTCTTGTGCTTGTTTCTGTTACCTTCTCTTGCAACAGTTGCTTACTTTAATATGGTCTACATGCCTGCTAGCTGGGTGATGCGTATTATGACATGGCTTGAATTGGCTGACACTAGCTTGTCTGGTTATCGGCTTAAGGACTGTGTTATGTATGCTTCAGCTTTAGTTTTGCTTATTCTCATGACAGCTCGTACTGTTTATGATGATGCTGCTAGACGTGTTTGGACACTGATGAATGTCATTACACTTGTTTACAAAGTCTACTATGGTAATGCTTTAGACCAAGCTATTTCCATGTGGGCCCTAGTTATTTCTGTAACCTCTAACTATTCTGGTGTCGTCACGACTATCATGTTTTTAGCTAGAGCTATAGTGTTTGTGTGTGTTGAGTATTACCCATTGTTATTTATTACTGGCAACACCTTACAGTGTATCATGCTTGTTTATTGTTTCTTAGGCTATTGTTGCTGCTGCTATTTTGGCCTTTTCTGTTTACTCAACCGTTACTTCAGGCTTACTCTTGGTGTTTATGACTACTTGGTCTCTACACAAGAATTTAGGTATATGAACTCCCAGGGGCTTTTGCCTCCTAAGAGTAGTATTGATGCTTTCAAGCTTAACATTAAGTTGTTGGGTATTGGAGGTAAACCATGTATCAAGGTTGCTACTGTACAGTCTAAAATGTCTGATGTAAAGTGCACATCTGTGGTACTGCTCTCGGTTCTTCAACAACTTAGAGTAGAATCATCTTCTAAATTGTGGGCACAATGTGTACAACTCCACAACGATATTCTTCTTGCAAAAGACACAACTGAAGCATTCGAAAAGATGGTTTCTCTTTTGTCTGTCTTGCTATCCATGCAGGGTGCTGTAGACATTAATAAGTTGTGCGAGGAAATGCTCGACAACCGTGCTACTCTCCAGGCTATTGCTTCAGAATTTAGTTCTTTACCATCATATGCCGCTTATGCCACTGCCCAAGAGGCCTATGAGCAGGCTGTAGCTAATGGTGATTCTGAAGTCGTTCTTAAAAAGTTAAAGAAATCTTTGAATGTGGCTAAATCTGAGTTTGACCGTGATGCTGCCATGCAACGCAAGTTGGAAAAGATGGCAGATCAGGCTATGACCCAAATGTACAAACAGGCAAGATCTGAGGACAAGAGGGCAAAAGTAACTAGTGCTATGCAAACAATGCTTTTCACTATGCTTAGGAAGCTTGATAATGATGCACTTAACAACATTATCAATAATGCGCGTGATGGTTGTGTCCCACTCAACATCATACCATTGACTACAGCAGCCAAACTCATGGTTGTTGTCCCTGATTATGGTACCTACAAGAACACTTGTGATGGTAACACTTTTACGTATGCGTCTGCACTCTGGGAAATCCAGCAAGTTGTTGATGCAGATAGCAAGATTGTTCAACTTAGTGAAATTAACATGGACAATTCACCAAATTTGGCTTGGCCTCTTATTGTTACAGCTCTAAGAGCCAATTCAGCTGTCAAACTACAGAATAATGAACTGAGTCCAGTAGCACTACGACAGATGTCATGTGCGGCTGGTACCACACAAACAGCTTGTACTGATGACAATGCACTTGCCTACTATAACAACTCAAAGGGAGGTAGATTTGTGCTAGCATTACTATCAGACCACCAAGATCTCAAATGGGCTAGATTCCCTAAGAGTGATGGTACAGGTACAATTTACACAGAACTGGAACCACCTTGTAGGTTTGTTACAGACACACCAAAAGGGCCTAAAGTGAAATACTTGTATTTCATCAAGGGCTTAAATAACCTAAATAGAGGTATGGTGCTGGGCAGTTTAGCTGCTACAGTACGTCTTCAGGCTGGAAATGCTACAGAAGTACCTGCCAATTCAACTGTGCTTTCTTTCTGTGCTTTTGCAGTAGACCCTGCTAAAGCGTACAAGGATTACCTAGCAAGTGGAGGACAACCAATCACCAACTGTGTGAAGATGTTGTGTACACACACTGGTACAGGACAGGCAATTACTGTAACACCAGAAGCCAACATGGACCAAGAGTCCTTTGGTGGTGCTTCATGCTGTCTGTATTGTAGATGCCACATTGACCACCCAAATCCTAAAGGATTTTGTGACTTGAAAGGTAAGTACGTCCAAATACCTACCACTTGTGCTAATGACCCAGTGGGTTTTACACTTAGAAACACAGTCTGTACCGTCTGCGGAATGTGGAAAGGTTATGGCTGTAGTTGTGATCAACTCCGCGAACCCATGATGCAGTCTGCGGATGCGTCAACGTTTTTAAACGGGTTTGCGGTGTAAGTGCAGCCCGTCTTACACCGTGCGGCACAGGCACTAGCACTGATGTCGTCTACAGGGCTTTTGATATTTACAATGAAAAAGTTGCTGGTTTTGCAAAGTTCCTAAAAACTAATTGCTGCCGCTTCCAAGAGAAGGATGAGGAAGGCAATTTATTAGACTCTTACTTTGTAGTTAAGAGGCATACTATGTCTAACTACCAACATGAAGAGGCTATTTATAACTTGGTTAAAGATTGTCCAGCGGTTGCTGTTCATGACTTTTTCAAGTTTAGAGTAGATGGTGACATGGTACCACATATATCACGTCAGCGTCTAACTAAATACACAATGGCTGATTTAGTCTATGCTCTACGTCATTTTGATGAGGGTAATTGTGATACATTAAAGGAAATACTCGTCACATACAATTGTTGTGATGATGATTATTTCAATAAGAAGGATTGGTATGATTTCGTAGAGAATCCTGACATCTTACGCGTATATGCTAACTTAGGTGAGCGTGTACGCCAAGCATTATTAAAGACTGTACAATTCTGCGATGCTATGCGTGATGCAGGCATTGTAGGCGTACTGACATTAGATAATCAGGATCTTAATGGGAATTGGTATGATTTCGGTGATTTCGTACAAGTAGCACCAGGCTGCGGAGTTCCTATTGTGGATTCATATTACTCATTGCTGATGCCCATCCTCACTCTGACTAGGGCATTGGCTGCTGAGTCCCATATGGATGCTGATCTCGCAAAACCACTTATTAAGTGGGATTTGCTGAAATATGATTTTACGGAAGAGAGACTTTGTCTCTTCGACCGTTATTTTAAATATTGGGACCAGACATACCATCCCAATTGTATTAACTGTTTGGATGATAGGTGTATCCTTCATTGTGCAAACTTTAATGTGTTATTTTCTACTGTGTTTCCACCTACAAGTTTTGGACCACTAGTAAGAAAAATATTTGTAGATGGTGTTCCTTTTGTTGTTTCAACTGGATACCATTTTCGTGAGTTAGGAGTTGTACATAATCAGGATGTAAACTTACATAGCTCGCGTCTCAGTTTCAAGGAACTTTTAGTGTATGCTGCTGATCCAGCCATGCATGCAGCTTCTGGCAATTTATTGCTAGATAAACGCACTACATGCTTTTCAGTAGCTGCACTAACAAACAATGTTGCTTTTCAAACTGTCAAACCCGGTAATTTTAACAAAGACTTTTATGACTTTGCTGTGTCTAAAGGTTTCTTTAAGGAAGGAAGTTCTGTTGAACTAAAACACTTCTTCTTTGCTCAGGATGGCAATGCTGCTATCAGTGATTATGACTATTATCGTTATAATCTGCCAACAATGTGTGATATCAGACAACTCCTATTCGTAGTTGAAGTTGTTGACAAATACTTTGATTGTTACGATGGTGGCTGTATTAATGCCAACCAAGTAATCGTTAACAATCTGGACAAATCAGCTGGTTTCCCATTTAATAAATGGGGTAAGGCTAGACTTTATTATGACTCAATGAGTTATGAGGATCAAGATGCACTTTTCGCGTATACTAAGCGTAATGTCATCCCTACTATAACTCAAATGAATCTTAAGTACGCCATTAGTGCAAAGAATAGAGCTCGCACCGTAGCTGGTGTCTCTATCTGTAGTACTATGACAAATAGACAGTTTCATCAGAAATTATTGAAGTCAATAGCCGCCACTAGAGGAGCTACTGTGGTAATTGGAACAAGCAAATTTTACGGTGGCTGGCATAACATGTTAAAAACTGTTTACAGTGATGTAGAAACTCCACACCTTATGGGTTGGGATTATCCAAAATGTGACAGAGCCATGCCTAACATGCTTAGGATAATGGCCTCTCTTGTTCTTGCTCGCAAACATAGCACTTGCTGTAACTTGTCACACCGTTTCTACAGGTTAGCTAATGAGTGTGCGCAAGTATTAAGTGAGATGGTCATGTGTGGCGGCTCACTATATGTTAAACCAGGTGGAACATCATCCGGTGATGCTACAACTGCTTATGCTAATAGTGTCTTTAACATTTGTCAAGCTGTTACAGCTAATGTAAATGCACTCCTTTCAACTGATGGTAACAAGATAGCTGACAAGTACGTCCGCAATCTACAACACAGGCTTTATGAGTGTCTCTATAGAAACAGGGATGTTGATCATGAATTCGTGGATGAGTTTTACGCATACCTGCGTAAACATTTCTCCATGATGATTCTTTCTGATGATGCCGTTGTGTGCTATAACAGTAACTATGCGGCTCAAGGTTTAGTAGCTAGCATTAAGAACTTTAAGGCAGTTCTTTATTATCAAAATAATGTGTTCATGTCTGAGGCAAAATGTTGGACTGAGACTGACCTTACTAAAGGACCTCACGAATTTTGCTCACAGCATACAATGCTAGTTAAACAAGGAGATGATTACGTGTACCTGCCTTACCCAGACCCATCTAGAATATTAGGCGCAGGCTGTTTTGTCGATGATATTGTCAAAACAGATGGTACACTTATGATTGAGAGGTTTGTGTCATTAGCTATTGATGCCTACCCCCTTACTAAACATCCTAATCAGGAGTATGCTGATGTCTTTCACTTGTATTTACAATACATTAGGAAGTTACATGATGAGCTTACTGGTCACATGCTAGACATGTATTCTGTAATGCTAACTAATGATAATACCTCACGGTATTGGGAACCTGAGTTTTATGAAGCTATGTACACACCACACACGGTCTTGCAGGCTGTAGGTGCTTGTGTATTGTGTAATTCACAGACTTCACTTCGTTGCGGCGCCTGCATTAGGAGACCATTCCTGTGTTGCAAGTGCTGCTATGATCATGTCATTTCAACATCACATAAATTAGTGTTGTCTGTTAATCCCTATGTTTGCAATGCACCAGGTTGTGATGTCACTGACGTGACACAACTATATCTAGGAGGTATGAGCTATTACTGCAAGTCACATAAGCCTCCCATTAGTTTTCCATTGTGTGCTAATGGTCAGGTTTTTGGTTTATACAAGAATACATGTGTAGGTAGTGACAATGTCACTGACTTCAATGCGATAGCAACATGTGATTGGACCAATGCTGGCGATTACATACTTGCCAACACTTGTACTGAGAGACTCAAGCTCTTTGCAGCAGAAACGCTCAAAGCTACTGAGGAAACATTCAAGCTGTCATATGGTATTGCCACTGTACGTGAAGTACTCTCTGACAGAGAATTGCATCTTTCATGGGAGGTTGGAAAACCTAGACCACCATTGAATAGAAATTATGTCTTTACTGGTTACCGTGTAACTAAAAATAGTAAAGTACAGATTGGAGAGTACACTTTTGAAAAGGGTGACTACGGTGACGCTGTTGTGTACAGAGGTACTACAACATACAAATTGAATGTTGGTGATTACTTTGTGTTAACATCTCACACTGTAATGCCACTTAGTGCACCTACTCTAGTGCCACAAGAGCACTATGTTAGAATTACTGGCTTGTACCCAACACTCAACATCTCAGATGAGTTTTCTAGCAATGTTGCAAATTACCAAAAGGTCGGTATGCAAAAGTACTCTACACTCCAAGGACCACCAGGTACTGGTAAGAGTCATTTTGCCATTGGACTTGCTCTCTACTACCCATCTGCTCGCATAGTGTATACAGCTTGCTCTCATGCAGCTGTTGATGCCCTATGCGAAAAGGCATTAAAATACTTGCCTATAGATAAATGTAGTAGGATTATACCTGCGCGTGCGCGCGTAGAGTGTTTTGACAAATTCAAAGTGAATTCAACACTAGAACAGTACGTTTTCTGCACTGTAAATGCATTGCCAGAAACAACTGCTGACATTGTAGTCTTTGATGAAATCTCTATGGCTACCAATTATGACTTGAGTGTCGTCAATGCTAGACTTCGTGCAAAACACTATGTCTACATTGGTGATCCTGCTCAACTACCAGCTCCTCGCACGTTGCTAACTAAGGGCACACTAGAACCAGAATATTTCAATTCAGTGTGCAGACTTATGAAAACAATAGGTCCAGACATGTTCCTTGGAACTTGTCGCCGTTGTCCTGCTGAAATTGTCGACACTGTGAGTGCTTTAGTTTATGATAATAAGCTAAAAGCACACAAGGAGAAGTCAGCTCAATGCTTCAAAATGTTTTACAAAGGTGTTATTACACATGATGTTTCATCTGCAATTAATAGACCTCAAATAGGCGTTGTAAGAGAATTTCTTACACGCAACCCTGTTTGGAGAAAAGCTGTTTTTATCTCACCTTATAATTCACAGAATGCTGTAGCTTCAAAAATCTTAGGATTGCCTACGCAGACTGTTGATTCCTCCCAGGGTTCTGAGTATGACTATGTCATATTCACACAAACTACTGAAACAGCACACTCTTGCAATGTCAACCGCTTTAATGTGGCTATCACAAGAGCAAAAATTGGCATTTTGTGCATAATGTCCGATAGAGATCTTTATGACAAACTGCAATTCACAAGTCTAGAAGTACCACGCCGTAATGTGGCTACATTACAAGCAGAAAATGTAACTGGACTTTTTAAGGACTGTAGTAAGATCATTACCGGTCTTCATCCAACACAGGCACCTACACACCTCAGCGTTGATACAAAATTCAAGACTGAGGGACTATGTGTTGACATACCAGGCATACCAAAGGACATGACCTACCGTAGACTCATCTCTATGATGGGTTTCAAAATGAATTACCAAGTTAATGGTTACCCTAACATGTTTATCACCCGCGAAGAAGCTATTCGTCACGTTCGTGCATGGATTGGCTTCGACGTAGAGGGCTGTCATGCAACTAGAGATGCTGTGGGTACTAACCTACCTCTCCAGCTAGGATTTTCTACAGGTGTTAACTTAGTAGCTGTACCGACTGGCTATGTTGACACTGAAAATAACACAGAATTCACCAGAGTTAATGCAAAACCTCCACCTGGTGATCAATTTAAACATCTTATACCACTCATGTACAAAGGCTTGCCCTGGAATGTAGTGCGTATTAAGATAGTACAAATGCTCAGCGATACACTGAAAGGATTGTCAGACAGAGTCGTGTTTGTCCTTTGGGCGCATGGCTTTGAGCTTACATCAATGAAGTACTTTGTCAAGATTGGACCTGAAAGAACGTGTTGTCTGTGTGACAAACGTGCAACTTGCTTTTCTACTTCATCAGATACTTATGCCTGCTGGAATCATTCTGTGGGTTTTGACTATGTCTACAACCCATTTATGATTGATGTTCAGCAGTGGGGTTTTACGGGTAACCTTCAGAGTAACCACGACCAATATTGTCAAGTGCATGGAAATGCACATGTGGCTAGTTGTGATGCTATCATGACTAGATGCTTGGCGGTCCATGAGTGCTTTGTTAAGCGCGTTGATTGGTCTGTCGAATACCCCATTATAGGAGATGAACTGAAGATTAATTCCGCTTGCAGAAAAGTACAGCATATGGTTGTAAAGTCTGCATTGCTTGCTGATAAGTTTCCAGTTCTTCATGACATTGGAAATCCAAAGGCTATTAAGTGTGTGCCTCAGGCTGAAGTAGAATGGAAGTTCTACGATGCCCAGCCATGCAGTGACAAAGCATATAAAATAGAGGAACTTTTCTATTCTTATGCTACACATCATGATAAATTCACTGATGGTGTTTGTTTGTTTTGGAACTGTAACGTTGATCGTTACCCAGCCAATGCAATTGTGTGTAGGTTTGACACCAGAGTTTTGTCAAACTTGAACTTACCAGGTTGTGATGGTGGTAGTTTGTATGTGAATAAGCATGCATTCCACACTCCAGCTTTTGATAAAAGTGCATTTACTAATTTAAAGCAACTGCCTTTCTTTTATTATTCTGATAGTCCTTGTGAGTCTCATGGCAAACAAGTAGTGTCAGATATTGATTATGTACCTCTTAAATCTGCTACGTGTATTACGCGGTGCAATTTGGGAGGTGCTGTTTGCAGACACCATGCAAATGAGTACCGACAGTACTTAGATGCATATAACATGATGATTTCTGCTGGATTTAGCCTATGGATTTACAAACAGTTTGACACTTATAATCTGTGGAATACATTCACCAGGTTACAGAGTTTAGAAAATGTGGCTTACAACGTTGTTAACAAAGGACACTTCGATGGACAAGCTGGTGAAGCACCTGTTTCCATCATTAATAATGCTGTTTACACAAAGGTAGATGGTGTTGATGTAGAGATCTTTGAAAACAAGACAACACTTCCTGTTAATGTTGCATTTGAGCTTTGGGCTAAGCGTAACATTAAACCAGTGCCAGAGATTAAGATACTCAATAACTTGGGTGTCGATATCGCTGCTAATACTGTGGTCTGGGACTACAAGAGAGAAGCACCAGCACATATGTCAACAATAGGTGTCTGCACAATGACCGACATTGCCAAGAAACCTACTGAGAGTGCTTGTTCCTCGCTTACTGTCTTATTTGATGGTAGAGTGGAAGGACAGGTAGATCTTTTTAGAAATGCCCGTAATGGTGTTTTAATAACAGAAGGTTCAGTTAAAGGTTTAACACCTTCAAAGGGACCAGCACAAGCTAGTGTCAATGGAGTCACATTAATTGGAGAATCAGTAAAAACACAGTTCAACTATTTTAAGAAAGTAGATGGCATTATTCAACAGCTGCCTGAAACCTACTTTACTCAGAGCCGAGACTTAGAGGATTTCAAGCCCAGATCACAAATGGAAACTGACTTTCTTGAGCTCGCTATGGATGAATTCATACAACGGTACAAGCTAGAGGGTTATGCCTTCGAACATATCGTTTATGGAGATTTCAGTCATGGACAACTTGGCGGCCTTCATTTAATGATTGGTTTAGCCAAGCGCTCACAAGATTCACCGCTCAAATTAGAGGATTTTATCCCTATGGATAGCACAGTGAAAAATTATTTCATAACAGATGCACAAACAGGTTCATCAAAATGTGTGTGTTCTGTCATTGACCTTTTGCTCGATGACTTTGTTGAGATAATAAAGTCACAGGATTTGTCAGTAATCTCTAAGGTAGTCAAGGTTACAATTGACTACGCTGAGATTTCATTCATGCTTTGGTGTAAAGATGGTCATGTCGAAACCTTCTACCCAAAATTACAAGCAAGTCAGGCATGGCAACCGGGAGTTGCGATGCCTAACTTGTACAAGATGCAAAGAATGCTTCTTGAAAAATGTGACCTTCAGAATTATGGTGAAAATGCTGTCATACCAAAAGGAATAATGATGAATGTCGCAAAATACACTCAACTGTGTCAATATTTAAATACACTTACTTTAGCTGTACCCTACAACATGAGAGTTATTCACTTTGGTGCTGGCTCTGATAAAGGAGTTGCACCTGGTACAGCTGTACTCAGACAATGGTTGCCAACTGGCACACTACTTGTCGATTCAGACCTTAATGACTTCGTCTCTGACGCAGATTCTACTTTAATTGGAGACTGTGCAACAGTACATACGGCTAATAAATGGGATCTCATTATTAGCGATATGTATGACCCTAAGACCAAACATGTGACAAAAGAGAATGACTCAAAAGAGGGGTTTTTCACTTACCTGTGTGGATTTATAAAGCAAAAACTAGCCCTGGGTGGTTCTGTAGCTGTAAAGATAACAGAGCATTCTTGGAATGCTGATCTTTACAAGCTTATGGGACATTTCTCGTGGTGGACAGCTTTTGTTACAAATGTAAATGCATCATCATCGGAAGCATTTTTAATTGGTGCTAACTATCTTGGCAAGCCGAAGGAACAGATTGATGGCTATACCATGCATGCTAACTACATTTTCTGGAGGAACACAAACCCTATCCAATTGTCTTCCTATTCACTTTTTGACATGAGTAAATTTCCCCTTAAGTTAAGAGGGACTGCTGTTATGTCTTTAAAAGAGAATCAAATCAATGACATGATTTATTCTTTGCTTGAAAAAGGTAGACTCATCATTAGAGAAAACAACAGAGTTGTGGTCTCGAGTGACGTGCTTGTTAATAATTAAACGAACATGAAAGTTTTGATTGTTCTTTTAAGCCTCGGCCTTGTTACTGCTCAAGATGGCTGTGGGCATATTAGCACTAAACCTCAACCATTAATGGATAAATTTTCTTCTTCGCGTAGGGGTGTCTATTATAATGATGACATTTTTCGTTCAGATGTTTTACATCTTACTCAGGATTATTTTCTACCATTTGACACCAATCTAACGCGTTATTTGTCTTTTAACATGGATTCTGCAACAAAGGTTTACTTTGATAATCCAACATTACCATTTGGTGACGGCATTTATTTTGCAGCCACTGAAAAATCTAATGTTGTTAGAGGCTGGATTTTTGGTTCCACTATGGATAACACCACGCAATCTGCCATTATAGTCAATAATTCCACGCATATTATTATACGTGTGTGTTATTTTAATTTATGTAAAGAACCCATGTATGCTATCTCGAATGAGCAGCATTACAAATCATGGGTGTATCAAAATGCATATAATTGCACATATGATAGAGTGGAGCAGAGCTTTCAACTCGACACTGCCCCTCAGACTGGAAATTTTAAGGACTTACGTGAGTATGTCTTTAAAAATAAGGATGGGTTTCTAAGTGTCTATAATGCTTATTCACCTATTGACATACCAAGGGGTCTTCCTGTTGGTTTTTCGGTGTTGAAACCAATTCTTAAACTCCCTATAGGTATAAATATTACCTCTTTTAAGGTAGTTATGTCCATGTTTAGCAGAACAACTTCTAATTTCCTACCTGAAATTGCTGCTTATTTTGTTGGTAACTTAAAATATAGTACCTTCATGCTTAATTTTAATGAGAATGGGACTATTACTGATGCCATTGATTGTGCCCAAAATCCCCTATCTGAATTAAAATGCACCATTAAAAATTTTAATGTCAGTAAAGGAATCTATCAGACATCTAACTTCAGAGTATCACCAACTCATGAAGTTGTTAGGTTCCCTAACATTACAAACCGCTGTCCTTTCGATAAAGTTTTTAATGCTAGTCGCTTTCCCAATGTCTATGCTTGGGAAAGAACAAAAATTTCTGATTGTGTTGCTGATTACACTGTTCTCTACAACTCAACTTCATTTTCAACTTTTAAATGTTATGGAGTTTCTCCCTCTAAGTTGATTGATTTGTGCTTTACAAGTGTGTATGCTGATACATTCTTGATAAGATCTTCAGAAGTAAGGCAAGTTGCACCAGGTGAAACTGGTGTTATTGCTGACTATAACTACAAACTGCCTGATGACTTTACAGGCTGTGTCATAGCTTGGAACACTGCTAAACAAGATCAGGGCCAGTATTATTATAGATCCTCCCGAAAAACAAAACTTAAACCTTTTGAGAGGGATCTAACTTCTGACGAAAATGGTGTACGTACTCTTAGTACTTATGACTTCTATCCTAATGTGCCTATTGAATATCAGGCTACTAGGGTTGTTGTGCTTTCATTTGAGCTTCTAAATGCACCTGCTACAGTTTGTGGACCTAAATTATCCACAGCACTTGTTAAGAACCAGTGTGTCAATTTCAATTTTAATGGACTCAAAGGTATTGGTGTTCTGACTGATTCTTCAAAGAGATTTCAGTCATTTCAACAATTTGGAAGAGACACGTCGGATTTCACTGATTCCGTTCGTGACCCGCAAACATTGCAGATACTTGACATTACACCATGTTCTTTTGGTGGTGTGAGTGTAATAACACCTGGAACAAATGCTTCATCTGAAGTGGCTGTTCTTTACCAAGATGTAAATTGCACTGATGTCCCAACGGCCATACGTGCTGATCAATTAACACCAGCTTGGCGCGTTTACTCCACTGGAATAAATGTTTTTCAAACACAAGCGGGCTGTCTTATTGGGGCTGAACATGTCAATGCTTCCTATGAGTGTGACATCCCTATTGGTGCTGGCATTTGTGCTAGCTACCATACAGCCTCTACTTTACGTAGTGTAGGTCAGAAATCCATTGTGGCTTACACTATGTCTTTGGGTGCAGAAAATTCTATTGCTTACGCTAATAACTCAATTGCCATACCAACAAATTTTTCAATTAGTGTCACGACTGAAGTGATGCCAGTTTCAATGTCTAAGACATCAGTAGATTGTACAATGTACATCTGTGGTGACTCTCAGGAGTGCAGTAATTTACTTCTTCAATACGGAAGCTTCTGCACGCAATTGAATCGTGCTCTTACGGGCATTGCCATAGAACAGGACAAAAATACACAGGAGGTTTTTGCCCAGGTTAAACAAATGTACAAGACACCAGCCATAAAGGATTTTGGCGGTTTCAATTTTTCACAAATATTGCCTGACCCTTCTAAGCCAACAAAGAGATCATTTATTGAAGATTTACTTTTCAACAAGGTGACTCTCGCTGATGCTGGCTTTATGAAGCAGTATGGCGAATGCCTAGGTGATATTAATGCTAGAGACCTCATCTGTGCACAAAAGTTCAATGGCCTTACTGTCCTGCCACCTTTACTCACGGATGACATGATTGCTGCATACACTGCTGCCCTTGTCAGTGGTACTGCTACTGCTGGCTGGACCTTCGGTGCTGGTGCTGCTCTTCAAATACCTTTTGCTATGCAGATGGCATATAGGTTCAATGGCATTGGAGTTACTCAAAACGTTCTCTATGAGAATCAAAAACAGATCGCCAATCAATTCAATAAGGCAATCAGTCAAATTCAAGAATCACTTACAACAACATCAACTGCGTTGGGCAAGCTGCAAGACGTTGTCAACCAGAATGCTCAAGCATTGAACACGCTTGTTAAACAGCTTAGCTCCAATTTTGGTGCAATTTCAAGTGTGCTAAATGACATTCTTTCACGACTAGATAAAGTCGAGGCAGAGGTGCAAATTGACAGGTTGATCACAGGCAGATTGCAGAGCCTTCAAACCTATGTAACACAACAACTAATCAGAGCTGCTGAAATCAGAGCTTCTGCTAATCTTGCTGCTACTAAAATGTCTGAGTGCGTTCTTGGACAATCAAAAAGAGTTGACTTCTGTGGAAGAGGCTATCATCTTATGTCTTTTCCTCAGGCTGCTCCGCATGGTGTTGTTTTCTTACATGTCACATATGTGCCATCGCAGGAGAAAAACTTCACCACAGCTCCAGCAATTTGTCATGAAGGCAAAGCATACTTCCCGCGTGAAGGTGTTTTTGTATCTAATGGCACTTCTTGGTTCATTACACAGAGGAATTTTTACTCACCACAAATAATCACAACAGATAATACATTTGTTGCTGGAAACTGTGATGTCGTAATTGGCATCATTAACAACACAGTCTATGATCCTCTGCAACCTGAGCTTGACTCATTCAAAGAAGAGCTGGACAAGTACTTCAAAAATCACACATCACCAGATGTTGATCTCGGCGACATTTCAGGCATTAATGCTTCTGTCGTCAATATTCAAAAAGAAATTGACCGCCTCAACGAGGTTGCCAAAAATCTAAATGAATCGCTCATTGACCTCCAAGAACTTGGTAAATATGAGCAATACATCAAATGGCCCTGGTACGTTTGGCTCGGCTTTATTGCTGGACTGATTGCTATCGTTATGGCCACTATACTGCTTTGTTGCATGACCAGCTGTTGCAGTTGCCTCAAGGGTGCATGCTCTTGTGGTTCTTGCTGCAAATTTGATGAGGATGACTCTGAGCCTGTGCTCAAGGGAGTCAAATTACACTACACATAAACGAACTTAATGGATTTGTTTATGAGTATTTTCACGCTTGGATCAATCACACGTCAACCGAGTAAGATTGAAAATGCTTCTCCTGCAAGTACTGTTCATGCTACTGCAACGATACCGCTACAAGCCTCACTCCCTTTTGGATGGCTTGTTGTTGGCGTTGCACTTCTTGCTGTTTTTCAGAGCGCTTCCAAAGTGATTGCGCTTCATAAGAGATGGCAGCTCGCTTTGTATAAAGGCATGCAGCTTGTTTGCAATCTGCTGCTACTCTTTGTGACAATTTATTCACACCTCTTACTTTTAGCTGCTGGCATGGAGGCACAATTTTTGTACATCTATGCTCTGATTTATATTCTGCAAGTTGTGTGCTTCTGCAGATTTATTATGAGATGCTGGCTTTGCTGGAAGTGCAAATCCAAAAACCCATTACTCTATGATGTCAACTACTTTGTTTGCTGGCATACACATAACTATGACTACTGTATACCATACAACAGTGTCACAGATACAATTGTCGTTACTGCAGGTGACGGCATTTCAACACCAAAACTCAAAGAAGACTACCAAATTGGTGGTTATTCTGAGGATTGGCACTCAGGTGTTAAAGACTATGTCGTTGTACATGGCTATTTCACCGAAGTTTACTACCAGCTTGAGTCTACACAAATTACTACAGACACTGGTATTGAAAATGCTACATTCTTCATCTTTAACAAGCTTGTTAAAGATCCACCGAATGTGCAAATACACACAATCGACGGCTCTTCAGGAGTTGTAAATCCAGCAATGGATCCAATTTATGATGAGCCGACGACGACTACTAGCGTGCCTTTGTAAGCACAAGAAAGTGAGTACGAACTTATGTACTCATTCGTTTCGGAAGAAACAGGTACGTTAATAGTTAATAGCGTACTTCTTTTTCTTGCTTTCGTGGTATTCTTGCTAGTCACACTAGCCATCCTTACTGCGCTTCGATTGTGTGCGTACTGCTGCAATATTGTTAACGTGAGTTTAGTAAAACCAACGGTTTACGTCTACTCGCGTGTTAAAAATCTGAACTCTTCTGAAGGAGTTCCTGATCTTCTGGTCTAAACGAACTAACTATTATTATTATTCTGTTTGGAACTTTAACATTGCTTATCATGGCTGAGAACGGGACTATTTCCGTCGAGGAGCTTAAAAGACTCCTTGAACAATGGAACCTAGTAATAGGTTTCCTTTTCCTCGCCTGGATTATGCTACTACAATTTGCCTATTCTAATCGGAACAGGTTTTTGTACATAATAAAGCTTGTTTTCCTCTGGCTCTTGTGGCCAGTAACACTTGCTTGCTTTGTGCTTGCTGCTGTTTACAGAATTAATTGGGTGACTGGCGGGATTGCGATTGCAATGGCTTGTATTGTAGGCTTGATGTGGCTTAGCTACTTCGTTGCTTCCTTCAGGCTGTTTGCTCGTACCCGCTCAATGTGGTCATTCAACCCAGAAACAAACATTCTTCTCAATGTGCCTCTTCGAGGGACAATTGTGACCAGACCGCTCCTGGAAAGTGAACTTGTCATTGGCGCTGTGATCATTCGTGGTCACTTGCGAATGGCTGGACACTCCCTTGGGCGCTGTGACATTAAGGACCTGCCAAAAGAGATCACTGTGGCTACATCACGAACGCTTTCTTATTACAAATTAGGAGCGTCGCAGCGTGTAGGCACTGATTCAGGTTTTGCTGCATACAACCGCTACCGTATTGGAAACTACAAATTAAATACAGACCACGCCGGTAGCAACGACAATATTGCTTTGCTAGTACAGTAAGTGACAACAGATGTTTCATCTTGTTGACTTCCAGGTTACAATAGCAGAGATATTGATTATCATTATGAGGACTTTCAGGATTGCCATTTGGAATCTTGATGTGATAATAAGTTCAATAGTGAGACAATTATTTAAGCCTCTAACTAAGAAGAAATATTCTGAGTTAGATGATGAAGAACCTATGGAGTTAGATTATCCATAAAACGAACATGAAAATTATTCTCTTCCTGACTTTGATTGCACTTGCATCTTGCGAGCTATATCACTATCAGGAGTGTGTTAGAGGTACAACTGTACTACTAAAAGAACCTTGCCCATCTGGAACTTACGAGGGCAATTCACCATTTCATCCTCTTGCCGATAATAAATTTGCACTAACTTGCACTAGCACTCATTTTGCTTTTGCTTGTGCTGACGGTACTAGACATACCTATCAGCTTCGTGCAAGATCAGTTTCACCAAAACTTTTCATCAGACAAGAGGAAGTTCACCAAGAGCTCTACTCACCGCTTTTTCTCATTGTTGCTGCTCTAGTATTTATAATACTTTGTTTCACCATTAAGAGAAAGACAGAATGAATGAGCTCACTTTAATTGACTTCTATTTGTGCTTTTTAGCCTTTCTGCTATTCCTTGTTCTAATAATGCTTATTATATTTTGGTTTTCACTTGAACTCCAGGATATAGAAGAACCTTGTAACAAAGTCTAAACGAACATGAAACTTCTCATTGTTTTAGGACTCTTAACATCAGTGTATTGCATGCATAAAGAATGCAGTATACAAGAATGTTGTGAAAATCAACCATTCCAACTTGAAGACCCATGTCCAATACATTATTATTCGGACTGGTTTATAAAAATTGGACCTCGCAAGTCTGCTCGCCTAGTACAACTTTGTGCTGGTGAATATGGACACAGAGTTCCAATACATTATGAAATGTTTGGCAATTATACTATTTCATGTGAACCACTTGAAATAAATTGTCAAAACCCACCAGTTGGAAGTCTCATTGTACGTTGTTCATATGATGTTGACTTTATGGAGTATCACGACGTTCGTGTTGTTCTAGATTTCATCTAAACGAACAAACTAAAATGTCTGATAATGGACCCCAACCAAACCAGCGTAGTGCCCCCCGCATTACATTTGGTGGACCCACAGATCCAACTGACAATAACCAGAATGGAGGACGCAATGGGGCAAGGCCAAAACAACGCCGACCCCAAGGTTTACCCAATAATACTGCGTCTTGGTTCACAGCTCTCACTCAGCATGGCAAGGAGGAACTTAGATTCCCTCGAGGCCAGGGCGTTCCAATCAACACCAATAGTGGTCCAGATGACCAAATTGGCTACTACCGAAGAGCTACCCGACGAGTTCGTGGTGGTGACGGCAAAATGAAAGAGCTCAGCCCCAGATGGTACTTTTATTACCTAGGAACCGGCCCAGAAGCTTCACTTCCCTACGGCGCTAACAAAGAAGGCATCGTATGGGTCGCAACTGAGGGAGCCTTGAACACACCTAAAGATCACATTGGCACCCGCAATCCTAATAACAATGCTGCCACCGTGCTACAACTTCCTCAAGGAACAACATTGCCAAAAGGCTTCTACGCAGAAGGGAGCAGAGGCGGCAGTCAAGCCTCTTCTCGCTCTTCATCACGTAGTCGCGGCGATTCAAGAAATTCAACTCCTGGCAGCAGTAGGGGAAACTCTCCTGCTCGAATGGCTAGCGGAGGTGGTGAAACTGCCCTCGCGCTATTGCTGCTAGACAGATTGAACCAGCTTGAGAGCAAAGTTTCTGGTAAAGGCCAACAACAACAAGGCCAAACTGTCACTAAGAAATCTGCTGCTGAGGCATCCAAAAAGCCTCGCCAAAAACGTACTGCTACAAAACAGTACAACGTCACTCAAGCATTTGGGAGGCGTGGTCCAGAACAAACCCAAGGAAACTTCGGGGACCAAGACCTAATCAGACAAGGAACTGATTACAAACATTGGCCGCAAATTGCACAATTTGCTCCGAGTGCCTCTGCATTCTTCGGAATGTCACGCATTGGCATGGAAGTCACACCTTCGGGAACATGGCTGACTTATCATGGAGCCATTAAATTGGATGACAAAGATCCACAATTCAAAGACAACGTCATACTGCTGAACAAGCACATTGACGCATACAAAACATTCCCACCAACAGAGCCTAAAAAGGACAAAAAGAAAAAGACTGATGAAGCTCAGCCTTTACCGCAGAGACAAAAGAAGCAGCCCACTGTGACTCTTCTTCCTGCGGCTGACATGGATGATTTCTCCAGACAACTTCAAAATTCCATGAGTGGAGCTTCTGCTGATTCAACTCAGGCATAAACACTCATGATGACCACACAAGGCAGATGGGCTATGTAAACGTTTTCGCAATTCCGTTTACGATACATAGTCTACTCTTGTGCAGAATGAATTCTCGTAGCTAAACAGCACAAGTAGGTTTAGTTAACTTTAATCTCACATAGCAATCTTTAATCAATGTGTAACATTAGGGAGGACTTGAAAGAGCCACCACATTTTCACCGAGGCCACGCGGAGTACGATCGAGGGTACAGTGAATAATGCTAGGGAGAGCTGCCTATATGGAAGAGCCCTAATGTGTAAAATTAATTTTAGTAGTGCTATCCCCATGTGATTTTAATAGCTTCTTAGGAGAATGACAAAAAAAAAAAAAAAA------------------------------------------------------------------------------------------------------------------------------------------------------------------------------------------------------------------------------------------------------------------------------------------------------------------------------------------------------------------------------------------------------------------------------------------------------------------------------------------------------------------------------------------------------------------------------------------
>Bat_SARSr-CoV_Rs4084
ATATTAGGTTTTTACCTACCCAGGAAAAGCCAACCAACCTCGATCTCTTGTAGATCTGTTCTCTAAACGAACTTTAAAATCTGTGTAGCTGTCGCTCGGCTGCATGCCTAGTGCACCTACGCAGTATAAACAATAATAAATTTTACTGTCGTTGACAAGAAACGAGTAACTCGTCCCTCTTCTGCAGACTGCTTACGGTTTCGTCCGTGTTGCAGTCGATCATCAGCATACCTAGGTTTCGTCCGGGTGTGACCGAAAGGTAAGATGGAGAGCCTTGTTCTTGGTGTCAACGAGAAAACACACGTCCAACTCAGTTTGCCTGTTCTTCAGGTTAGAGACGTGCTAGTGCGTGGCTTCGGGGACTCTGTGGAAGAGGCCCTATCGGAGGCACGTGAACATCTTAAAAATGGCACTTGTGGTTTAGTAGAGCTGGAAAAAGGCGTATTGCCCCAGCTTGAACAGCCCTATGTGTTCATTAAACGTTCTGATGCCTTAAGCACCAATCACGGCCACAAGGTCGTTGAGCTGGTTGCAGAATTGGACGGCATTCAGTACGGTCGTAGCGGTATAACTCTGGGAGTGCTCGTGCCACATGTGGGCGAAACCCCAATCGCATACCGCAATGTTCTTCTTCGTAAGAACGGTAATAAGGGAGCCGGTGGCCATAGCTTTGGCATCGATCTAAGGTCTTATGACTTAGGTGACGAGCTTGGCACTGATCCCATTGAAGATTATGAACAAAACTGGAACACTAAGCATGGCAGTGGTGTACTCCGTGAACTCACTCGTGAGCTCAATGGAGGTGCATTCACTCGTTATGTCGACAACAACTTCTGTGGCCCAGATGGGTACCCTCTTGATTGCATCAAAGATTTTCTCGCTCGCGCGGGTAAGTCAATGTGCACTCTTTCTGAACAACTTGATTACATCGAGTCGAAGAGAGGTGTCTACTGCTGCCGTGACCATGAGCATGAAATTGCCTGGTTTACTGAGCGCTCTGATAAGAGCTATGAGCATCAGACACCCTTCGAAATTAAGAGTGCCAAGAAGTTTGACACCTTCAAAGGGGAATGCCCAAAGTTTGTATTTCCTCTCAATTCAAAAGTCAAAGTCATTCAACCACGTGTTGAAAAGAAAAAGACTGAAGGTTTCATGGGGCGCATACGCTCTGTGTACCCTGTTGCATCTCCACAGGAGTGTAACAACATGCACTTGTCTACCTTGATGAAATGTAATCATTGCGATGAAGTTTCATGGCAGACGTGCGACTTTCTGAAAGCCACTTGTGAACATTGTGGCACTGAAAATTTAGTCACTGAAGGACCTACTACATGTGGGTACCTACCTACTAATGCTGTAGTGAAAATGCCATGTCCTGCCTGTCAAGACCCGGAGATTGGACCTGAGCATAGTGTTGCAGATTATCACAACCACTCAAACATTGAAACTCGACTCCGCAAGGGAGGTAGGACTAGATGTTTTGGAGGCTGTGTGTTTGCCTATGTCGGCTGCTACAACAAGCGTGCCTACTGGGTTCCTCGTGCTAGTGCTGATATTGGTTCAGGCCATACTGGCATTACTGGTGACAACGTGGAGACCTTGAATGAGGATCTCCTTGAGATACTGAGTCGTGAACGTGTTAACATTAACATTGTTGGCGATTTTCAGTTGACTGAAGAGGTTGCCATCATTTTGGCATCTTTTTCCGCTTCTACAAGTGCCTTTATTGACACTATAAAGAGTCTTGATTACAAGTCTTTCAAAGCCATTGTTGAGTCCTGCGGTAACTACAAAGTCACTAAGGGAAAGCCCGTAAAAGGTGCTTGGAACATTGGACAACAGAGATCAGTTTTAACACCACTGTGTGGTTTTCCCTCACAGGCTGCTGGTGTTATCAGATCAATCTTTGCACGCACACTTGATGCAGCAAACCACTCAATTCCTGACTTGCAAAGAGCAGCTGTCACCATACTTGATGGTATTTCTGAACAGTCATTGCGTCTTGTTGATGCCATGGTTTACACCTCAGACCTACTCACTAACAGTGTCATTATTATGGCATATGTAACTGGTGGTCTTGTACAACAGACTTCTCAGTGGTTGTCTAATCTTTTGGGCACTACTGTTGAAAAACTCAGGCCCATCTTTGCATGGATTGAGGCGAAACTTAGTGCAGGAGTTGAATTTCTCAAGGATGCTTGGGAGATTCTCAAATTTCTCATTACAGGTGTTTTTGACATCGTCAAGGGTCAAATACAGGTCGCTTCAGATAACATCAAGGATTGTGTAAAATGCTTCATTGATGTTGTTAACAAAGCACTCGAAATGTGCATTGACCAAGTCACTATCGCTGGCGCAAAGTTGCGATCACTCAACTTGGGTGAAGTCTTCATCGCTCAAAGCAAGGGACTTTACCGTCAGTGTATACGTGGCAAGGAACAGCTGCAACTACTCATGCCTCTTAAGGCACCAAAAGAAATCACCTTTCTTGAAGGTGATTCACATGACACAGTACTTACCTCTGAGGAGGTTGTTCTCAAGAACGGTGAACTCGAAGCACTCGAGACGCCTGTTGATAGCTTCACAAATGGAGCTGTCGTTGGCACACCAGTCTGTGTAAATGGCCTCATGCTCTTAGAGATCAAGGATAAAGAACAATACTGTGCATTGTCTCCTGGTTTACTGGCTACAAACAATGTCTTTTGCCTAAAAGGGGGTTCACCAACTAAAGGTGTAACCTTTGGAGAAGACACTGTTTTGGAAGTTCAAGGTTACAAGAATGTGAGAATCACATTTGAGCTTGATGAACGTGTTGACAAAGTGCTTAATGAAAAGTGCTCTGTCTACACTGTTGAATCCGGTACCGAAGTTACTGAGTTTGCATGTGTTGTAGCAGAGGCTGTTGTGAAGACTTTACAACCAGTTTCTGATCTTCTTACCAACATGGGTATTGATCTTGATGAATGGAGTGTGGCTACATTCTATTTGTTTGATGATGCTGGTGAAGAAAAACTTTCTTCACGTATGTACTGTTCCTTTTATCCTCCTGATGATGAGGAGGATTGTGATGAGTATGAGGAAGAAGAGGAAGTCCTGGAAGAATCCTGTGCGCATGAATACGGTACAGAAGAAGACTACCAAGGTCTTCCACTGGAATTTGGTGCCTCAACTGAAATGCAAGTTGAAGAAGAAGAAGAAGAGGACTGGCTTGGTGATGCTACTGAATTGTCGGAGCATGAACCAGAACCAGAACTAACACCTGAAGAACCAGTTAACCAGTTTACTGGTTATTTAAAACTTACTGACAATGTTGCCATTAAGTGTGTGGACATCGTGAAGGAGGCGCAAAACGCTAACCCCACGGTGATTGTAAATGCTGCTAACATACATCTGAAACATGGTGGTGGTGTAGCAGGTGCACTCAACAAGGCAACCAACGGTGCCATGCAAAAAGAGAGCGATGATTACATTAAGCTAAATGGCCCTCTCACAGTGGGAGGTTCATGTTTGCTTTCTGGACATAACCTTGCTAAGAAGTGTCTGCATGTTGTTGGACCTAACCTAAATGCAGGTGAGGACATCCAGCTTCTTAAGGCAGCATATGAAAATTTCAATTCACAGGACACCTTACTTGCACCATTGTTGTCAGCAGGCATATTTGGTGCTAAACCACTTCATTCTTTACAAGTGTGCGTGCAGACAGTTCGTACACAGGTTTATATTGCAGTCAATGACAAAGCTCTTTATGAGCAGGTTGTCATGGATTACCTTGATAGCCTGAAGCCCAGAGTGGAAGCACCTAAACAAGAGGAGCCACCAAAGACAGAAGATCCTAAAATTGAGGAGAAATCTGTCGTACAGAAGCCTGTCGATGTGAAGCCAAAAATTAAGGCTTGCATTGATGAGGTTACCACAACACTGGAAGAAACTAAGTTTCTTACCAATAAGTTACTCTTGTTTGCTGACATCAATGGTAAGCTTTACCATGATTCTCAAAACATGCTTAGAGGTGAAGATATGTCTTTCCTTGAGAAGGATGCACCTTACGTGGTAGGTGATGTTATCACTAGTGGTGATATCACTTGTGTTGTAATACCCTCCAAAAAGGCTGGTGGCACTACAGAGATGCTCTCAAGAGCTTTGAAGAAAGTGCCAGTTGATGAGTATATAACTACATACCCTGGACAAGGATGTGCTGGTTATACACTTGAGGAAGCTAAGACTGCTCTTAAGAAATGCAAATCTGCACTTTATGTGTTACCTTCAGAAACACCTAATGCTAAGGAGGAGATTCTAGGAACTGTATCCTGGAATTTGAGAGAGATGCTTGCTCATGCTGAAGAGACAAGAAAATTAATGCCTATCTGCATGGATGTTAGGGCCATAATGGCCACCATCCAACGCAAGTACAAAGGAATTAAAATTCAAGAAGGCATCGTTGACTATGGTGTCCGATTCTTCTTTTATACTAGTAAAGAGCCTGTAGCTTCTATTATTACGAAGCTGAACTCTCTAAATGAGCCACTTGTCACAATGCCAATTGGTTATGTGACACATGGTTTTAATCTTGAAGAGGCTGCGCGCTGTATGCGTTCTCTTAAAGCTCCTGCCGTAGTGTCAGTATCATCACCAGATGCTGTTACTACATATAATGGATACCTCACTTCGTCATCAAAGACATCTGAGGAGCACTTTGTGGAAACAGTTTCTTTGGCTGGTTCTTACAGAGATTGGTCCTATTCAGGACAGCGTACAGAGTTAGGTGTTGAATTTCTTAAGCGTGGTGACAAAATTGTGTACCACACTTTGGAGAGCCCCGTCGAGTTTCATCTTGACGGTGAGGTTCTTCCACTTGACAAACTAAAGAGTCTCTTATCCCTACGGGAGGTTAAGACTATAAAAGTGTTCACAACTGTGGACAACACTAATCTCCACACACAGCTTGTGGATATGTCTATGACATATGGACAGCAGTTTGGTCCAACATACTTGGATGGTGCTGATGTTACAAAAATTAAACCTCATGTAAATCATGAGGGTAAGACTTTCTTTGTACTACCTAGTGATGACACACTACGTAGTGAAGCTTTCGAGTACTACCACACTCTTGATGAGAGTTTTCTTGGTAGATACATGTCTGCTTTAAACCACACAAAGAAATGGAAATTTCCTCAAGTTGGTGGTTTAACTTCAATTAAATGGGCTGATAACAATTGTTATTTGTCTAGTGTTTTATTAGCGCTTCAACAGATTGAAGTCAAATTCAATGCACCAGCACTTCAAGAGGCCTATTATAGAGCCCGTGCTGGTGATGCTGCTAACTTTTGTGCACTCATACTCGCTTACAGTAATAAAACTGTTGGCGAGCTTGGTGATGTCAGAGAGACTATGACCCATCTTCTACAGCATGCTAATTTGGAATCTGCAAAGCGAGTTCTTAATGTGGTGTGTAAACATTGCGGTCAGAAAACTACTACCTTAACGGGTGTAGAAGCTGTGATGTATATGGGTACTCTATCTTATGATAATCTTAAGACAGGTGTTTCCATTCCATGTGTGTGTGGTCGTGATGCTACACAATATCTAGTACAACAAGAGTCTTCTTTTGTTATGATGTCTGCACCACCTGCTGAATATAAATTACAGCAAGGTACATTTTTATGTGCGAATGAGTACACTGGTAACTATCAGTGTGGTCATTACACTCATATAACTGCTAAGGAGACCCTCTATCGTATTGATGGAGCTCACCTTACAAAGATGTCAGAGTACAAAGGACCAGTGACTGATGTTTTCTATAAGGAAACATCTTACACTACAACCATCAAGCCTGTGTCATATAAACTCGATGGAGTTACTTACACAGAGATTGAACCAAAATTGGATGGGTATTATAAAAAGGATAATGCTTACTATACAGAGCAGCCTATAGACCTCGTACCAACTCAACCACTACCAAATGCGAGTTTTGACAATTTCAAACTCACATGTTCTAACACAAAATTTGCTGATGCTTTAAATCAAATGACAGGCTTCACAAAGCCAGCTTCACGAGAGCTATCTGTCACATTCTTCCCAGACTTGAATGGCGATGTAGTGGCTATTGACTATAGACACTATTCAGCGAGTTTCAAGAAAGGTGCTAAATTACTGCATAAGCCAATTGTTTGGCACATTAATCAGGCTACGACCAAGACAACGTTTAAACCAAACACTTGGTGTTTACGTTGTCTTTGGAGTACAAAGCCAGTAGATACTTCAAATTCATTTGAAGTTCTGGCAGTAGAAGACACACAAGGAATGGACAATCTTGCTTGTGAAAGTCAACAACCCACCTCTGAAGCAGTAGTGGAAAATCCTACCATACAGAAGGAAGTCCTAGAGTGTGACGTGAAAACTACCGAAGTTGTAGGCAATGTCATACTTAAACCATCAGATGAAGGTGTTAAAGTAACACAAGAGTTAGGTCATGAGGACCTTATGGCTGCCTACGTGGAAAACACAAGCATTACCATTAAGAAACCTAATGAGCTTTCATTAGCCCTAGGTTTAAAAACAATTGCTACTCATGGTATTGCTGCAATTAATAGTGTTCCTTGGAGTAAAATTTTGGCATATGTCAAACCATTCTTAGGACAGACAGCAGTTACAACATCAAACTGTGCTAAGAGATTGGTGCAGCGTATGTTTAACAACTATATGCCCTATGTGCTTACACTACTGTTCCAATTGTGTACTTTTACCAAAAGTACAAATTCTAGAATTAGAGCTTCACTACCTACGACTATTGCTAAAAATAGTGTTAAGGGTGTAGCTAGATTATGTTTGGATGCTGGCATCAATTATGTAAAGTCACCCAAATTTTCTAAATTGTTCACTATTGCAATGTGGCTATTATTGTTAAGCATTTGCTTAGGTTCACTAATCTATGTAACTGCAGCTTTAGGTGTATTATTGTCCAACGTTGGAGCTCCTTCTTATTGTAGTGGCGTTAGAGAATCGTACCTCAATTCCTCTAATGTTACTACTATGGATTTCTGTGAAGGTTCTTTTCCCTGCAGTGTTTGTTTAAGTGGATTAGATTCGCTTGATTCCTATCCAGCTCTTGAAACCATTCAGGTGACGATCTCATCGTACAAGCTAGACTTGACAATTTTAGGTCTGGCTGCTGAGTGGTTTTTGGCATATATGTTGTTCACAAAATTCTTTTATTTATTAGGTCTTTCAGCTATAATGCAGGTGTTCTTTGGCTATTTTGCTAGTCATTTCATCAGCAATTCTTGGCTCATGTGGTTTATCATTAGTATTGTACAAATGGCACCCGTTTCTGCAATGGTTAGGATGTACATCTTCTTTGCTTCTTTCTACTACATATGGAAGAGCTATGTTCATATTATGGATGGTTGCAACTCTTCGACTTGCATGATGTGCTATAAGCGCAATCGTGCTACACGTGTTGAGTGTACAACTATTGTTAATGGCATGAAGAGATCTTTCTACGTCTATGCAAATGGAGGTCGTGGCTTCTGTAAGACTCACAATTGGAATTGTCTCAATTGTGATACATTTTGTGCTGGTAGTACATTCATTAGCGATGAAGTTGCTCGTGATTTGTCGCTCCAGTTTAAAAGACCAATTAATCCTACTGACCAGTCCTCGTATGTCGTTGATAGTGTTGCTGTGAAAAACGGTGCACTTCACCTCTATTTTGACAAGGCTGGTCAAAAGACTTATGAGAGACACCCACTCTCCCATTTTGTCAATTTAGACAATTTGAGAACTAACAACACTAAAGGTTCACTACCTATTAATGTCATAGTCTTTGATGGCAAGTCCAAATGCGACGAGTCTGCTGCTAAGTCTGCATCTGTGTACTACAGTCAGCTAATGTGCCAACCTATTCTGTTGCTTGACCAAGCTCTCGTATCAGATGTTGGAGATAGTACTGAAGTTTCTGTTAAGATGTTTGATGCTTATGTCGACACCTTTTCAGCAACTTTTAGTGTTCCTATGGAAAAACTTAAGGCACTCGTTGCTACAGCTCATAGCGAGCTGGCAAAGGGTGTAGCTTTAGATGGTGTCCTTTCTACATTTGTGTCAGCTGCTCGTCAAGGTGTTGTTGATACTGATGTTGACACAAAGGATGTCATTGAATGTCTCAAACTTTCACATCACTCCGACTTGGAAGTGACAGGTGACAGTTGTAACAACTTCATGCTCACCTATAACAAAGTTGAAAACATGACGCCTAGAGATCTTGGCGCATGTATTGATTGTAATGCAAGGCATATTAATGCTCAAGTAGCAAAAAGTCACAATGTTTCACTCATCTGGAATGTAAAAGACTATATGTCTTTATCTGAACAGCTGCGTAAACAAATTCGTAGTGCTGCTAAGAAGAACAACATACCTTTTAGACTAACTTGTGCTACAACTAGACAGGTTGTCAATGTCATAACTACTAAAATCTCACTCAAGGGTGGTAAGATTGTTAGTACTTGGTTTAAACTTATGCTTAAGGCCACATTATTGTGCGTCATTGCTGCATTGGTCTGTTACATCGTTATGCCAGTACATACATTGTCTGCTCATGATGGTTACACAAATGAAATCATTGGTTACAAAGCCATTCAGGATGGTGTCACTCGTGACATCGTTTCTACTGATGATTGTTTTGCAAACAAACACGCTGGTTTTGACTCATGGTTTAGCCAGCGTGGTGGTTCATACAAAAATGACAAAAGCTGCCCTGTAGTAGCTGCTATCATTACAAGAGAGATTGGTTTCATAGTGCCTGGCTTACCAGGTACTGTGTTGAGAGCAATCAATGGTGACTTCTTGCATTTTCTACCTCGTGTCTTTAGTGCTGTTGGCAACATTTGCTACACACCTTCTAAACTCATTGAGTATAGCGATTTTGCTACCTCTGCTTGCGTTCTTGCTGCTGAGTGTACAATTTTTAAGGATGCTATGGGCAAACCTGTGCCATATTGTTATGACACTAATTTGCTAGAGGGTTCTATTTCTTATAGTGAGCTTCGTCCAGACACTCGTTATGTCCTTATGGATGGTTCCATCATACAGTTTCCTAACACTTACCTGGAGGGTTCTGTTAGAGTAGTAACAACTTTTGATGCTGAGTACTGTAGACATGGTACATGTGAAAGATCAGAAGCTGGTATTTGCTTATCTACCAGTGGTAGATGGGTTCTTAACAATGAACATTATAGAGCTCTACCTGGAGTATTCTGTGGTGTTGATGCAATGAATCTTATAGCAAACATCTTTACTCCCCTTGTGCAACCTGTGGGTGCTTTAGATGTGTCTGCTTCAGTAGTGGCTGGTGGTATTATTGCCATATTGGTGACTTGTGCTGCCTACTACTTTATGAAATTCAGACGTGCTTTTGGTGAGTACAACCATGTTGCTGCTGCTAATGCACTTTTGGTTTTGATGTCTTTCACTATACTCTGTCTGGCACCAGCTTATAGCTTTTTGCCAGGAGTCTACTCAGTCTTTTACTTGTACTTGACATTCTATTTCACTAATGATGTTTCGTTCTTGGCTCACCTTCAATGGTTTGCCATGTTTTCTCCTATTGTGCCTTTTTGGATAACAGCAATCTATGTATTCTGTATTTCTCTGAAGCACTGCCATTGGTTCTTTAACAACTATCTTAGGAAAAGAGTCATGTTTAATGGAGTTACATTTAGTACCTTCGAGGAGGCTGCTTTGTGTACCTTTTTGCTCAATAAGGAAATGTACCTAAAATTGCGTAGTGAGACACTGCTGCCACTTACACAGTACAACAGGTATCTTGCTCTATATAACAAGTACAAGTATTTCAGTGGAGCCTTAGATACTACCAGCTATCGTGAAGCAGCTTGCTGCCACTTAGCAAAGGCTCTAAATGACTTTAGCAATTCAGGTGCTGATGTTCTCTACCAACCACCACAGACATCAATCACTTCTGCTGTTCTGCAGAGTGGTTTTAGGAAAATGGCATTCCCATCAGGCAAAGTTGAAGGGTGCATGGTACAAGTAACCTGTGGAACTACAACTCTTAATAGATTGTGGTTAGATGACACAGTATACTGTCCAAGACATGTCATTTGCACAGCAGAAGACATGCTTAATCCTAACTATGAAGATCTGCTCATTCGCAAATCCAACCATAGCTTCCTTGTTCAGGCTGGCAATGTACAACTCCGAGTTATCGGCCATTCTATGCAAAATTGTCTGCTTAGGCTTAAAGTTGATACCTCTAACCCTAAGACACCCAAGTATAAATTTGTCCGTATTCAACCTGGTCAAACATTTTCAGTTCTAGCATGCTACAATGGTTCACCATCTGGTGTTTATCAGTGTGCCATGAGACCTAACCATACCATTAAAGGTTCTTTCCTTAATGGATCATGTGGTAGTGTTGGTTTTAACATTGATTATGATTGCGTGTCTTTCTGCTATATGCATCACATGGAGCTTCCAACAGGAGTACACGCTGGTACTGACTTAGAAGGTAAATTCTATGGTCCATTTGTTGACAGACAAACTGCACAGGCTGCAGGTACAGACACAACCATAACATTAAATGTTTTGGCATGGCTGTATGCTGCTGTTATCAATGGTGATAGGTGGTTTCTTAATAGATTCACCACTACTTTGAATGACTTTAACCTTGTGGCAATGAAGTACAACTATGAACCTTTGACACAAGATCATGTTGACATATTGGGACCTCTTTCTGCTCAAACAGGAATTGCTGTCTTAGATATGTGTGCTGCTTTGAAAGAGCTGCTGCAGAATGGTATGAATGGTCGTACTATCCTTGGTAGCACTATTTTAGAAGATGAGTTTACACCATTTGATGTTGTTAGACAATGCTCTGGTGTTACCTTCCAAGGTAAGTTCAAGAAAATTGTTAAGGGCACTCATCATTGGATGCTTTTAACTTTCTTGACATCACTATTGATTCTTGTCCAAAGTACTCAGTGGTCACTGTTTTTCTTTGTTTACGAGAATGCTTTCTTGCCATTTACTCTTGGTATTATGGCAATTGCTGCATGTGCTATGCTGCTTGTTAAGCATAAGCACGCATTCTTGTGCTTGTTTCTGTTACCTTCTCTTGCAACAGTTGCTTACTTTAATATGGTCTACATGCCTGCCAGCTGGGTGATGCGTATTATGACATGGCTTGAATTGGCTGACACTAGCTTGTCTGGTTATCGGCTTAAGGACTGTGTTATGTATGCTTCAGCTTTAGTTTTGCTTATTCTCATGACAGCTCGCACTGTTTATGATGATGCTGCTAGACGTGTTTGGACACTGATGAATGTCATTACACTTGTTTACAAAGTCTACTATGGTAATGCTTTAGATCAAGCTATTTCCATGTGGGCCTTAGTTATTTCTGTAACCTCTAACTATTCTGGTGTCGTCACGACTATCATGTTTTTAGCTAGAGCTATAGTGTTTGTGTGTGTTGAGTATTACCCATTGTTATTTATTACTGGCAACACCTTACAGTGTATCATGCTTGTTTATTGTTTCTTAGGCTATTGTTGCTGCTGCTATTTTGGCCTTTTCTGTTTACTCAACCGTTACTTCAGGCTTACTCTTGGTGTTTATGACTACTTGGTCTCTACACAAGAATTTAGGTATATGAACTCCCAGGGGCTTTTGCCTCCTAAGAGTAGTATTGATGCTTTCAAGCTTAACATTAAGTTGTTGGGTATTGGAGGTAAACCATGTATCAAGGTTGCTACTGTACAGTCTAAAATGTCTGACGTAAAGTGCACATCTGTGGTACTGCTCTCGGTTCTTCAACAACTTAGAGTAGAGTCATCTTCTAAATTGTGGGCACAATGTGTACAACTCCACAATGATATTCTTCTTGCAAAAGACACAACTGAAGCTTTCGAGAAGATGGTTTCTCTTTTGTCTGTTTTGCTATCCATGCAGGGTGCTGTAGACATTAACAAGTTGTGCGAGGAAATGCTCGACAACCGTGCTACTCTTCAGGCTATTGCTTCAGAATTTAGTTCTTTACCATCATATGCCGCTTATGCCACTGCCCAAGAGGCCTATGAGCAGGCTGTAGCTAATGGTGATTCTGAAGTCGTTCTCAAAAAGTTAAAGAAATCTTTGAATGTGGCTAAATCTGAGTTTGACCGTGATGCTGCCATGCAACGCAAGTTGGAAAAGATGGCAGATCAGGCTATGACCCAAATGTACAAACAGGCAAGATCTGAGGACAAGAGGGCAAAAGTAACTAGTGCTATGCAAACAATGCTTTTCACTATGCTTAGGAAGCTTGATAATGATGCACTTAACAACATTATCAACAATGCGCGTGATGGTTGTGTTCCACTCAACATCATACCATTGACTACAGCAGCCAAACTTATGGTTGTTGTCCCTGATTATGGTACCTACAAGAACACTTGTGATGGTAACACCTTTACATATGCATCTGCACTCTGGGAAATCCAGCAAGTTGTTGATGCAGATAGTAAGATTGTTCAACTTAGTGAAATTAACATGGATAATTCACCAAATTTGGCTTGGCCTCTTATTGTTACAGCTCTAAGAGCCAACTCAGCTGTCAAACTACAGAATAATGAACTGAGTCCGGTAGCACTACGACAGATGTCTTGTGCGGCTGGTACCACACAAACAGCTTGTACTGATGACAATGCACTTGCCTACTATAACAATTCGAAGGGAGGTAGGTTTGTGCTGGCATTACTATCAGACCACCAAGATCTCAAATGGGCTAGATTCCCTAAGAGTGATGGTACAGGTACAATTTACACAGAACTGGAACCACCTTGTAGGTTTGTTACAGACACACCAAAAGGGCCTAAAGTGAAATACTTGTACTTCATCAAAGGCTTAAATAACCTAAATAGAGGTATGGTTCTGGGCAGTTTAGCTGCTACAGTACGTCTTCAGGCTGGAAATGCTACAGAAGTACCTGCCAATTCAACTGTGCTTTCCTTCTGTGCCTTTGCAGTAGACCCTGCTAAAGCATATAAGGATTACCTAGCAAGTGGAGGACAACCAATCACCAACTGTGTGAAGATGTTGTGTACACACACTGGTACAGGACAGGCAATTACTGTAACACCAGAAGCTAACATGGACCAAGAGTCCTTTGGTGGTGCTTCATGCTGTCTGTATTGTAGATGCCACATTGATCATCCAAATCCTAAAGGATTTTGTGACTTGAAAGGTAAGTACGTCCAAATACCTACCACTTGTGCTAATGACCCAGTGGGTTTTACACTTAGAAACACAGTCTGTACCGTCTGCGGAATGTGGAAAGGTTATGGCTGTAGTTGTGATCAACTCCGCGAACCCATGATGCAGTCTGCGGATGCGTCAACGTTTTTAAACGGGTTTGCGGTGTAAGTGCAGCCCGTCTTACACCGTGCGGCACAGGCACTAGCACTGATGTCGTCTACAGGGCTTTTGATATATACAACGAAAAAGTTGCTGGTTTTGCAAAGTTCCTAAAAACTAATTGCTGCCGCTTCCAGGAGAAGGATGAGGAAGGCAATTTATTAGACTCTTACTTTGTAGTTAAGAGGCATACTATGTCTAACTACCAACATGAAGAGACTATTTATAACTTGGTTAAAAATTGTCCAGCGGTTGCTGTTCATGATTTTTTCAAGTTTAGAGTAGATGGTGACATGGTACCACATATATCACGTCAGCGTCTAACTAAATACACAATGGCTGATTTAGTCTATGCTCTACGTCACTTTGACGAGGGTAATTGTGACACATTAAAAGAAATACTCGTCACATACAATTGTTGTGATGATGATTATTTCAATAAGAAGGATTGGTATGACTTCGTAGAGAATCCTGACATCTTACGCGTATATGCTAACTTAGGTGAGCGTGTACGCCAAGCATTATTAAAGACTGTACAATTCTGCGATGCTATGCGTGATGCAGGCATTGTAGGCGTACTGACATTAGATAATCAGGATCTTAATGGGAACTGGTACGATTTCGGTGATTTCGTACAAGTAGCACCAGGCTGCGGAGTTCCTATTGTGGATTCATACTACTCATTGCTGATGCCCATCCTCACTCTGACTAGGGCATTGGCTGCTGAGTCCCATATGGATGCTGATCTCGCAAAACCACTTATTAAGTGGGATTTGCTGAAATATGATTTTACGGAAGAGAGACTTTGTCTCTTCGACCGTTACTTTAAATATTGGGACCAGACATACCATCCCAATTGTATTAACTGTTTGGATGATAGGTGTATCCTTCATTGTGCAAACTTTAATGTGTTATTTTTTACTGTGTTTCCACCTACAAGTTTTGGACCACTAGTAAGAAAAATATTTGTAGATGGTGTTCCTTTTGTTGTTTCAACTGGATACCATTTTCGTGAGTTAGGAGTTGTACATAATCAGGATGTAAACTTACATAGCTCGCGTCTCAGTTTCAAGGAACTTTTAGTGTATGCTGCTGATCCAGCCATGCATGCAGCTTCTGGCAATTTATTGCTAGATAAACGCACTACATGCTTTTCGGTAGCTGCGCTAACAAACAATGTTGCTTTTCAAACTGTCAAACCCGGTAATTTTAACAAAGACTTTTATGACTTTGCTGTGTCTAAAGGTTTCTTTAAGGAAGGAAGTTCTGTTGAACTAAAACACTTCTTCTTTGCTCAGGATGGCAATGCTGCTATCAGTGATTATGACTATTATCGTTATAATCTGCCAACAATGTGTGATATCAGACAACTCCTATTCGTAGTTGAAGTTGTTGATAAATACTTTGATTGTTACGATGGTGGCTGTATTAATGCCAACCAAGTAATCGTTAACAATCTGGACAAATCAGCTGGTTTCCCATTTAATAAATGGGGTAAGGCTAGACTTTATTATGACTCAATGAGTTATGAGGATCAAGATGCACTTTTCGCGTATACTAAGCGTAATGTCATCCCTACTATAACTCAAATGAATCTTAAGTATGCCATTAGTGCAAAGAATAGAGCTCGCACCGTAGCTGGTGTCTCTATCTGTAGTACTATGACAAATAGACAGTTTCATCAGAAATTATTGAAGTCAATAGCCGCCACTAGAGGAGCTACTGTGGTAATTGGAACAAGCAAATTTTACGGTGGCTGGCATAATATGTTAAAAACTGTTTACAGTGATGTAGAAACTCCACACCTTATGGGTTGGGATTATCCAAAATGTGACAGAGCCATGCCTAACATGCTTAGGATAATGGCCTCTCTTGTTCTTGCTCGCAAACATAGCACTTGCTGTAACTTATCACACCGTTTCTACAGGTTAGCTAACGAGTGTGCGCAAGTATTAAGTGAGATGGTCATGTGTGGCGGCTCACTATATGTTAAACCAGGTGGAACATCATCCGGTGATGCTACAACTGCTTATGCTAATAGTGTCTTTAACATTTGTCAAGCTGTTACAGCCAACGTAAATGCACTTCTTTCAACTGATGGTAATAAGATAGCTGACAAGTATGTCCGCAATCTACAACACAGGCTCTATGAGTGTCTCTATAGAAATAGGGATGTTGATCACGAATTCGTGGATGAGTTTTACGCTTACCTGCGTAAACATTTCTCCATGATGATTCTTTCTGATGACGCCGTTGTGTGCTATAACAGTAACTATGCGGCTCAAGGTTTAGTAGCTAGCATTAAGAACTTTAAGGCAGTTCTTTATTATCAAAATAATGTGTTCATGTCTGAGGCAAAATGTTGGACTGAGACTGACCTTACTAAAGGACCTCACGAATTTTGCTCACAGCATACAATGCTAGTTAAACAAGGAGATGACTACGTGTACCTGCCTTACCCAGATCCATCAAGAATATTAGGCGCAGGCTGTTTTGTCGATGATATTGTCAAAACAGATGGTACACTTATGATTGAGAGGTTTGTGTCATTAGCTATTGATGCCTACCCCCTTACTAAACATCCTAATCAGGAGTATGCTGATGTCTTTCACTTGTATTTACAATACATTAGGAAGTTACATGATGAGCTTACTGGTCACATGCTAGACATGTATTCTGTAATGCTAACCAATGACAACACCTCACGGTATTGGGAACCTGAGTTTTATGAAGCTATGTACACACCACACACAGTCTTGCAGGCTGTAGGTGCTTGTGTATTGTGTAATTCACAGACTTCACTTCGTTGCGGTGCCTGCATTAGGAGACCATTCCTGTGCTGCAAGTGCTGCTATGACCATGTCATTTCAACATCACATAAATTAGTGTTGTCTGTTAATCCCTATGTTTGCAATGCACCAGGTTGTGATGTCACTGACGTGACACAACTATATCTAGGAGGTATGAGCTATTACTGCAAGTCACATAAGCCTCCCATTAGTTTTCCATTGTGTGCTAATGGTCAGGTTTTTGGTTTATACAAGAACACATGTGTAGGTAGTGACAATGTCACTGACTTCAATGCGATAGCAACATGTGATTGGACTAATGCTGGCGATTACATACTTGCCAACACTTGTACTGAGAGACTCAAACTCTTTGCAGCAGAAACACTTAAAGCTACTGAGGAAACATTCAAGCTGTCATATGGTATTGCCACTGTACGTGAAGTACTCTCTGACAGAGAATTGCATCTTTCATGGGAGGTTGGAAAACCTAAACCACCATTGAATAGAAATTATGTCTTTACTGGTTACCGTGTAACTAAAAATAGTAAAGTACAGATTGGAGAGTACACCTTTGAAAAAGGTGACTATGGTGATGCTGTTGTGTACAGAGGTACTACAACATACAAATTGAATGTTGGTGATTACTTTGTGTTGACATCTCACACTGTAATGCCACTTACTGCACCTACTCTAGTGCCACAAGAGCACTATGTGAGAATTACTGGCTTGTACCCAACACTCAACATCTCAGATGATTTTTCTAACAATGTTGCAAATTATCAAAAGGTCGGTATGCAAAAGTACTCTACACTCCAGGGACCACCTGGTACTGGTAAGAATCATTTTGCCATCGGACTTGCTCTCTACTACCCATCTGCTCGCATAGTGTATACAGCTTGCTCCCATGCAGCTGTTGATGCCCTATGCGAAAAGGCATTAAAATACTTGCCCATAGATAAATGTAGTAGAATCATACCTGCGCGTGCTCGCGTAGAGTGTTTTGACAAATTCAAAGTGAATTCAACACTAGAACAGTATGTTTTCTGCACTGTAAATGCATTGCCAGAAACAACTGCTGATATTGTAGTCTTTGATGAAATCTCTATGGCTACTAATTATGACTTGAGTGTTGTCAATGCTAGACTTCGTGCAAAACACTACGTCTATATTGGCGATCCTGCTCAATTACCAGCCCCGCGCACATTGCTGACCAAAGGCACACTAGAACCAGAATACTTCAATTCAGTGTGCAGACTTATGAAAACAATAGGTCCAGACATGTTCCTTGGAACTTGTCGCCGTTGTCCTGCTGAAATTGTCGACACTGTGAGTGCTTTAGTTTATGATAATAAGCTAAAGGCACACAAGGAGAAGTCAGCTCAATGCTTCAAAATGTTTTACAAGGGTGTTATTACACATGATGTTTCATCTGCAATTAACAGACCTCAAATAGGCGTTGTAAGAGAATTTCTTACACGCAATCCTGCTTGGAGAAAAGCTGTTTTTATCTCACCTTATAATTCACAGAATGCTGTAGCTTCAAAAATCTTAGGATTGCCTACGCAGACTGTTGATTCCTCCCAGGGTTCTGAGTATGACTATGTCATATTCACACAAACTACTGAAACAGCACACTCTTGCAATGTTAACCGCTTTAATGTGGCTATCACAAGAGCAAAAATTGGCATTTTGTGCATAATGTCTGATAGAGATCTTTATGACAAACTGCAATTCACAAGTCTAGAAGTACCACGCCGCAATGTGGCTACATTACAGGCAGAAAATGTAACTGGACTTTTTAAGGACTGTAGTAAGATCATCACTGGTCTTCATCCAACACAGGCACCTACACACCTCAGCGTTGATACAAAATTTAAGACTGAGGGACTATGTGTTGACATACCAGGCATACCAAAGGACATGACCTACCGTAGACTCATCTCTATGATGGGTTTCAAAATGAATTACCAAGTTAATGGTTACCCTAATATGTTTATTACCCGTGAGGAAGCTATTCGTCACGTTCGTGCATGGATTGGCTTCGACGTAGAGGGCTGTCATGCAACTAGAGATGCTGTGGGTACTAACCTACCTCTCCAGCTAGGATTTTCTACAGGTGTTAACTTAGTAGCTGTACCGACTGGCTATGTTGACACTGAAAATAACACAGAATTCACCAGAGTTAATGCAAGACCTCCACCAGGTGACCAGTTTAAACATCTTATACCACTCATGTACAAAGGCTTGCCCTGGAATGTAGTGCGTATTAAGATAGTACAAATGCTCAGTGATACACTGAAAGGATTGTCAGACAGAGTCGTGTTTGTCCTTTGGGCGCATGGCTTTGAGCTTACATCAATGAAGTACTTTGTCAAGATTGGACCTGAAAGAACGTGCTGTCTGTGTGACAAACGTGCAACTTGCTTTTCTACTTCATCAGATACTTATGCCTGCTGGAATCATTCTGTGGGTTTTGACTATGTCTACAACCCATTTACGATTGATGTCCAGCAGTGGGGTTTTACGGGTAACCTTCAGAGTAACCACGACCAACATTGTCAAGTGCATGGAAATGCACATGTGGCTAGTTGTGATGCTATCATGACTAGATGCTTGGCGGTCCATGAGTGCTTTGTTAAGCGCGTTGATTGGTCTGTTGAATACCCCATTATAGGAGATGAACTGAAGATTAATTCCGCTTGCAGAAAAGTACAGCATATGGTTGTAAAGTCTGCATTGCTTGCTGATAAGTTTCCAGTTCTTCATGACATTGGAAGTCCAAAGGCTATTAAGTGTGTGCCTCAGGCTGAAGTAGAATGGAAGTTCTATGATGCTCAGCCATGCAGTGACAAAGCCTATAAAATAGAGGAACTTTTCTATTCCTACGCTACACATCATGATAAATTCACTGATGGTGTTTGTTTGTTTTGGAACTGTAACGTTGATCGTTACCCAGCCAATGCAATTGTATGTAGGTTTGACACGAGAGTTTTGTCAAACTTGAATTTACCAGGTTGTGACGGTGGTAGTTTGTATGTGAATAAGCATGCATTCCACACTCCAGCTTTTGATAAAAGTGCATTTACCAATTTAAAGCAATTGCCTTTCTTTTATTATTCTGACAGTCCTTGTGAGTCTCATGGCAAACAAGTAGTGTCAGATATTGATTATGTACCACTTAAATCTGCTACGTGTATTACACGATGCAATTTGGGAGGTGCTGTTTGCAGACACCATGCAAATGAGTACCGACAGTACTTAGATGCATATAACATGATGATTTCTGCTGGATTTAGCCTATGGATTTACAAACAGTTTGATACTTATAATCTGTGGAATACATTTACCAGGTTACAGAGTTTAGAAAATGTGGCTTACAATGTTGTTAACAAAGGATACTTCGATGGACAAGCTGGTGAAGCACCTGTTTCCATCATTAATAATGCTGTTTACACAAAGGTAGATGGTGTTGATGTAGAGATCTTTGAAAACAAGACAACACTTCCTGTTAATGTTGCGTTTGAGCTTTGGGCTAAGCGTAACATTAAACCAGTGCCAGAGATTAAGATACTCAATAACTTGGGTGTCGATATCGCTGCTAATACTGTGGTCTGGGACTACAAGAGAGAAGCACCAGCACATATGTCAACAATAGGTGTCTGCACAATGACCGACATTGCTAAGAAACCTACTGAGAGTGCTTGTTCCTCGCTTACTGTCTTATTTGATGGTAGAGTGGAAGGACAGGTAGACCTTTTTAGAAATGCCCGTAATGGTGTTTTAATAACAGAAGGTTCAGTTAAAGGTTTAACACCTTCAAAGGGGCCAGCACAAGCTAGTGTCAATGGAGTCACATTAATTGGAGAATCCGTAAAAACACAGTTTAACTATTTTAAGAAAGTAGATGGCATTATTCAACAGTTGCCTGAAACCTACTTTACTCAGAGCCGAGACTTAGAGGATTTCAAGCCCAGATCACAAATGGAAACTGACTTTCTTGAGCTCGCTATGGATGAATTCATACAACGGTATAAGCTAGAGGGTTATGCCTTCGAACATATCGTTTATGGGGATTTCAGTCATGGACAACTTGGCGGCCTTCATCTAATGATTGGTTTAGCCAAGCGCTCACAAGATTCACCGCTTAAATTAGAGGACTTTATCCCTATGGATAGCACAGTGAAAAATTACTTCATAACAGATGCACAAACAGGTTCATCAAAATGTGTGTGCTCTGTTATTGACCTTTTACTTGATGACTTTGTTGAGATAATAAAGTCACAGGATTTGTCAGTAATTTCTAAGGTAGTCAAGGTTACAATTGACTACGCTGAGATTTCATTCATGCTTTGGTGTAAAGATGGACACGTTGAAACCTTCTACCCTAAATTACAAGCAAGTCAAGCGTGGCAACCGGGGGTTGCAATGCCTAACTTGTACAAGATGCAAAGAATGCTTCTTGAAAAGTGTGACCTTCAGAATTATGGTGAAAATGCTGTCATACCAAAAGGAATAATGATGAATGTCGCAAAATACACTCAACTGTGTCAATACTTAAATACACTTACTTTAGCTGTACCCTACAACATGAGAGTTATTCACTTTGGTGCTGGATCTGATAAAGGAGTTGCACCAGGTACAGCTGTACTCAGACAATGGTTGCCAACTGGCACACTACTTGTCGATTCAGACCTTAATGACTTCGTCTCTGACGCGGATTCTACTTTAATTGGAGACTGTGCAACAGTACATACGGCTAATAAATGGGATCTCATTATTAGCGATATGTATGACCCTAAGACAAAACATGTGACAAAAGAGAACGACTCAAAAGAAGGGTTTTTCACTTACCTGTGTGGATTTATAAAGCAAAAGCTAGCCTTGGGTGGCTCTGTGGCTGTGAAGATAACAGAGCATTCTTGGAATGCTGATCTTTACAAGCTTATGGGACACTTCTCATGGTGGACAGCTTTTGTTACAAATGTAAATGCATCATCATCAGAAGCATTTCTAATTGGGGTTAACTATCTAGGCAAGCCAAAGGAACAAATTGATGGCTATACCATGCATGCTAACTACATCTTTTGGAGGAACACAAATCCTATTCAATTGTCTTCCTATTCACTTTTTGACATGAGCAAGTTTCCTCTCAAATTAAGAGGGACTGCTGTTATGTATTTAAAGGAGAATCAGATCAATGACATGATTTATTCTCTACTTGAGAAAGGTAGACTTATCATTAGAGAGAGTAACAAAGTTGTGGTGTCTAGTGATATTTTAGTTAATATCTAAACGAACATGAAATTGTTAGTTTTAGTTTTTGCTACTCTAGTCTCCTCTTACACTATAGAGAAGTGCCTTGATTTTGATGACCGCACTCCACCTGCAAATACTCAATTTTTATCTTCTCACAGAGGTGTTTATTACCCAGATGACATTTTTAGGTCTAATGTCTTGCATTTAGTACAAGATCATTTCCTACCTTTTGACTCTAACGTCACCAGGTTTATAACGTTTGGCCTAAATTTTGATAATCCCATAATACCCTTTAGGGATGGTATTTATTTTGCTGCGACTGAAAAGTCTAATGTTATTAGAGGATGGGTTTTTGGTTCTACAATGAACAACAAATCTCAATCCGTTATAATAATGAACAACTCAACTAATTTAGTCATTAGGGCTTGTAATTTTGAGTTGTGTGACAATCCATTTTTTGTTGTGTTGAAATCTAACAACACTCAAATACCATCTTACATATTTAATAATGCATTCAATTGCACATTTGAATATGTTTCTAAGGATTTTAACCTAGACCTTGGTGAAAAACCAGGTAATTTCAAGGATCTCAGAGAGTTTGTTTTCAGGAATAAAGATGGTTTTTTGCATGTTTATTCCGGTTACCAACCCATTTCTGCCGCCAGTGGTTTGCCAACTGGTTTTAATGCACTCAAACCTATTTTCAAGTTACCTCTGGGTATTAATATTACTAATTTCAGAACACTTCTGACTGCTTTTCCGCCTAGACCTGATTATTGGGGTACTTCAGCTGCAGCTTATTTTGTAGGATATTTAAAACCAACTACATTCATGCTCAAGTATGATGAAAATGGTACAATCACAGATGCTGTCGATTGTTCTCAAAATCCACTTGCTGAACTCAAATGCTCTGTTAAAAGTTTTGAGATTGACAAAGGAATTTATCAAACCTCCAATTTTAGGGTAGCACCCTCAAAGGAAGTTGTGAGGTTCCCTAATATTACAAACCTGTGTCCTTTTGGGGAGGTTTTTAATGCTACTACATTTCCTTCTGTCTATGCATGGGAGAGGAAAAGAATTTCTAATTGTGTTGCTGATTACTCTATACTCTACAACTCAACATCTTTTTCAACTTTTAAGTGTTATGGCGTTTCTGCCACTAAGCTGAATGACCTTTGCTTCTCCAACGTCTATGCAGATTCATTCGTAGTCAAAGGAGATGATGTAAGGCAAATAGCACCAGGACAGACCGGTGTTATTGCTGATTATAATTACAAATTACCAGATGACTTCTTGGGTTGTGTCCTAGCATGGAACACCAATTCTAAAGATTCTTCCACTTCCGGTAATTATAATTATTTATATAGATGGGTTAGAAGGTCTAAGCTTAACCCTTATGAGCGCGACTTATCTAACGACATCTATTCACCTGGAGGTCAGTCTTGCTCAGCTGTAGGTCCTAATTGTTATAACCCCTTACGTCCATATGGCTTTTTTACAACAGCTGGTGTTGGACACCAACCTTATAGAGTTGTAGTACTTTCTTTTGAACTTTTAAATGCACCCGCTACAGTCTGTGGACCAAAATTATCCACCGACCTTATTAAAAATCAATGTGTCAATTTTAACTTTAATGGACTCACTGGTACTGGTGTGTTAACTCCTTCTTCAAAGAGATTTCAACCATTTCAACAATTTGGTCGTGATGTTTCGGATTTCACTGATTCAGTTCGAGATCCGAAGACGTCTGAAATATTAGACATTTCACCTTGCTCTTTTGGCGGTGTAAGTGTAATCACACCTGGAACAAATACTTCATCAGAAGTTGCTGTTCTATATCAAGATGTTAACTGCACTGATGTTCCTGTAGCAATCCATGCAGACCAACTCACACCTTCTTGGCGCGTATACTCTACTGGAAATAATGTATTTCAAACCCAGGCAGGCTGTCTTATAGGAGCTGAGCATGTCGACACTTCTTATGAGTGCGACATTCCTATTGGAGCTGGCATTTGTGCTAGTTACCATACAGTTTCTTCATTACGTAGTACTAGCCAAAAATCTATTGTGGCTTATACTATGTCTTTAGGTGCTGATAGTTCAATTGCTTACTCTAATAACACCATTGCTATACCTACTAACTTTTCAATTAGCATTACTACAGAAGTAATGCCTGTTTCTATGGCTAAAACCTCTGTAGATTGTAATATGTACATCTGCGGAGATTCTACTGAATGTGCTAATTTGCTTCTCCAATATGGTAGCTTTTGCACACAACTAAATCGTGCACTCTCAGGTATTGCTGTTGAACAGGATCGCAACACACGTGAAGTATTCGCTCAAGTCAAACAAATGTACAAAACCCCAACTTTGAAAGATTTTGGTGGTTTTAATTTTTCACAAATATTACCTGACCCTCTAAAGCCAACTAAGAGGTCTTTTATTGAGGACTTGCTCTTTAATAAGGTGACACTCGCTGATGCTGGCTTTATGAAGCAATATGGCGAATGCCTAGGTGATATTAATGCTAGAGATCTCATTTGTGCGCAGAAGTTCAATGGACTTACAGTGCTGCCACCTCTGCTCACTGATGATATGATTGCTGCCTACACTGCTGCTCTAGTTAGTGGTACTGCCACTGCTGGATGGACATTCGGTGCTGGCGCTGCTCTTCAAATACCTTTTGCTATGCAAATGGCATATAGGTTCAATGGCATTGGAGTTACTCAAAATGTTCTCTATGAGAACCAAAAACAAATCGCCAATCAATTTAACAAGGCGATCAGCCAAATTCAAGAATCACTCACAACAACATCCACTGCATTGGGCAAGCTGCAAGATGTCGTCAACCAGAATGCTCAAGCATTAAACACACTTGTTAAACAACTTAGCTCCAATTTTGGTGCGATTTCAAGTGTGTTAAATGATATCCTTTCGCGACTTGATAAAGTCGAGGCAGAGGTACAAATTGACAGGTTAATTACAGGCAGACTGCAAAGCCTTCAAACCTATGTAACACAACAACTAATCAGGGCTGCTGAAATCAGGGCTTCTGCTAATCTTGCTGCTACTAAAATGTCTGAGTGTGTTCTTGGACAATCAAAAAGAGTTGACTTTTGTGGAAAGGGCTACCATCTTATGTCCTTCCCACAAGCAGCCCCGCATGGTGTTGTCTTCCTACATGTCACATATGTGCCATCTCAAGAGAGAAACTTCACCACAGCGCCAGCAATTTGTCATGAAGGCAAAGCATACTTCCCTCGTGAAGGTGTTTTTGTGTTTAATGGCACTTCGTGGTTTATTACACAGAGGAACTTCTTTTCTCCACAAATAATTACTACAGACAATACATTTGTCTCCGGAAGTTGTGATGTCGTAATTGGCATCATTAACAACACAGTTTATGATCCTCTGCAACCTGAGCTTGACTCATTCAAAGAAGAGCTGGACAAGTACTTCAAAAATCACACATCACCAGATGTTGATCTTGGCGACATTTCAGGCATTAACGCTTCTGTCGTCAACATTCAAAAAGAAATTGACCGCCTCAATGAGGTCGCTAAAAATTTAAATGAATCACTCATTGACCTTCAAGAATTGGGAAAATATGAGCAATATATTAAATGGCCTTGGTATGTTTGGCTCGGCTTCATTGCTGGACTAATTGCCATCGTCATGGTTACAATCTTGCTTTGTTGCATGACTAGTTGTTGCAGTTGCCTCAAGGGTGCATGCTCTTGTGGTTCTTGCTGCAAGTTTGATGAGGATGACTCTGAGCCAGTTCTCAAGGGTGTCAAATTACATTACACATAAACGAACTTATGGATTTGTTTATGAGAATTTTTACTCTTGGATCAATTACTGCACAGCCAGGAAAAATTGACAATGCTTCTCCTGCAAGTACTGTTCATGCTACAGCAACGATACCGCTACAAGCCTCACTCCCTTTCGGATGGCTTGTTATTGGCGTTGCATTTCTTGCTGTTTTTCAGAGCGCTACCAAAATAATTTCGCTCAATAAAAGATGGCAGCTAGCCCTTTATAAGGGCTTCCAGTTCATTTGCAATTTACTGCTGCTATTTGTTACCATCTATTCACATCTTTTGCTTGTCGCTGCAGGTATGGAGGCGCAATTTTTGTACCTCTATGCCTTGATATATTTTCTACAATGCATCAACGCATGTAGAATTATCATGAGATGTTGGCTTTGTTGGAAGTGCAAATCCAAGAACCCATTACTTTATGATGCCAACTACTTTGTTTGCTGGCACACACATAACTATGACTACTGTATACCATATAACAGTGTCACAGATACAATTGTCGTTACTGCAGGTGACGGCATTTCAACACCAAAACTCAAAGAAGACTACCAAATTGGTGGTTATTCTGAGAATTGGCACTCAGGTGTTAAAGACTATGTCGTTGTACATGGCTATTTCACCGAAGTTTACTACCAGCTTGAGTCTACACAAATTACTACAGACACTGGTATTGAAAATGCTACATTCTTCATCTTTAACAAGCTTGTTAAAGACCCACCGAATGTGCAAATACACACAATCGACGGCTCTTCAGGAGTTGTAAATCCAGCAATGGATCCAATTTATGATGAGCCGACGACGACTACTAGCGTGCCTTTGTAAGCACAAGAAAGTGAGTACGAACTTATGTACTCATTCGTTTCGGAAGAAACAGGTACGTTAATAGTTAATAGCGTACTTCTTTTTCTTGCTTTCGTGGTATTCTTGCTAGTCACACTAGCCATCCTTACTGCGCTTCGATTGTGTGCGTACTGCTGCAATATTGTTAACGTGAGTTTAGTAAAACCAACTGTTTACGTTTACTCGCGTGTTAAAAATCTGAACTCTTCTCAAGGAGTTCCTGATCTTCTGGTCTAAACGAACTAACTATTATTATTATTCTGTTTGGAACTTTAACATTGCTTATCATGGCTGAGAACGGGACTATTTCCGTTGAGGAGCTTAAAAGACTCCTGGAACAATGGAACCTAGTAATAGGTTTCCTATTCCTAGCCTGGATTATGTTACTACAATTTGCCTATTCTAATCGGAACAGGTTTTTGTACATAATAAAGCTTGTTTTCCTGTGGCTCTTGTGGCCAGTAACACTTGCTTGCTTTGTGCTTGCTGCTGTTTACAGAATTAATTGGGTGACTGGCGGGATTGCGATTGCAATGGCTTGTATTGTAGGCTTGATGTGGCTTAGCTACTTCATTGCTTCCTTCAGGCTATTTGCTCGTACCCGCTCAATGTGGTCATTCAACCCAGAAACAAATATTCTTCTCAATGTGCCTCTTCGGGGGACAATTGTGACCAGACCGCTCATGGAAAGTGAACTTGTCATTGGTGCTGTGATCATTCGTGGTCACTTGCGAATGGCTGGACACTCCCTGGGGCGCTGTGACATTAAGGACCTGCCAAAAGAGATCACTGTGGCTACATCACGAACGCTTTCTTATTACAAATTAGGAGCATCGCAGCGTGTAGGCACTGATTCAGGTTTTGCTGCATACAACCGCTACCGTATTGGAAATTACAAATTAAATACAGACCACGCCGGTAGCAACGACAATATTGCTTTGCTAGTACAGTAAGTGACAACAGATGTTTCATCTTGTTGACTTCCAGGTTACAATAGCAGAGATATTGATTATCATTATGAGGACTTTCAGGATTACCATATGGAATCTTGATATGATAATAAGTTCAATAGTGAGACAATTATTTAAGCCTCTAACTAAGAAGAATTATTCTGAGTTAGATGATGAAGAACCTATGGAGTTAGATTATCCATAAAACGAACATGAAAATTATTCTCTTCCTGACATTGATTGCACTTGCATCTTGCGAGCTATATCACTATCAGGAGTGTGTTAGAGGTACAACTGTACTACTAAAAGAACCTTGCCCATCTGGAACCTACGAGGGCAATTCACCATTTCATCCTCTTGCTGATAACAAATTTGCACTAACTTGCACTAGCACCCACTTTGCTTTTGCTTGTGCTGACGGTACTAGACATACCTATCAGCTTCGTGCAAGATCAGTTTCACCAAAACTTTTCATCAGACAAGAGGAAGTTCACCAGGAGCTCTACTCACCGCTTTTTCTCATTGTTGCTGCTCTAGTATTTATAATACTTTGCTTCACCATTAAGAGAAAGACAGAATGAATGAGCTCACTTTAATTGACTTCTATTTGTGCTTTTTAGCCTTTCTGCTATTCCTTGTTCTAATAATGCTTATTATATTTTGGTTTTCACTTGAACTCCAGGATATAGAAGAACCTTGTAACAAAGTCTAAACGAACATGAAACTTCTCATTGTTTTGACTTGTATTTCTCTATGCAGTTGCATACGCACTGTTGTACAGCGCTGTGCATCTAACAAACCTCATGTGCTTGAAGATCCTTGCCCTACTGGTTACCAACCAGAATGTAAGGTACAACACTAGAGGTAATACTTATAGCACTGCTTGGCTTTGTGCTCTAGGAAAGGTATTACCTTTTCATAGATGGCACACTATGGTTCAAACATGCACACCTAATGTTACTATCAACTGTCAAGATCCAGTTGGTGGTGCGCTTATAGCTAGGTGTTGGTACCTTCATGAAGGTCACCAAACTGCTGCATTTAGAGACATACTTGTTGTTTTAACTAAACGAACAAACTAAAATGTCTGATAATGGACCCCAATCAAACCAGCGTAGTGCCCCCCGCATTACATTTGGTGGACCCACAGATTCAACTGACAATAACCAGAATGGAGGACGCAATGGGGCAAGGCCGAAACAGCGCCGACCCCAGGGTTTACCCAATAATACTGCGTCTTGGTTCACAGCTCTCACTCAGCATGGCAAGGAGGAACTTAGATTCCCTCGAGGCCAGGGTGTTCCAATCAACACCAATAGTGGTCCAGATGACCAAATTGGCTACTACCGAAGAGCTACCCGACGAGTTCGTGGTGGTGACGGCAAAATGAAAGAGCTCAGCCCCAGATGGTACTTCTATTACCTAGGAACTGGCCCAGAAGCTTCACTTCCCTACGGCGCTAACAAAGAAGGCATCGTATGGGTCGCAACTGAGGGAGCCTTGAACACACCCAAAGACCACATTGGCACCCGCAATCCTAATAACAATGCTGCCACCGTGCTACAACTTCCTCAAGGAACAACATTGCCAAAAGGCTTCTACGCAGAGGGGAGCAGAGGCGGCAGTCAAGCCTCTTCTCGCTCTTCGTCACGTAGTCGCGGTAATTCAAGAAATTCAACTCCTGGCAGCAGTAGGGGAAATTCTCCTGCTCGAATGGCTAGCGGAGGTGGTGAAACTGCCCTCGCGCTATTGCTGCTAGACAGATTGAACCAGCTTGAGAGCAAAGTTTCTGGTAAAGGCCAACAACAACAAGGCCAAACTGTCACTAAGAAATCTGCTGCTGAGGCATCTAAAAAGCCTCGCCAAAAACGTACTGCTACAAAACAGTACAGCGTCACTCAAGCATTTGGGAGACGTGGTCCAGAACAAACCCAAGGAAACTTCGGGGACCAAGACCTAATCAGACAAGGAACTGATTATAAACATTGGCCGCAAATTGCACAATTTGCTCCAAGTGCCTCTGCATTCTTCGGAATGTCACGCATTGGCATGGAAGTCACACTTTCGGGAACATGGCTGACTTATCATGGAGCCATTAAATTGGATGACAAAGATCCACAATTCAAAGACAACGTCATACTGCTGAATAAGCACATTGACGCATACAAAACATTCCCACCAACAGAGCCTAAAAAGGACAAAAAGAAAAAGACTGATGAAGCTCAGCCTTTACCGCAGAGACAAAAGAAGCAGCCCACTGTGACTCTTCTTCCTGCGGCTGACATGGATGATTTCTCCAGACAACTTCAAAATTCCATGAGTGGAGCTTCTGCTGATTCAACTCAGGCATAAACACTCATGATGACCACACAAGGCAGATGGGCTATGTAAACGTTTTCGCAATTCCGTTTACGATACATAGTCTACTCTTGTGCAGAATGAATTCTCGTAGCTAAACAGCACAAGTAGGTTTAGTTAACTTTAATCTCACATAGCAATCTTTAATCAATGTGTAACATTAGGGAGGACTTGAAAGAGCCACCACATTTTCACCGAGGCCACGCGGAGTACGATCGAGGGTACAGTGAATAATGCTAGGGAGAGCTGCCTATATGGAAGAGCCCTAATGTGTAAAATTAATTTTAGTAGTGCTATCCCCATATGATTTTAATAGCTTCTTAGGAGAATGACAAAAAAAAAAAAAAAA-------------------------------------------------------------------------------------------------------------------------------------------------------------------------------------------------------------------------------------------------------------------------------------------------------------------------------------------------------------------------------------------------------------------------------------------------------------------------------------------------------------------------------------------------------------
>Bat_SARSr-CoV_Rs4231
ATATTAGGTTTTTACCTACCCAGGAAAAGCCAACCAACCTCGATCTCTTGTAGATCTGTTCTCTAAACGAACTTTAAAATCTGTGTAGCTGTCGCTCGGCTGCATGCCTAGTGCACCTACGCAGTATAAACAATAATAAATTTTACTGTCGTTGACAAGAAACGAGTAACTCGTCCCTCTTCTGCAGACTGCTTACGGTTTCGTCCGTGTTGCAGTCGATCATCAGCATACCTAGGTTTCGTCCGGGTGTGACCGAAAGGTAAGATGGAGAGCCTTGTTCTTGGTGTCAACGAGAAAACACACGTCCAACTCAGTTTGCCTGTTCTTCAGGTTAGAGACGTGCTAGTGCGTGGCTTCGGGGACTCTGTGGAAGAGGCCCTATCGGAGGCACGTGAACATCTTAAAAATGGCACTTGTGGTTTAGTAGAGCTGGAAAAAGGCGTATTGCCCCAGCTTGAACAGCCCTATGTGTTCATTAAACGTTCTGATGCCTTAAGCACCAATCACGGCCACAAGGTCGTTGAGCTGGTTGCAGAATTGGACGGCATTCAGTATGGTCGTAGCGGTATAACTCTGGGAGTGCTCGTGCCACATGTGGGCGAAACCCCAATCGCATACCGCAATGTTCTTCTTCGTAAGAACGGTAATAAGGGAGCCGGTGGCCATAGCTTTGGCATCGATCTAAAGTCTTATGACTTAGGTGACGAGCTTGGCACTGATCCCATTGAAGATTACGAACAAAACTGGAACACTAAGCATGGCAGTGGTGTACTCCGTGAACTCACTCGTGAGCTCAATGGAGGTGCATTCACTCGCTATGTCGACAACAACTTCTGTGGCCCAGATGGGTACCCTCTTGATTGCATCAAGGATTTTCTCGCTCGCGCGGGCAAGTCAATGTGCACTCTTTCTGAACAACTTGATTACATTGAGTCGAAGAGAGGTGTCTACTGCTGCCGTGACCATGAGCATGAAGTTGCCTGGTTCACTGAGCGCTCTGATAAGAGCTATGAGCATCAGACACCCTTCGAAATTAAGAGTGCCAAGAAATTTGACACCTTCAAAGGAGAATGCCCAAAGTTTGTATTTCCTCTCAATTCAAAAGTCAAAGTCATTCAACCACGTGTTGACAAGAAAAAGACTGAAGGTTTCATGGGGCGTATACGTTCTGTGTACCCTGTTGCATCTCCACAGGAGTGTAACAACATGCACTTGTCTACCTTGATGAAATGTAATCATTGCGATGAAGTTTCATGGCAGACGTGCGACTTTCTGAAAGCCACTTGTGAACAGTGTGGCACTGAAAATTTAGTCACTGAAGGACCTACTACATGTGGGTACCTACCTACTAATGCTGTAGTGAAAATGCCATGTCCTGCTTGTCAAGACCCGGAGATTGGACCTGAGCATAGTGTTGCAGATTATCACAACCACTCAAACATTGAAACTCGACTCCGCAAGGGAGGTAGGACTAGATGTTTTGGAGGCTGTGTGTTTGCCTATGTCGGCTGCTACAACAAGCGTGCCTACTGGGTTCCTCGTGCTAGTGCTGATATTGGTTCAGGCCATACTGGCATTACTGGTGACAACGTGGAGACCTTGAATGAGGATCTCCTTGAGATACTGAGTCGTGAACGTGTTAACATTAACATTGTTGGCGATTTTCAGTTGACTGAAGAGGTTGCCATCATTTTGGCATCTTTTTCCGCTTCTACAAGTGCCTTTATTGACACTATAAAGAGTCTTGATTACAAGTCTTTCAAAGCCATTGTTGAGTCCTGCGGTAACTACAAAGTCACTAAGGGAAAGCCCGTAAAAGGTGCTTGGAACATTGGACAACAGAGATCAGTTTTAACACCACTGTGTGGTTTTCCCTCACAGGCTGCTGGTGTTATCAGATCAATCTTTGCACGCACACTTGATGCAGCAAACCACTCAATTCCTGACTTGCAAAGAGCAGCTGTCACCATACTTGATGGTATTTCTGAACAGTCATTGCGTCTTGTTGATGCCATGGTTTACACCTCAGACCTACTCACTAACAGTGTCATTATTATGGCATATGTAACTGGTGGTCTTGTACAACAGACTTCTCAGTGGTTGTCTAATCTTTTGGGCACTACTGTTGAAAAACTTAGGCCCATCTTTGCATGGATTGAGGCGAAACTTAGTGCAGGAGTTGAATTTCTCAAGGATGCTTGGGAGATTCTCAAATTTCTCATTACAGGTGTTTTTGACATCGTCAAGGGTCAAATACAGGTCGCTTCAGATAACATCAAGGATTGTGTAAAATGCTTCATTGATGTTGTTAACAAAGCACTCGAAATGTGCATTGACCAAGTCACTATCGCTGGCGCAAAGTTGCGATCACTCAACTTGGGTGAAGTCTTCATCGCTCAAAGCAAGGGACTTTACCGTCAGTGTATACGTGGCAAGGAACAGCTGCAACTACTCATGCCTCTTAAGGCACCAAAAGAAGTCACCTTTCTTGAAGGTGATTCACATGACACAGTACTTACCTCTGAGGAGGTTGTTCTCAAGAACGGTGAACTCGAAGCACTCGAGACGCCTGTTGATAGCTTCACAAATGGAGCTGTCGTTGGCACACCAGTCTGTGTAAATGGCCTCATGCTCTTAGAGATCAAGGATAAAGAACAATACTGTGCATTGTCTCCTGGTTTACTGGCTACAAACAATGTCTTTCGCCTAAAAGGGGGCTCACCAATTAAAGGTGTAACCTTTGGAGAAGACACTGTTTTGGAAGTTCAAGGTTACAAGAATGTGAGAATCACATTTGAGCTTGATGAACGTGTAGACAAAGTGCTTAATGAAAAGTGCTCTGTCTACACTGTTGAATCCGGTACCGAAGTTACTGAGTTTGCATGTGTTGTAGCAGAGGCTGTTGTGAAGACTTTACAACCAGTTTCTGATCTTCTTACCAATATGGGTATTGATCTTGATGAATGGAGTGTGGCTACATTCTATTTGTTTGATGATGCTGGTGAAGAAAAACTTTCTTCACGTATGTACTGTTCCTTCTATCCTCCTGATGATGAGGAGGATTGTGATGAGTATGAGGAAGAAGAGGAAGTCCCGGAAGAATCCTGTGCGCATGAATACGGTACAGAAGAAGACTACCAAGGTCTTCCACTGGAATTTGGTGCCTCAACTGAAATGCAAGTTGAAGAAGAAGAAGAAGAGGACTGGCTTGGTGATGCTACTGAATTATCGGAGCATGAACCAGAACCAGAACTAACACCTGAAGAACCAGTTAACCAGTTTACTGGTTATTTAAAACTTACTGACAATGTTGCCATTAAGTGTGTGGACATCGTGAAGGAGGCGCAAAACGCTAACCCCACGGTGATTGTAAATGCTGCTAACATACATCTGAAACATGGTGGTGGTGTAGCAGGTGCACTCAACAAGGCAACCAACGGTGCCATGCAAAAAGAGAGCGATGATTACATTAAGCTAAATGGCCCTCTCACAGTGGGAGGTTCATGTTTGCTTTCTGGACATAATCTTGCTAAGAAGTGTCTGCATGTTGTTGGACCTAACCTAAATGCAGGTGAGGACATCCAGCTTCTTAAGGCAGCATATGAAAATTTCAATTCACAGGACACCTTACTTGCACCATTGTTGTCAGCAGGCATATTTGGTGCTAAACCACTTCATTCTTTACAAGTGTGCGTGCAGACAGTTCGTACACAGGTTTATATTGCAGTCAATGACAAAGCTCTTTATGAGCAGGTTGTCATGGATTACCTTGATAGCCTGAAGCCCAGAGTGGAAGCACCTAAACAAGAGGAGCCACCAAAGACAGAAGATCCTAAAATTGAGGAGAAATCTGTCGTACAGAAGCCTGTCGATGTGAAGCCAAAAATTAAGGCTTGCATTGATGAGGTTACCACAACACTGGAAGAAACTAAGTTTCTTACCAATAAGTTACTCTTGTTTGCTGACATCAATGGTAAGCTTTACCATGATTCTCAAAACATGCTTAGAGGTGAAGATATGTCTTTCCTTGAGAAGGATGCACCTTACATGGTAGGTGATGTTATCACTAGTGGTGATATCACTTGTGTTGTAATACCCTCCAAAAAGGCTGGTGGCACTACAGAGATGCTCTCAAGAGCTTTGAAGAAAGTGCCAGTTGATGAGTATATAACCACATACCCTGGACAAGGATGTGCTGGTTATACACTTGAGGAAGCTAAGACTGCTCTTAGGAAATGCAAATCTGCATTTTACGTGTTACCTTCAGAAACACCTAATGCTAAGGAAGAGATTCTAGGAACTGTATCCTGGAATTTGAGAGAGATGCTTGCTCATGCTGAAGAGACAAGAAAATTAATGCCTATCTGCATGGATGTTAGAGCCATAATGGCCACCATCCAACGCAAGTACAAAGGAATTAAAATTCAAGAAGGTATTGTTGACTATGGAGTCCGATTCTTCTTTTATACTAGTAAAGAACCTGTAGCTTCTATCATTACGAAGTTGAACTCTCTAAATGAGCCACTTGTCACAATGCCAATTGGTTATGTGACACATGGTTTTAATCTTGAAGAGGCTGCGCGTTGTATGCGTTCTCTTAAAGCTCCTGCCGTAGTGTCAGTATCATCGCCAGATGCTGTTACTACATATAATGGATACCTCACTTCGTCATCAAAGACGTCTGAGGAGCACTTTGTGGAAACAGTTTCTTTGGCTGGCTCTTACAGAGATTGGTCCTATTCAGGACAGCGTACAGAGTTAGGTGTTGAATTTCTTAAGCGTGGTGACAAAATTGTGTACCACACTTTAGAGAGCCCCGTCGAGTTTCATCTTGACGGTGAGGTTCTTCCACTTGACAAACTAAAGAGTCTTTTATCCCTGCGGGAGGTTAAGACTATAAAAGTGTTCACAACTGTGGACAACACTAATCTCCACACACAGCTTGTGGATATGTCTATGACATATGGACAGCAGTTTGGTCCAACATACTTGGATGGTGCTGATGTTACAAAAATTAAACCCCATGTAAATCATGAGGGTAAGACTTTCTTTGTACTACCTAGTGATGACACACTACGTAGTGAAGCTTTCGAGTACTACCACACTCTTGATGAGAGTTTTCTTGGTAGGTACATGTCTGCGTTAAACCACACAAAGAAATGGAAATTTCCTCAAGTTGGTGGTTTAACTTCAATTAAATGGGCTGATAACAATTGTTATTTGTCTAGTGTTTTATTAGCACTTCAACAGATTGAAGTCAAATTCAATGCACCAGCACTTCAAGAGGCTTATTATAGAGCCCGTGCTGGTGATGCTGCTAACTTTTGTGCACTCATACTCGCTTACAGTAATAAAACTGTTGGCGAGCTCGGTGATGTCAGAGAAACTATGACCCATCTTCTACAGCATGCTAATTTGGAATCCGCAAAGCGAGTTCTTAATGTGGTGTGTAAACATTGCGGTCAGAAAACTACCACCTTAACGGGTGTAGAAGCCGTGATGTATATGGGTACTCTATCTTATGATAATCTTAAGACAGGTGTTTCCATTCCATGTGTGTGTGGTCGTGATGCTACACAATATCTAGTACAACAAGAGTCTTCTTTTGTTATGATGTCTGCACCACCTGCTGAATATAAATTACAGCAAGGTACATTTTTATGTGCGAATGAGTACACTGGTAACTATCAGTGTGGTCATTACACTCATATAACTGCTAAGGAGACCCTCTATCGTATTGATGGAGCTCACCTTACAAAGATGTCAGAGTACAAAGGACCAGTGACTGATGTTTTCTATAAGGAAACATCTTACACTACAACCATCAAGCCTGTGTCATATAAACTCGATGGAGTTACTTACACAGAGATTGAACCAAAATTGGATGGGTATTATAAAAAGGATAATGCTTACTATACAGAGCAGCCTATAGACCTTGTACCAACTCAACCACTACCAAATGCGAGTTTTGACAATTTCAAACTCACATGTTCTAATACAAAATTCGCTGATGACTTAAATCAAATGACAGGCTTCACAAAGCCAGCTTCACGAGAGCTATCTGTCACATTCTTCCCAGACTTGAATGGCGATGTAGTGGCTATTGACTATAGACACTATTCAGCGAGTTTCAAGAAAGGTGCTAAATTACTGCATAAGCCAATTGTTTGGCACATTAATCAGGCTACAACCAAGACAACGTTTAAACCAAACACTTGGTGTTTACGTTGTCTTTGGAGTACAAAGCCAGTAGATACTTCAAATTCATTTGAAGTTCTGGCAGTAGAAGACACACAAGGAATGGACAATCTTGCTTGTGAAAGTCAACAACCCACCTCTGAAGAAGTAGTGGAAAATCCTACCATACAGAAGGAAGTCCTAGAGTGTGACGTGAAAACTACCGAAGTTGTAGGCAATGTCATACTTAAACCATCAGATGAAGGTGTTAAAGTAACACAAGAGTTAGGTCATGAGGATCTTATGGCTGCTTATGTGGAAAACACAAGCATTACCATTAAGAAACCTAATGAGCTTTCACTAGCCTTAGGTTTAAAAACAATTGCCACTCATGGTATTGCTGCAATTAATAGTGTTCCTTGGAGTAAAATTTTGGCTTATGTCAAACCATTCTTAGGACAGGCAGCAATTACAACATCAAATTGTGCTAAGAGATTAGCACAATGTGTGTTTAACAATTATATGCCTTATGTGCTTACACTATTGTTTCAATTGTGTACTTTTACAAAAAGTACAAATTCTAGAATTAGAGCTTCGCTACCTACGACTATTGCTAAAAATAGTGTTAAGGGTGTAGCTAGATTATGTTTGGATGCTGGCATCAATTATGTAAAGTCACCCAAATTTTCTAAATTGTTCACTATTGCAATGTGGCTATTATTGTTAAGCATTTGCTTAGGTTCACTAATCTATGTAACTGCAGCTTTAGGTGTATTATTGTCCAACTTTGGAGCTCCTTCTTATTGTAGTGGCGTTAGAGAATCGTACCTCAATTCCTCTAATGTTACTACTATGGATTTCTGTGAAGGTTCTTTTCCTTGCAGTGTTTGTTTAAGTGGATTAGATTCGCTTGATTCCTATCCAGCTCTTGAAACCATTCAGGTGACGATCTCATCGTACAAGCTAGACTTGACAATTTTAGGTCTGGCTGCTGAGTGGTTTTTGGCATATATGTTGTTTACAAAATTCTTTTATTTACTAGGTCTTTCAGCTATAATGCAGGTGTTCTTTGGCTATTTTGCTAGTCATTTCATCAGCAATTCTTGGCTCATGTGGTTTATCATTAGCATTGTACAAATGGCACCCGTTTCTGCAATGGTTAGGATGTACATCTTCTTTGCTTCTTTTTACTACATATGGAAGAGCTATGTTCATATTATGGATGGTTGTACCTCTTCGACTTGCATGATGTGCTATAAGCGCAATCGTGCCACACGCGTTGAGTGTACAACTATTGTTAATGGCATGAAGAGATCTTTCTATGTCTATGCAAATGGAGGCCGTGGCTTCTGCAAGACTCACAATTGGAATTGTCTCAATTGTGACACATTTTGCACTGGTAGTACATTCATTAGTGATGAAGTTGCTCGTGATTTGTCACTCCAGTTTAAAAGACCAATTAACCCTACTGACCAGTCATCGTATATTGTTGATAGTGTTGCTGTGAAAAATGGCGCACTTCACCTCTACTTTGACAAGGCTGGTCAAAAGACTTATGAGAGACACCCACTCTCCCATTTTGTCAATTTAGACAATTTGAGAGCTAACAACACTAAAGGTTCACTACCTATTAATGTCATAGTCTTTGATGGCAAGTCCAAATGCGACGAGTCTGCTGCTAGGTCTGCATCTGTGTACTACAGTCAGCTAATGTGCCAACCTATTCTGTTGCTTGACCAAGCTCTCGTATCAGATGTTGGAGATAGTACTGAAGTTTCTGTTAAGATGTTTGATGCTTATGTCGACACCTTTTCAGCAACTTTTAGTGTTCCTATGGAAAAACTTAAGGTACTCGTTGCTACAGCTCATAGCGAGCTGGCAAAGGGTGTAGCTTTAGATGGTGTCCTTTCTACATTTGTGTCAGCTGCTCGTCAAGGTGTTGTTGATACTGATGTTGACACAAAGGATGTCATTGAATGTCTCAAACTTTCACATCACTCCGACTTGGAAGTGACAGGTGACAGTTGTAACAACTTCATGCTCACCTATAACAAAGTTGAAAACATGACGCCTAGAGATCTTGGCGCATGTATTGATTGTAATGCAAGGCATATTAATGCTCAAGTAGCAAAAAGTCACAATGTTTCACTCATCTGGAATGTAAAAGACTATATGTCTTTATCTGAACAGCTGCGTAAACAAATTCGTAGTGCTGCTAAGAAGAACAACATACCTTTTAGACTAACTTGTGCTACAACTAGACAGGTTGTCAATGTCATAACTACTAAAATCTCACTCAAGGGTGGTAAGATTGTTAGTACTTGGTTTAAACTTATGCTTAAGGCCACATTATTGTGCGTTTTTGCTGCATTGGTCTGTTACATCGTTATGCCAGTACATACATTGTCTGCTCATGATGGTTATACAAATGAAATCATTGGTTACAAAGCCATTCAGGATGGTGTCACTCGTGACATCGTTTCTACTGATGATTGTTTTGCAAACAAACATGCTGGTTTTGACTCATGGTTTAGCCAGCGTGGTGGTTCATACAAAAATGACAAAAGCTGCCCTGTAGTAGCTGCTATCATTACAAGAGAGATTGGTTTCATAGTGCCTGGCTTACCAGGTACTGTGTTGAGAGCAATCAATGGTGACTTCTTGCATTTTCTACCTCGTGTCTTTAGTGCTGTTGGCAACATTTGCTACACACCTTCCAAACTCATTGAGTATAGTGATTTTGCTACCTCTGCTTGCGTTCTTGCTGCTGAGTGTACAATTTTTAAGGATGCTAAGGGCAAACCTGTGCCATATTGTTATGACACTAATTTGCTAGAGGGTTCTATTTCTTATAGTGAGCTTCGTCCAGACACTCGTTATGTCCTTATGGATGGTTCCATCATACAGTTTCCTAACACTTACCTGGAGGGTTCTGTTAGAGTGGTAACAACTTTTGATGCTGAGTACTGTAGACATGGTACATGCGAAAGGTCAGAAGCTGGTATTTGCTTATCTACCAGTGGTAGATGGGTTCTTAATAATGAACATTATAGAGCTCTACCTGGAGTATTCTGTGGTGTTGATGCAATGAATCTTATAGCAAACATCTTTACTCCCCTTGTGCAACCTGTGGGTGCTTTAGATGTGTCTGCTTCAGTAGTGGCTGGTGGTATTATTGCCATATTGGTGACTTGTGCTGCCTACTACTTTATGAAATTCAGACGTGCTTTTGGTGAGTACAATCATGTTGTTGCTGCTAATGCACTTTTGTTTTTGATGTCTTTCACTATACTCTGCCTGACACCAGCTTATAGCTTTTTGCCAGGAGTCTACTCAGTCTTTTACTTGTACTTGACATTCTATTTCACTAATGATGTTTCATTCTTGGCTCACCTTCAGTGGTTTGCCATGTTTTCTCCTATTGTGCCTTTTTGGATAACAGCAATCTATGTATTCTGTATTTCTCTGAAGCACTGCCATTGGTTCTTTAACAACTATCTTAGGAAAAGAGTCATGTTTAATGGAGTTACATTTAGTACCTTCGAGGAGGCTGCTTTGTGTACCTTTTTGCTCAATAAGGAAATGTACCTAAAATTGCGTAGTGAGACACTGTTGCCACTTACACAGTACAACAGGTATCTTGCTCTATATAACAAGTACAAGTATTTCAGTGGAGCCTTAGATACTACCAGCTATCGTGAAGCAGCTTGCTGCCACTTAGCAAAGGCTCTAAATGACTTTAGCAATTCAGGTGCTGATGTTCTCTACCAACCACCACAGACATCAATCACTTCTGCTGTTTTGCAGAGTGGTTTTAGGAAAATGGCATTCCCATCAGGCAAAGTTGAAGGGTGCATGGTACAAGTAACCTGTGGAACTACAACTCTTAATGGATTGTGGTTAGATGACACAGTATACTGTCCAAGACATGTCATTTGCACAGCAGAGGACATGCTTAACCCTAACTATGAAGATCTGCTCATTCGCAAATCTAACCATAGCTTCCTTGTTCAGGCTGGCAATGTACAACTCCGAGTTATCGGCCATTCTATGCAAAATTGTCTGCTTAGGCTTAAAGTTGATACCTCTAACCCTAAGACACCCAAGTATAAATTTGTCCGTATTCAACCTGGTCAAACATTCTCAGTTTTAGCATGCTACAATGGTTCACCATCTGGTGTTTATCAGTGTGCCATGAGACCTAACCATACCATTAAAGGTTCTTTCCTTAATGGATCATGTGGTAGTGTTGGTTTTAACATTGATTATGATTGCGTGTCTTTCTGCTATATGCATCACATGGAGCTTCCAACAGGAGTACACGCTGGTACTGACTTAGAAGGTAAATTCTATGGTCCATTTGTTGACAGACAAACTGCACAGGCTGCAGGTACAGACACAACCATAACATTAAATGTTTTGGCATGGCTGTATGCTGCTGTTATCAATGGTGATAGGTGGTTTCTTAATAGATTCACCACTACTTTGAATGACTTTAACCTTGTGGCAATGAAGTACAACTATGAACCTTTGACACAAGATCATGTTGACATATTGGGACCTCTTTCTGCTCAAACAGGAATTGCTGTCTTAGATATGTGTGCTGCTTTGAAAGAGCTGCTGCAGAATGGTATGAATGGTCGTACTATCCTTGGTAGCACTATTTTAGAAGATGAGTTTACACCATTTGATGTTGTTAGACAATGCTCTGGTGTTACCTTCCAAGGTAAGTTCAAGAAGATTGTTAAGGGCACTCATCATTGGATGCTTTTAACTTTCTTGACATCACTATTGATTCTTGTCCAAAGTACTCAGTGGTCGCTGTTTTTCTTTGTTTACGAGAATGCTTTCTTGCCATTTACTCTTGGTATTATGGCAATTGCTGCATGTGCTATGCTGCTTGTTAAGCATAAGCACGCATTCTTGTGCTTGTTTCTGTTACCTTCTCTTGCAACAGTTGCTTACTTTAATATGGTCTACATGCCTGCTAGCTGGGTGATGCGTATTATGACATGGCTTGAATTGGCTGACACTAGCTTGTCTGGTTATCGGCTTAAGGACTGTGTTATGTATGCTTCAGCTTTAGTTTTGCTTATTCTCATGACAGCTCGCACTGTTTATGATGATGCTGCTAGACGTGTTTGGACACTGATGAATGTCATTACACTTGTTTACAAAGTCTACTATGGTAATGCTTTAGATCAAGCTATTTCCATGTGGGCCTTAGTTATTTCTGTAACCTCTAACTATTCTGGTGTCGTCACGACTATCATGTTTTTAGCTAGAGCTATAGTGTTTGTGTGTGTTGAGTATTACCCATTGTTATTTATTACTGGTAACACCTTACAGTGTATCATGCTTGTTTATTGTTTCTTAGGTTATTGTTGCTGCTGCTACTTTGGCCTTTTCTGTTTACTCAACCGTTACTTCAGGCTTACTCTTGGTGTTTATGACTACTTGGTCTCTACACAAGAATTTAGGTATATGAACTCCCAGGGGCTTTTGCCTCCTAAGAGTAGTATTGATGCTTTCAAGCTTAACATTAAGTTGTTGGGTATTGGAGGTAAACCATGTATCAAGGTTGCTACTGTACAGTCTAAAATGTCTGACGTAAAGTGCACATCTGTGGTACTGCTCTCGGTTCTTCAACAACTTAGAGTAGAGTCATCTTCTAAATTGTGGGCACAATGTGTACAACTCCACAATGATATTCTTCTTGCAAAAGACACAACTGAAGCTTTCGAGAAGATGGTTTCTCTTTTGTCTGTTTTGCTATCCATGCAGGGTGCTGTAGACATTAACAAGTTGTGCGAGGAAATGCTCGACAACCGTGCTACTCTTCAGGCTATTGCTTCAGAATTTAGTTCTTTACCATCATATGCCGCCTATGCCACTGCCCAAGAGGCCTATGAGCAGGCTGTAGCTAATGGTGATTCTGAAGTCGTTCTCAAAAAGTTAAAGAAATCTTTGAATGTGGCTAAATCTGAGTTTGACCGTGATGCTGCCATGCAACGCAAGTTGGAAAAGATGGCAGATCAGGCTATGACCCAAATGTACAAACAGGCAAGATCTGAGGACAAGAGGGCAAAAGTAACTAGTGCTATGCAAACAATGCTTTTCACTATGCTTAGGAAGCTTGATAATGATGCACTTAACAACATTATCAACAATGCGCGTGATGGTTGTGTTCCACTCAACATCATACCATTGACTACAGCAGCCAAACTTATGGTTGTTGTCCCTGATTATGGTACCTACAAGAACACTTGTGATGGTAACACCTTTACATATGCCTCTGCACTCTGGGAAATCCAGCAAGTTGTTGATGCAGATAGTAAGATTGTTCAACTTAGTGAAATTAACATGGATAATTCATCAAATTTGGCTTGGCCTCTTATTGTTACAGCTCTAAGAGCCAACTCAGCTGTCAAACTACAGAATAATGAACTAAGTCCGGTAGCACTACGACAGATGTCCTGTGCGGCTGGTACCACACAAACAGCTTGTACTGATGACAATGCACTTGCCTACTATAACAATTCGAAGGGAGGTAGGTTTGTGCTGGCATTATTATCAGACCACCAAGATCTCAAATGGGCTAGATTCCCTAAGAGTGATGGTACAGGTACAATTTATACAGAACTGGAACCACCTTGTAGGTTTGTTACAGACACACCAAAAGGGCCTAAAGTGAAATACTTGTATTTCATCAAGGGCTTAAATAACCTAAATAGAGGTATGGTGCTGGGCAGTTTAGCTGCTACAGTACGTCTTCAGGCTGGAAATGCTACAGAAGTACCTGCCAATTCAACTGTGCTTTCTTTCTGTGCTTTTGCAGTGGACCCTGCTAAAGCATATAAGGACTACCTAGCAAGTGGAGGACAACCAATCACCAACTGCGTGAAGATGTTGTGCACACACACTGGTACGGGACAGGCAATTACTGTAACACCAGAAGCCAACATGGACCAAGAGTCCTTTGGTGGTGCTTCATGCTGTCTGTATTGTAGGTGCCACATTGACCATCCAAATCCTAAAGGATTTTGTGACTTGAAAGGTAAGTACGTCCAAATACCTACCACTTGTGCTAATGACCCAGTGGGTTTTACACTTAGAAACACAGTCTGTACCGTCTGCGGAATGTGGAAAGGTTATGGCTGTAGTTGTGATCAACTCCGCGAACCCATGATGCAGTCTGCGGATGCGTCAACGTTTTTAAACGGGTTTGCGGTGTAAGTGCAGCCCGTCTTACACCGTGCGGCACAGGCACTAGCACTGATGTCGTCTACAGGGCTTTTGATATTTACAACGAAAAAGTTGCTGGTTTTGCAAAGTTCCTAAAAACTAATTGCTGCCGCTTCCAGGAAAAGGATGAGGAAGGCAATTTATTAGACTCTTACTTTGTAGTTAAGAGGCATACTATGTCTAACTACCAACATGAAGAGACTATTTATAACTTGGTTAAAGATTGTCCAGCGGTTGCTGTTCATGACTTTTTCAAGTTTAGAGTAGATGGTGACATGGTACCACATATATCACGTCAGCGTCTAACTAAATACACAATGGCTGATTTAGTCTATGCTCTACGTCATTTTGATGAGGGTAATTGTGATACATTAAAGGAAATACTCGTCACATACAATTGTTGTGATGATGATTATTTCAATAAGAAGGATTGGTATGATTTCGTAGAGAATCCTGACATCTTACGCGTATATGCTAACTTAGGTGAGCGTGTACGCCAAGCATTATTAAAGACTGTACAATTCTGCGATGCTATGCGTGATGCAGGCATTGTAGGCGTACTGACATTAGATAATCAGGATCTTAATGGGAATTGGTACGATTTCGGTGATTTCGTACAAGTAGCACCAGGCTGCGGAGTTCCTATTGTGGATTCATATTACTCATTGCTGATGCCCATCCTCACTCTGACTAGGGCATTGGCTGCTGAGTCCCATATGGATGCTGATCTCGCAAAACCACTTATTAAGTGGGATTTGCTGAAATATGACTTTACGGAAGAGAGACTTTGTCTCTTTGACCGTTATTTTAAATATTGGGACCAGACATACCATCCCAATTGTATTAACTGTTTGGATGATAGGTGTATCCTTCATTGTGCAAACTTTAATGTGTTATTTTCTACTGTGTTTCCACCTACAAGTTTTGGACCACTAGTAAGAAAAATATTTGTAGATGGTGTTCCTTTTGTTGTTTCAACTGGATACCATTTTCGTGAGTTAGGAGTTGTACATAATCAGGATGTAAACTTACATAGCTCGCGTCTCAGTTTCAAGGAACTTTTAGTGTATGCTGCTGATCCAGCCATGCATGCAGCTTCTGGCAATTTATTGCTAGATAAACGCACTACATGCTTTTCAGTGGCTGCACTAACAAACAATGTTGCTTTTCAAACTGTCAAACCCGGTAATTTTAACAAAGACTTTTATGACTTTGCTGTGTCTAAAGGTTTCTTTAAAGAGGGAAGTTCTGTTGAACTAAAACACTTCTTCTTTGCTCAGGATGGCAATGCTGCTATCAGTGATTATGACTATTATCGTTATAATCTGCCAACAATGTGTGATATCAGACAACTCCTATTCGTAGTTGAAGTTGTTGATAAATACTTTGATTGTTACGATGGTGGCTGTATTAATGCCAACCAAGTAATCGTTAACAATCTGGACAAATCAGCTGGTTTCCCATTTAATAAATGGGGTAAGGCTAGACTTTATTATGACTCAATGAGTTATGAGGATCAAGATGCACTTTTCGCGTATACTAAGCGTAATGTCATCCCTACTATAACTCAAATGAATCTTAAGTATGCCATTAGTGCAAAGAATAGAGCTCGCACCGTAGCTGGTGTCTCTATCTGTAGTACTATGACAAATAGACAGTTTCATCAGAAATTATTGAAGTCAATAGCCGCCACTAGAGGAGCTACTGTGGTAATTGGAACAAGCAAATTTTACGGTGGCTGGCATAACATGTTAAAAACTGTTTACAGTGATGTAGAAACTCCACACCTTATGGGTTGGGATTATCCAAAATGTGACAGAGCCATGCCTAACATGCTTAGGATAATGGCCTCTCTTGTTCTTGCTCGCAAACATAGCACTTGCTGTAACTTGTCACACCGCTTCTACAGGTTAGCTAATGAGTGTGCGCAGGTGTTAAGTGAGATGGTCATGTGTGGCGGCTCACTATATGTTAAACCAGGTGGAACATCATCAGGTGATGCTACAACTGCTTATGCTAATAGTGTCTTTAACATTTGTCAAGCTGTTACAGCCAATGTAAATGCACTTCTTTCAACTGATGGTAACAAGATAGCTGACAAGTATGTCCGCAATCTACAACACAGGCTTTATGAGTGTCTCTATAGAAATAGGGATATTGATCATGAATTCGTGGATGAGTTTTACGCTTACCTGCGTAAACATTTCTCCATGATGATTCTTTCTGATGATGCCGTTGTGTGCTATAACAGTAACTATGCGGCTCAAGGTTTAGTAGCTAGCATTAAGAACTTTAAGGCAGTTCTTTATTATCAAAATAATGTGTTCATGTCTGAGGCAAAATGTTGGACTGAGACTGACCTTACTAAAGGACCTCACGAATTTTGCTCACAGCATACAATGCTAGTTAAACAAGGAGATGATTACGTGTACCTGCCTTACCCAGACCCATCAAGAATATTAGGCGCAGGCTGTTTTGTCGATGATATTGTCAAAACAGATGGTACACTTATGATTGAGAGGTTTGTGTCATTAGCTATTGATGCCTACCCCCTTACTAAACATCCTAATCAGGAGTATGCTGATGTCTTTCACTTGTATTTACAATACATTAGGAAGTTACATGATGAGCTTACTGGTCACATGCTAGACATGTATTCTGTAATGCTAACTAATGATAACACCTCACGGTATTGGGAACCTGAGTTTTATGAAGCTATGTACACACCACACACAGTCTTGCAGGCTGTAGGTGCTTGTGTATTGTGTAATTCACAGACTTCACTTCGTTGCGGCGCCTGCATTAGGAGACCATTCCTGTGTTGCAAGTGCTGCTATGATCATGTCATTTCAACATCACATAAATTAGTGTTGTCTGTTAATCCCTATGTTTGCAATGCACCAGGTTGTGATGTCACTGACGTGACACAACTATATCTAGGAGGTATGAGCTATTACTGCAAGTCACATAAGCCTCCCATTAGTTTTCCATTGTGTGCTAATGGTCAGGTTTTTGGTTTATACAAGAACACATGTGTAGGTAGTGACAATGTCACTGACTTCAATGCGATAGCAACATGTGATTGGACTAATGCTGGCGATTACATACTTGCCAACACTTGTACTGAGAGACTCAAGCTCTTTGCAGCAGAAACGCTCAAAGCTACTGAGGAAACATTCAAGCTGTCATATGGTATTGCCACTGTACGTGAAGTACTCTCTGACAGAGAATTGCATCTTTCATGGGAGGTTGGAAAACCTAGACCACCATTGAATAGAAATTATGTCTTTACTGGTTACCGTGTAACTAAAAATAGTAAAGTACAGATTGGAGAGTACACTTTTGAAAAGGGTGACTACGGTGACGCTGTTGTGTACAGAGGTACTACAACATACAAATTGAATGTTGGTGATTACTTTGTGTTAACATCTCACACTGTAATGCCACTCAGTGCACCTACTCTAGTGCCACAAGAGCACTATGTTAGAATTACTGGCTTGTACCCAACACTCAACATCTCAGATGAGTTTTCTAGCAATGTTGCAAATTACCAAAAGGTCGGTATGCAAAAGTACTCTACACTTCAAGGACCACCAGGTACTGGTAAGAGTCATTTTGCCATTGGACTTGCTCTCTACTACCCATCTGCTCGCATAGTGTATACAGCTTGCTCCCATGCAGCTGTTGATGCCCTATGCGAAAAGGCATTAAAATACTTGCCTATAGATAAATGTAGTAGGATTATACCTGCGCGTGCGCGCGTAGAGTGTTTTGACAAATTCAAAGTGAATTCAACACTAGAACAGTACGTTTTCTGCACTGTAAATGCATTGCCAGAAACAACTGCTGACATTGTAGTCTTTGATGAAATCTCTATGGCTACCAATTATGACTTGAGTGTCGTCAATGCTAGACTTCGTGCAAAACACTATGTCTACATTGGTGATCCTGCTCAACTACCAGCTCCTCGCACGTTGCTAACTAAGGGCACACTAGAACCAGAATATTTCAATTCAGTGTGCAGACTTATGAAAACAATAGGTCCAGACATGTTCCTTGGAACTTGTCGCCGTTGTCCTGCTGAAATTGTCGACACTGTGAGTGCTTTAGTTTATGATAATAAGCTAAAAGCACACAAGGAGAAGTCAGCTCAATGCTTCAAAATGTTTTACAAAGGTGTTATTACACATGATGTTTCATCTGCAATTAATAGACCTCAAATAGGCGTTGTAAGAGAATTTCTTACACGCAACCCTGCTTGGAGAAAAGCTGTTTTTATCTCACCTTACAATTCACAGAATGCTGTAGCTTCAAAAATCTTAGGATTGCCTACGCAGACTGTTGATTCTTCCCAGGGTTCTGAGTATGACTATGTCATATTCACACAAACTACTGAAACAGCACACTCTTGCAATGTCAACCGCTTTAATGTGGCTATCACAAGAGCAAAAATTGGCATTTTGTGCATAATGTCCGATAGAGATCTTTATGACAAACTGCAATTCACAAGTCTAGAAGTACCACGCCGTAATGTGGCTACATTACAAGCAGAAAATGTAACTGGACTTTTTAAGGACTGTAGTAAGATCATTACCGGTCTTCATCCAACACAGGCACCTACACACCTCAGCGTTGATACAAAATTCAAGACTGAGGGACTATGTGTTGACATACCAGGCATACCAAAGGACATGACCTACCGTAGACTCATCTCTATGATGGGTTTCAAAATGAATTACCAAGTCAATGGTTACCCTAACATGTTTATCACCCGCGAAGAAGCTATTCGTCACGTTCGTGCATGGATTGGCTTCGACGTAGAGGGTTGTCATGCAACTAGAGATGCTGTGGGTACTAACCTACCTCTCCAGCTAGGATTTTCTACAGGTGTTAACTTAGTAGCTGTACCGACTGGCTATGTTGACACTGAAAATAACACAGAATTCACCAGAGTTAATGCAAAACCTCCACCAGGTGACCAGTTTAAACATCTTATACCACTCATGTACAAAGGCTTGCCTTGGAATGTAGTGCGTATTAAGATAGTACAAATGCTTAGTGATACACTGAAAGGATTGTCAGACAGAGTCGTGTTTGTCCTTTGGGCGCATGGCTTTGAGCTTACATCAATGAAGTACTTTGTCAAGATTGGACCTGAAAGAACGTGTTGTCTATGTGACAAACGTGCAACTTGCTTTTCTACTTCATCAGACACTTATGCCTGCTGGAATCATTCTGTGGGTTTTGACTATGTCTATAACCCATTTATGATTGATGTTCAGCAGTGGGGTTTTACGGGTAACCTTCAGAGTAACCATGACCAACATTGCCAGGTGCATGGAAATGCACATGTGGCTAGTTGTGATGCTATCATGACTAGATGCTTGGCAGTCCATGAGTGCTTTGTTAAGCGCGTTGACTGGTCTGTTGAATACCCTATTATAGGAGATGAACTGAAGATTAATTCCGCTTGCAGAAAAGTACAGCATATGGTTGTAAAGTCTGCATTGCTTGCTGATAAGTTTCCAGTTCTTCATGACATTGGAAATCCAAAGGCTATTAAGTGTGTACCTCAGGCTGAAGTAGAATGGAAGTTCTATGATGCTCAGCCATGCAGTGACAAAGCCTATAAAATAGAGGAACTTTTCTATTCTTATGCTACACATCATGATAAATTCACTGATGGTGTTTGTTTGTTTTGGAACTGTAACGTTGATCGTTACCCAGCCAATGCAATTGTGTGTAGGTTTGACACGAGAGTTTTGTCAAACTTAAACTTACCAGGTTGCGATGGTGGTAGTTTGTATGTGAATAAGCATGCATTCCACACTCCAGCTTTTGATAAAAGTGCATTCACTAATTTAAAGCAATTGCCTTTCTTTTATTATTCTGATAGTCCTTGTGAGTCTCATGGCAAACAAGTAGTGTCAGATATTGACTATGTACCACTTAAATCTGCTACGTGTATTACACGGTGCAATTTGGGAGGTGCTGTTTGCAGACACCATGCAAATGAGTACCGACAGTATTTAGATGCATACAATATGATGATTTCTGCTGGGTTTAGCCTATGGATTTACAAACAGTTTGACACTTATAACCTGTGGAATACATTTACCAGGTTACAAAGTCTAGAAAATGTGGCTTACAACGTTGTTAACAAAGGACACTTTGATGGACAAGCTGGCGAAGCACCTGTTTCCATCATTAATAATGCTGTTTACACAAAGGTAGATGGTATTGATGTGGAGATCTTTGAGAATAAGACAACACTTCCTGTTAATGTTGCATTTGAGCTTTGGGCTAAGCGTAACATTAAACCAGTGCCAGAGATTAAGATACTCAATAATTTGGGTGTCGATATCGCTGCTAATACTGTAATCTGGGACTACAAGAGAGAAGCACCAGCACATATGTCAACAATAGGTGTCTGCACAATGACTGACATTGCCAAGAAACCTACTGAGAGTGCTTGTTCCTCGCTTACTGTCTTATTTGATGGTAGAGTGGAAGGACAGGTAGACCTTTTTAGAAATGCCCGTAATGGTGTTTTAATAACAGAAGGTTCAGTTAAAGGTTTAATACCTTCAAAGGGACCAGTACAAGCCAGTGTCAATGGAGTCACATTAATTGGAGAATCAGTAAAAACACAGTTCAACTATTTTAAGAAAGTAGATGGCATTATTCAACAGTTGCCTGAAACCTACTTTACTCAAAGCAGAGACCTAGAAGATTTTAAGCCCAGATCACAAATGGAAACTGACTTTCTCGAGCTCGCTATGGATGAATTCATACAACGGTATAAGTTAGAGGGTTATGCCTTCGAGCATATCGTTTATGGGGATTTCAGTCATGGACAACTTGGCGGCCTTCATTTAATGATTGGTTTAGCCAAGCGTTCACAAGATTCACCGCTCAAATTAGAGGATTTTATCCCTATGGATAGCACAGTGAAAAATTATTTCATAACGGATGCACAAACAGGTTCATCAAAATGTGTGTGTTCTGTCATTGACCTCTTGCTTGACGACTTTGTTGAGATAATAAAGTCACAGGATTTGTCAGTAATCTCTAAGGTAGTCAAGGTTACAATTGACTACGCTGAGATTTCATTCATGCTTTGGTGTAAAGATGGTCATGTCGAAACCTTCTACCCAAAATTACAGGCAAGTCAAGCATGGCAACCGGGAGTTGCGATGCCTAATTTGTATAAGATGCAAAGAATGCTTCTTGAAAAATGTGACCTTCAGAATTATGGTGAAAATGCTGTCATACCAAAAGGAATAATGATGAATGTCGCAAAATACACTCAACTGTGTCAATATTTAAATACACTTACTTTAGCTGTACCCTACAACATGAGAGTTATGCACTTTGGTGCTGGCTCTGATAAAGGAGTTGCACCAGGTACAGCTGTACTCAGACAATGGTTGCCAACGGGCACACTACTTGTCGATTCAGACCTTAATGACTTCGTCTCTGACGCGGATTCTACCTTAATTGGAGACTGTGCAACAGTACATACGGCTAATAAATGGGATCTCATTATTAGTGACATGTATGACCCTAAAACCAAACATGTGACAAGAGAGAATGACTCAAAAGAAGGGTTTTTCACTTACCTGTGTGGGTTTATAAAGCAAAAGCTAGCCCTGGGTGGCTCTGTGGCTGTGAAGATAACAGAGCATTCTTGGAATGCTGATCTTTACAAGCTTATGGGACATTTCTCATGGTGGACAGCTTTTGTTACTAATGTAAATGCGTCATCATCAGAAGCATTTCTAATTGGAGCTAACTATCTTGGTAAGCCGAAGGAACAAATTGATGGCTATACCATGCATGCTAACTACATCTTTTGGAGGAACACAAATCCTATTCAATTGTCTTCCTATTCACTTTTTGACATGAGCAAATTTCCCCTCAAATTAAGAGGGACTGCTGTTATGTCTTTAAAAGAGAATCAAATCAACGATATGATTTATTCCCTGCTTGAAAAAGGTAGACTTATCATTAGAGAAAACAACAGAGTTGTGGTCTCAAGTGATATTCTTGTTAATAACTAAAACGAACATGTTTATTTTCTTATTCTTTCTCACTCTCACTAGTGGTAGTGACCTTGAGAGTTGTACCACTTTTGATGATGTTCAAGCCCCTAATTACCCTCAACACTCTTCATCCAGGAGAGGGGTTTATTATCCTGATGAAATCTTTAGATCAGACACTCTTTATTTAACTCAGGATCTATTTCTTCCATTCTATTCTAATGTCACAGGGTTTCATACTATTAATCATAGGTTTGACAACCCTGTCATACCTTTTAAGGATGGTGTTTATTTTGCTGCCACTGAGAAATCAAATGTTGTCCGTGGTTGGGTTTTTGGCTCTACCATGAACAACAAGTCTCAGTCGGTGATTATCATCAATAATTCTACTAATGTTGTTATACGAGCATGTAATTTTGAGTTGTGTGACAACCCTTTCTTTGCTGTCTCTAAACCTACGGGAACACAGACACACACTATGATATTCGACAATGCATTTAATTGCACTTTCGAATACATATCAGACTCCTTTTCGCTCGATGTTGCTGAAAAGTCAGGTAATTTTAAACACTTACGAGAGTTTGTGTTTAAAAATAAGGATGGGTTTCTCTATGTTTACAAGGGTTATCAACCTATAGACGTAGTCCGTGATCTACCATCTGGCTTTAATATTTTGAAACCTATTTTTAAGTTACCTCTTGGTATTAACATTACAAATTTTAGAGCCATTCTTACAGCATTTTTGCCTGCTCAAGACACTTGGGGTACATCAGCTGCTGCTTATTTTGTTGGCTATTTAAAGCCAGCTACATTCATGCTTAAGTATGATGAAAATGGTACAATCACAGATGCTGTTGATTGTTCTCAAAATCCCCTTGCTGAACTCAAATGTTCTGTTAAAAGTTTTGAGATTGATAAAGGAATTTACCAAACCTCCAATTTTAGGGTAGCACCCTCAAAGGAAGTTGTGAGGTTCCCTAATATTACAAACCTGTGTCCTTTTGGGGAGGTTTTTAATGCTACTACATTTCCTTCTGTCTATGCATGGGAGAGGAAAAGAATTTCTAATTGTGTTGCTGATTACTCTGTACTCTACAACTCAACATCTTTTTCAACTTTTAAGTGTTATGGCGTTTCTGCCACTAAGCTGAATGACCTTTGCTTCTCCAACGTCTATGCAGATTCATTCGTAGTCAAAGGAGATGATGTAAGGCAAATAGCACCAGGACAGACCGGTGTTATTGCTGATTATAATTACAAATTACCAGATGACTTCTTGGGTTGTGTCCTAGCATGGAACACCAATTCTAAAGATTCTTCCACTTCCGGTAATTATAATTATTTATATAGATGGGTTAGAAGGTCTAAGCTTAACCCTTATGAGCGCGACTTATCTAACGACATCTATTCACCTGGAGGTCAGTCTTGCTCAGCTATAGGTCCTAATTGTTATAACCCCTTACGTCCATATGGCTTTTTTACAACAGCTGGTGTTGGACACCAACCTTATAGAGTTGTAGTACTTTCTTTTGAACTTTTAAATGCACCCGCTACAGTCTGTGGACCAAAATTATCCACTGACCTTATTAAAAACCAGTGTGTCAATTTTAACTTTAATGGACTCACTGGTACTGGTGTGTTAACTTCTTCCTCAAAGAGATTTCAACCATTTCAACAATTTGGTCGTGATGTTTCGGATTTCACTGATTCAGTTCGAGACCCGAAGACATCTGAAATATTAGACATTTCACCTTGCTCTTTTGGCGGTGTAAGTGTAATTACACCTGGAACAAATACTTCATCAGAAGTTGCTGTTCTATATCAAGATGTTAATTGCACTGATGTTCCTGTAGCAATCCATGCAGACCAACTCACACCTGCTTGGCGCATATACTCTACTGGAAATAATGTATTTCAAACTCAGGCAGGCTGTCTTATAGGAGCTGAGCATGTCGACACTTCTTATGAGTGCGACATTCCTATTGGAGCTGGCATTTGTGCTAGTTACCACACAGTTTCTTCACTACGTAGTACTAGCCAAAAATCTATTGTGGCTTATACTATGTCTTTAGGTGCTGATAGTTCAATTGCTTACTCTAATAACACCATTGCTATACCTACTAATTTTTCAATTAGCATTACTACAGAAGTAATGCCTGTTTCTATGGCTAAAACCTCCGTAGATTGTAATATGTACATCTGCGGCGATTCTACTGAATGTGCTAATTTGCTTCTCCAATATGGTAGCTTTTGCACACAATTAAATCGTGCACTCTCAGGTATCGCTGTCGAACAGGACCGCAACACGCGTGAAGTGTTCGCTCAAGTGAAACAGATGTACAAAACCCCAGCTTTGAAAGATTTCGGTGGTTTTAATTTTTCACAAATATTACCTGACCCTCTAAAGCCAACTAAGAGATCTTTTATTGAGGACTTGCTCTTTAATAAGGTGACACTCGCTGATGCTGGCTTTATGAAGCAATATGGCGAATGCCTAGGTGATGTTAATGCTAGAGATCTCATTTGTGCGCAGAAGTTCAATGGACTTACAGTGTTGCCACCTCTGCTCACTGATGATATGATTGCTGCCTACACTGCTGCTCTAGTTAGTGGTACTGCCACTGCTGGATGGACATTTGGTGCTGGCGCTGCTCTTCAAATACCTTTTGCTATGCAAATGGCATATAGGTTCAATGGCATTGGAGTTACCCAAAATGTTCTCTATGAGAACCAAAAACAAATCGCCAATCAATTTAATAAGGCGATTAGCCAAATTCAAGAATCACTTACAACTACATCCACTGCATTGGGCAAGCTGCAAGACGTTGTTAACCAGAATGCTCAAGCATTAAACACACTTGTTAAACAACTTAGCTCCAATTTTGGTGCTATTTCAAGTGTGTTAAATGATATCCTTTCGCGACTTGATAAAGTCGAGGCGGAGGTACAAATTGACAGGTTAATTACAGGCAGACTGCAAAGCCTGCAAACCTATGTAACACAACAACTAATCAGGGCTGCTGAAATCAGGGCTTCTGCTAATCTTGCTGCTACTAAAATGTCTGAGTGTGTTCTTGGACAATCAAAAAGAGTTGACTTTTGCGGAAAAGGCTACCATCTCATGTCCTTCCCGCAAGCAGCCCCGCATGGTGTTGTCTTCCTACATGTCACATGTGTGCCATCCCAAGAGAGAAACTTCACCACTGCGCCAGCAATTTGTCACGAAGGCAAAGCATACTTCCCGCGTGAAGGTGTTTTTGTTTTTAATGGCACTTCTTGGTTTATTACACAGAGGAACTTCTTTTCTCCACAAATAATTACTACAGACAATACATTTGTCTCTGGGAGTTGTGATGTCGTAATTGGCATCATTAACAACACAGTTTATGATCCTCTGCAACCTGAGCTTGACTCATTCAAAGAAGAGCTGGACAAGTACTTCAAAAATCACACATCACCAGATGTTGATCTCGGCGACATTTCAGGCATTAACGCTTCCGTCGTCAATATTCAGAAAGAAATTGACCGCCTCAATGAGGTCGCCAAAAATTTAAATGAATCACTCATTGACCTTCAAGAATTGGGAAAATATGAGCAATACATTAAATGGCCTTGGTATGTTTGGCTCGGCTTCATTGCTGGACTAATTGCCATCGTCATGGTTACAATCTTGCTTTGCTGCATGACTAGTTGTTGCAGTTGCCTCAAGGGTGCATGCTCTTGTGGTTCTTGCTGCAAATTTGATGAGGATGACTCTGAGCCGGTTCTCAAGGGTGTCAAATTACATTACACATAAACGAACTTATGGATTTGTTTATGAGAATTTTTACTCTTGGATCAATTACTGCACAGTCAGGAAAAATTGACAATGCTTCTCCTGCAAGTACTGTTCATGCTACAGCAACGATACCGCTACAGGCCTCACTCCCTTTCGGATGGCTTGTTATTGGCGTTGCATTTCTTGCTGTTTTTCAGAGCGTTACCAAAATAATTGCGCTCAATAAAAGATGGCAGCTAGCCCTTTATAAGGGCTTCCAGTTCATTTGCAATTTACTGCTGCTATTTGTTACCATCTATTCACATCTTTTGCTTGTCGCTGCGGGTATGGAGGCGCAATTTTTGTACCTCTATGCCTTGATATATTTTCTACAATGCATCAACGCATGTAGAATTATCATGAGATGTTGGCTTTGTTGGAAGTGCAAATCCAAGAACCCATTACTCTATGATGCCAACTACTTTGTTTGCTGGCATACACATAACTATGACTACTGTATACCATATAACAGTGTCACAGATACAATCGTCGTTACTGCAGGTGACGGCATTTCAACACCAAAACTCAAAGAAGACTACCAAATTGGTGGTTATTCTGAGGATTGGCACTCAGGTGTTAAAGACTATGTCGTTGTACATGGCTATTTCACCGAAGTTTACTACCAGCTTGAGTCTACACAAATTACTACAGACACTGGTATTGAAAATGCTACATTCTTCATCTTTAACAAGCTTGTTAAAGATCCACAGAATGTGCAAATACACACAATCGACGGCTCTTCAGGAGTTGTAAATCCAGCAATGGATCCAATTTATGATGAGCCGACGACGACTACTAGCGTGCCTTTGTAAGCACAAGAAAGTGAGTACGAACTTATGTACTCATTCGTTTCGGAAGAAACAGGTACGTTAATAGTTAATAGCGTACTTCTTTTTCTTGCTTTCGTGGTATTTTTGCTAGTCACACTAGCCATCCTTACTGCGCTTCGATTGTGTGCGTACTGCTGCAATATTGTTAACGTGAGTTTAGTAAAACCAACGGTTTACGTCTACTCGCGTGTCAAAAATCTGAACTCTGCTGAAGGAGTTCCTGATCTTCTGGTCTAAACGAACTAACTATTATTATTATTCTGTTTGGAACTTTAACATTGCTTGTCATGGCAGACAACGGTACTATTACTGTTGAGGAGCTTAAACAACTCCTGGAACAATGGAACCTAGTAATAGGTTTCCTATTCCTCGCCTGGATTATGTTACTACAATTTGCCTATTCTAACCGGAACAGGTTTTTGTACGTAATAAAGCTTGTTTTTCTCTGGCTCTTGTGGCCAGTAACACTTGCTTGCTTTGTGCTTGCTGCTGTTTACAGAATTAATTGGGTGACTGGCGGGATTGCGATTGCAATGGCTTGTATCGTAGGCTTGATGTGGCTTAGCTACTTCGTTGCTTCCTTCAGGCTGTTTGCTCGCACCCGCTCAATGTGGTCATTCAATCCAGAAACAAATATTCTTCTCAATGTGCCTCTCAGGGGGACAATTGTGACCAGACCGCTCATGGAAAGTGAACTTGTCATTGGTGCTGTGATCATTCGTGGTCACTTGCGAATGGCTGGACACTCCCTGGGGCGCTGTGACATTAAGGACCTGCCGAAAGAGATCACTGTGGCTACATCACGAACGCTTTCTTATTATAAATTAGGAGCGTCGCAGCGTGTAGGCATTGATTCAGGTTTTGCTGCATACAACCGCTACCGTATTGGAAATTACAAATTAAATACAGACCACGCCGGTAGCAACGACAATATTGCTTTGCTAGTACAGTAAGTGACAACAGATGTTTCATCTTGTTGACTTCCAGGTTACAATAGCAGAGATATTGATTATCATTATGAGGACTTTCAGGATTGCCATATGGAATCTTGATATGATAATAAGTTCAATAGTGAGACAATTATTTAAGCCTCTAACTAAGAAGAATTATCCTGAGTTAGATGATGAAGAACCTATGGAGTTAGATTATCCATAAAACGAACATGAAAATTATTCTCTTCCTGACATTGATTGCACTTGCATCTTGCGAGCTATATCACTATCAGGAGTGTGTTAGAGGTACAACTGTACTACTAAAAGAACCTTGCCCATCTGGAACCTACGAGGGCAATTCACCATTTCATCCTCTTGCTGATAACAAATTTGCACTAACTTGCACTAGCACCCACTTTGCTTTTGCTTGTGCTGACGGTACTAGACATACCTATCAGCTTCGTGCAAGATCAGTTTCACCAAAACTTTTCATCAGACAAGAGGAAGTTCACCAGGAGCTCTACTCACCGCTTTTTCTCATTGTTGCTGCTCTAGTATTTATAATACTTTGCTTCACCATTAAGAGAAAGACAGAATGAATGAGCTCACTTTAATTGACTTCTATTTGTGCTTTTTAGCCTTTCTGCTATTCCTTGTTCTAATAATGCTTATTATATTTTGGTTTTCACTTGAACTCCAGGATATAGAAGAACCTTGTAACAAAGTCTAAACGAACATGAAACTTCTCATTGTTTTAGGACTCTTAACATCAGTGTATTGCATGCATAAAGAATGCAGTATACAAGAATGTTGTGAAAATCAACCATTCCAACCTGAAGACCCATGTCCAATACATTATTATTCGGACTGGTTTGTAAAAATTGGACCTCGCAAGTCTGCTCGCCTAGTACAACTTTGTGCTGGTGAATATGGACACAGAGTTCCAATACATTATGAAATGTTTGGCAATTATACTATTTCATGTGAACCACTTGAAATAAATTGTCAAAACCCACCAGTTGGAAGTCTCATTGTACGTTGTTCATATGATGTTGACTTTATGGAGTATCACGACGTTCGTGTTGTTCTAGATTTCATCTAAACGAACAAACTAAAATGTCTGATAATGGACCCCAACCAAATCAGCGTAGTGCCCCCCGCATTACATTTGGTGGACCCACAGATTCAACTGACAATAACCAGAATGGAGGACGCAATGGGGCAAGGCCAAAACAGCGCCGACCCCAAGGTTTACCCAATAATACTGCGTCTTGGTTCACAGCTCTCACTCAGCATGGCAAGGAGGAACTTAGATTCCCTCGAGGCCAGGGCGTTCCAATCAACACCAATAGTGGTCCAGATGACCAAATTGGCTACTACCGACGAGCTACCCGACGAGTTCGTGGTGGTGACGGCAAAATGAAAGAGCTCAGCCCCAGATGGTACTTCTATTACCTAGGAACTGGCCCAGAAGCTTCACTTCCCTACGGCGCTAACAAAGAAGGCATCATATGGGTCGCAACTGAGGGAGCCTTGAATACACCGAAAGATCACATCGGCACCCGCAATCCTAATAACAATGCTGCCACCGTGCTACAACTTCCTCAAGGAACAACATTGCCAAAAGGCTTCTACGCAGAGGGGAGCAGAGGCGGCAGTCAAGCCTCTTCTCGCTCTTCGTCACGTAGTCGCGGTAATTCAAGAAATTCAACTCCTGGCAGCAGTAGGGGAAATTCTCCTGCTCGAATGGCTAGCGGAGGTGGTGAAACTGCCCTCGCGCTATTGCTGCTAGACAGATTGAACCAGCTTGAGAGCAAAGTTTCTGGTAAAGGCCAACAACAACAAGGCCAAACTGTCACTAAGAAATCTGCTGCTGAGGCATCTAAAAAGCCTCGCCAAAAACGTACTGCTACAAAACAGTACAACGTCACTCAAGCATTTGGGAGACGTGGTCCAGAACAAACCCAAGGAAACTTCGGGGACCAAGACCTAATCAGACAAGGAACTGATTATAAACATTGGCCGCAAATTGCACAATTTGCTCCAAGTGCCTCTGCATTCTTCGGAATGTCACGCATTGGCATGGAAGTCACACCTTCGGGAACATGGCTGACTTATCATGGAGCCATTAAATTGGATGACAAAGATCCACAATTCAAAGACAACGTCATACTGCTGAATAAGCACATTGACGCATACAAAACATTCCCACCAACAGAGCCTAAAAAGGACAAAAAGAAAAAGACTGATGAAGCTCAGCCTTTACCGCAGAGACAAAAGAAGCAGCCCACTGTGACTCTTCTTCCTGCGGCTGACATGGATGATTTCTCCAGACAACTTCAAAATTCCATGAGTGGAGCTTCTGCTGATTCAACTCAGGCATAAACACTCATGATGACCACACAAGGCAGATGGGCTATGTAAACGTTTTCGCAATTCCGTTTACGATACATAGTCTACTCTTGTGCAGAATGAATTCTCGTAGCTAAACAGCACAAGTAGGTTTAGTTAACTTTAATCTCACATAGCAATCTTTAATCAATGTGTAACATTAGGGAGGACTTGAAAGAGCCACCACATTTTCACCGAGGCCACGCGGAGTACGATCGAGGGTACAGTGAATAATGCTAGGGAGAGCTGCCTATATGGAAGAGCCCTAATGTGTAAAATTAATTTTAGTAGTGCTATCCCCATGTGATTTTAATAGCTTCTTAGGAGAATGACAAAAAAAAAAAAAAA-------------------------------------------------------------------------------------------------------------------------------------------------------------------------------------------------------------------------------------------------------------------------------------------------------------------------------------------------------------------------------------------------------------------------------------------------------------------------------------------------------------------------------------------------
>Bat_SARSr-CoV_Rs4237
ATATTAGGTTTTTACCTACCCAGGAAAAGCCAACCAACCTCGATCTCTTGTAGATCTGTTCTCTAAACGAACTTTAAAATCTGTGTAGCTGTCGCTCGGCTGCATGCCTAGTGCACCTACGCAGTATAAACAATAATAAATTTTACTGTCGTTGACAAGAAACGAGTAACTCGTCCCTCTTCTGCAGACTGCTTACGGTTCCGTCCGTGTTGCAGTCGATCATCAGCATACCTAGGTTTCGTCCGGGTGTGACCGAAAGGTAAGATGGAGAGCCTTGTTCTTGGTGTCAACGAGAAAACACACGTCCAACTCAGTTTGCCTGTTCTTCAGGTTAGAGACGTGCTAGTGCGTGGCTTCGGGGACTCTGTGGAAGAGGCCCTATCGGAGGCACGTGAACATCTTAAAAATGGCACTTGTGGTTTAGTGGAGCTGGAAAAAGGCGTACTGCCCCAGCTTGAACAGCCCTATGTGTTCATTAAACGTTCTGATGCCTTAAGCACCAATCACGGCCACAAGGTCGTTGAGCTGGTTGCAGAATTGGACGGCATTCAGTACGGTCGTAGCGGTATAACTCTGGGAGTACTCGTGCCACATGTGGGCGAAACCCCAATCGCATACCGCAATGTTCTTCTTCGTAAGAACGGTAATAAGGGAGCCGGTGGCCATAGCTTTGGCATCGATCTAAAGTCTTATGACTTAGGTGACAAGCTTGGCACTGATCCCATTGAAGATTACGAACAAAACTGGAACACTAAGCATGGCAGTGGTGCACTCCGTGAACTCACTCGTGAGCTCAATGGAGGCGCAGTTACTCGCTATGTCGATAACAACTTTTGTGGCCCAGATGGGTACCCTCTTGATTGCATTAAAGATTTTCTCGCTCGCGCGGGCAAGTCAATGTGCACTCTTTCTGAACAACTTGATTACATCGAGTCGAAGAGAGGTGTCTACTGCTGCCGTGACCATGAGCATGAAGTTGCTTGGTTCACTGAGCGCTCTGATAAGAGCTATGAGCATCAGACACCCTTCGAAATTAAGAGTGCCAAGAAATTTGACACCTTCAAAGGGGAATGCCCAAAGTTTGTATTTCCTCTCGATTCAAAAGTCAAAGTCATTCAACCACGTGTTGAAAAGAAAAAGACTGAAGGTTTCATGGGGCGCATACGCTCTGTGTACCCTGTTGCATCTCCACAGGAGTGTAACAACATGCACTTGTCTACCTTGATGAAATGTAATCATTGCGATGAAGTTTCATGGCAGACGTGCGATTTTCTGAAAGCCACTTGTGAACATTGTGGCACTGAAAACTCAGTCACAGAAGGACCTACTACATGTGGGTACCTACCTACTAATGCTGTAGTGAAAATGCCATGTCCCGCCTGTCAAGACCCGGAGATTGGACCTGAGCATAGTGTCGCAGATTATCACAACCACTCAAACATTGAAACTCGACTCCGCAAGGGAGGTAGGACTAGATGTTTTGGAGGCTGTGTGTTTGCCTATGTCGGCTGCTACAACAAGCGTGCCTACTGGGTTCCTCGTGCTAGTGCTGATATTGGTTCAGGCCATACTGGCATTACTGGTGACAACGTGGAGACCTTGAATGAGGATCTCCTTGAGATACTGAGTCGTGAACGTGTTAATATTAACATTGTTGGCGATTTTCAGTTGAATGAAGAGGTGGCCATCATTTTGGCATCTTTTTCTGCTTCTACAAGTGCCTTTATTGACACTATAAGGAGTCTTGATTACAAGTCTTTCAAAGCCATTGTTGAGTCCTGCGGTAACTACAAAGTTACCAAGGGAAAGCCCGTAAAAGGTGCTTGGAACATTGGACAACAGAGATCAGTTTTAACACCACTGTGTGGTTTCCCCTCACAGGCTGCTGGTGTTATTAGATCAATTTTTGCACGCACACTTGATGCAGCAAACCACTCAATTCCTGATTTGCAAAGAGCAGCTGTCACCATACTTGATGGTATTTCTGAACAGTCATTACGTCTTGTCGACGCCATGGTTTATACCTCAGACCTGCTTACCAACAGTGTCATCATTATGGCATATGTAACTGGTGGTCTTGTACAACAGACTTCTCAGTGGTTGTCTAATTTGTTGGGCACTACTGTTGAAAAACTCAGGCCCATCTTTGCGTGGATTGAGGCGAAACTTAGTGCAGGAGTTGAATTTCTCAAGGATGCTTGGGAGATTCTCAAATTTCTCATTACAGGTGTTTTTGACATCGTCAAGGGTCAAATACAGGTTGCTTCAGATAACATCAAGGATTGTGTAAAATGCTTCATTGATGTTGTTAATAAAGCACTCGAAATGTGCATTGACCAAGTCACTATCGCTGGCGCTAAGTTGCGATCACTCAACTTAGGTGAAGTCTTCATCGCTCAAAGCAAGGGACTTTACCGTCAGTGTATACGTGGCAAGGAACAGCTGCAACTACTCATGCCTCTTAAGGCACCAAAAGAAGTCACCTTTCTTGAAGGTGATTCACATGACACAGTACTTACCTCTGAGGAGGTTGTTCTCAAGAACGGTGAACTCGAAGCACTCGAGGCGCCCGTTGATAGCTTCACAAAGGGAGCTGTAGTTGGCACACCAGTCTGTGTAAATGGCCTCATGCTCTTAGAGATCAAGGACAAAGAACAATACTGCGCATTGTCTCCTGGTTTACTGGCTACAAACAATGTCTTTCGCCTAAAAGGAGGTGCACCAACTAAAGGTGTAACCTTTGGAGAAGATACTGTTTTGGAAGTTCAAGGTTACAAGAATGTGAGAATCACATTTGAGCTTGACGAACGTGTAGACAAAGTGCTTAATGAAAAGTGCTCTGTCTACACTGTTGAATCCGGTACCGAAGTTACTGAGTTTGCATGTGTTGTAGCAGAGGCTGTTGTGAAGACTTTACAACCAGTTTCTGATCTTCTTACCAATATGGGTATTGATCTTGATGAATGGAGTGTGGCTACATTCTATTTGTTTGATGATGCTGGTGAAGAAAAACTTTCTTCACGTATGTACTGTTCCTTTTATCCTCCTGATGATGAGGAGGATTGTGATGAGTATGAGGAAGAAGAGGAAGTCCTGGAAGAATCCTGTGCGCATGAATACGGTACAGAAGAAGATTACCAAGGTCTTCCACTGGAATTTGGTGCCTCAACTGAAATGCAAGTTGAAGAAGAAGAAGAAGAGGACTGGCTTGGTGATGCTACTGAATTATCGGAGCATGAACCTGAACCAGAACTAACACCTGAAGAACCAGTTAACCAGTTTACTGGTTATTTAAAACTTACTGACAATGTTGCCATTAAGTGTGTGGACATCGTGAAGGAGGCGCAAAACGCTAACCCCACGGTGATTGTAAATGCTGCTAACATACATCTGAAACATGGTGGTGGTGTAGCAGGTGCACTCAACAAGGCAACCAACGGTGCCATGCAAAAAGAGAGCGATGATTACATTAAGCTAAATGGTCCTCTCGTAGTGGGAGGTTCATGTTTGCTTTCTGGACATAATCTTGCTAAGAAGTGTCTGCATGTTGTTGGACCTAACCTAAATGCAGGTGAGGACATCCAGCTTCTTAAGGCAGCATATGAAAATTTTAATTCACAGGACACTTTACTTGCACCATTGTTGTCAGCAGGCATATTTGGTGCTAAACCACTTCAGTCTTTACAAGTGTGCGTGCAGACAGTTCGTACACAGGTTTACATTGCAGTCAATGACAAAGCTCTTTATGAGCAGGTTGTCATGGATTACCTTGATAGCCTGAAGCCTAGAGTGGAAGCACCTAAACAAGAGGAGCCACCAAGGACAGAAGATCCTAAAATTGAGGAGAAATCTGTCGTACAGAAGCCTATCGATGTGAAGCCAAAAATTAAGGCTTGCATTGATGAGGTTACCACAACACTGGAAGAAACTAAGTTTCTTACCAATAAGTTACTCTTGTTTGCTGACATCAATGGTAAGCTTTACCATGATTCTCACAACATGCTTAGAGGTGAAGATATGTCTTTCCTTGAGAAGGATGCACCTTACGTGGTAGGTGATGTTATCACTAGTGGTGATATCACTTGTGTTGTAATACCCTCCAAAAAGGCTGGTGGCACTACAGAGATGCTCTCAAGAGCTTTGAAGAAAGTGCCAGTTGATGAGTATATAACCACATACCCTGGACAAGGATGTGCTGGTTATACACTTGAGGAAGCTAAGACTGCTCTTAAGAAATGCAAATCTGCATTTTACGTGTTACCTTCAGAAACACCTAATGCTAAGGAAGAGATTCTAGGAACTGTGTCCTGGAATTTGAGAGAAATGCTTGCTCATGCTGAAGAGACAAGAAAATTAATGCCTATATGCATGGATGTTAGAGCCATAATGGCCACCATCCAACGCAAGTACAAAGGAATTAAAGTTCAAGAAGGCATTGTTGACTATGGAGTCCGATTCTTCTTTTATACTAGTAAAGAGCCTGTAGCTTCTATCATTACGAAGCTGAACTCTCTAAATGAGCCACTTGTCACAATGCCAATTGGTTATGTGACACATGGTTTTAATCTTGAAGAGGCTGCGCGCTGTATGCGTTCTCTTAAAGCTCCTGCCGTAGTGTCAGTATCATCACCAGATGCTGTTACTACATATAATGGATACCTCACTTCGTCATCAAAGACATCTGAGGAGCACTTTGTGGAAACAGTTTCTTTGGCTGGTTCTTACAGAGATTGGTCCTATTCAGGACAGCGTACAGAGTTAGGTGTTGAATTTCTTAAGCGTGGTGACAAAATTGTGTACCACACTTTGGAGAGTCCCGTCGAGTTTCATCTTGACGGTGAGGTTCTTCCACTTGACAAACTAAAGAGTCTTTTATCCCTACGGGAGGTTAAGACTATAAAAGTGTTCACAACTGTGGACAACACTAATCTCCACACACAGCTTGTGGATATGTCTATGACATATGGACAGCAGTTTGGTCCAACATACTTGGATGGTGCTGATGTTACAAAAATTAAACCCCATGTAAATCATGAGGGTAAGACTTTCTTTGTACTACCTAGTGATGACACACTACGTAGTGAAGCTTTCGAGTACTACCACACTCTTGATGAGAGTTTTCTTGGTAGGTACATGTCTGCTTTAAACCACACAAAGAAATGGAAATTTCCTCAAGTTGGTGGTTTAACTTCAATTAAATGGGCTGATAACAATTGTTATTTGTCTAGTGTTTTATTAGCACTTCAACAGATTGAAGTCAAATTCAATGCACCAGCACTTCAAGAGGCTTATTATAGAGCCCGTGCTGGTGATGCTGCTAACTTTTGTGCACTCATACTCGCTTACAGTAATAAAACTGTTGGCGAGCTCGGTGATGTCAGAGAAACTATGACCCATCTTCTACAGCATGCTAATTTGGAATCCGCAAAGCGAGTTCTTAATGTGGTGTGTAAACATTGCGGTCAGAAAACTACCACCTTAACGGGTGTAGAAGCCGTGATGTATATGGGTACTCTATCTTATGATAATCTTAAGACAGGTGTTTCCATTCCATGTGTGTGTGGTCGCGATGCTACACAATATCTAGTACAACAAGAGTCTTCTTTTGTTATGATGTCTGCACCACCTGCTGAATATAAATTACAGCAAGGTACATTTTTATGTGCGAATGAGTACACTGGTAACTATCAGTGTGGTCATTACACTCATATAACTGCTAAGGAGACCCTCTATCGTATTGATGGAGCTCACCTTACAAAGATGTCAGAGTACAAAGGACCAGTGACTGACGTTTTCTATAAGGAAACATCTTACACTACAACCATCAAGCCTGTGTCGTATAAACTCGATGGAGTTACTTACACAGAGATTGAACCAAAATTGGATGGGTATTATAAAAAGGATAATGCTTACTATACAGAGCAGCCTATAGACCTTGTACCAACTCAACCACTACCAAATGCGAGTTTTGACAATTTCAAACTCACATGTTCTAATACAAAATTTGCTGATGATTTAAATCAAATGACAGGCTTCACAAAGCCAGCTTCGCGAGAGTTATATGTCACATTCTTTCCAGACTTGAATGGCGATGTAGTGGCTATTGACTATAGACACTATTCAGCGAGTTTCAAGAAAGGTGCTAAATTACTGCATAAGCCAATTGTTTGGCATATCAATCAGGCTACAACCAAGACAACGTTTAAACCAAACACTTGGTGTTTACGTTGTCTTTGGAGTACAAAGCCAGTAGATACTTCAAATTCATTTGAAGTTCTGGCAGTAGAAGACACACGAGGAATGGACAATCTTGCTTGTGAAAGTCAACAACCCACCTCTGAAGAAGTAGTGGAAAATCCTACCATACAGAAGGAAGTCATAGAGTGTGACGTGAAAACTACCGAAGTTGTAGGCAATGTCATACTTAAACCATCAGATGAAGGTGTTAAAGTAACACAAGAGTTGGATCATGAGGATCTTATGGCTGCTTATGTGGAAAATACAAGCATTACCATTAAGAAACCTAATGAGCTTTCACTAGCCTTAGGTTTAAAAACAATTGTCACTCATGGTATTGCTGCAATTAATAGTGTGCCTTGGAGTAAAATTTTGGCTTATGTCAAACCATTCTTAGGACAAGCAGCAATTACAACATCAAATTGCGCTAAGAGATTAGCACAACGTGTGTTTAACAATTATATGCCTTATGTGCTTACACTATTGTTTCAATTGTGTACTTTTACAAAAAGTACAAATTCTAGAATTAGAGCTTCACTACCTACGACTATTGCTAAAAATAGTGTTAGGGGTGTTGCTAGATTATGTTTGGATGCTGGCATTAATTATGTAAAGTCACCCAAATTTTCTAAATTGTTCACTATTGCAATGTGGCTATTATTGTTAAGCATTTGCTTAGGTTCACTAATCTATGTAACTGCAGCTTTAGGTGTATTATTGTCCAACTTTGGAGCTCCTTCTTATTGTAGTGGCGTTAGAGAATCATACCTCAATTCCTCTAATGTTACTACTATGGATTTCTGTGAAGGTTCTTTTCCTTGCAGTGTTTGTTTAAGTGGATTAGACTCTCTTGATTCCTATCCAGCTCTTGAAACCATCCAGGTGACGATCTCATCGTACAAGCTAGACTTGACAATTTTAGGTCTGGCTGCTGAGTGGTTTTTGGCATATATGTTGTTCACAAAATTCTTTTATTTACTAGGTCTTTCAGCTATAATGCAGGTGTTCTTTGGCTATTTTGCTAGTCATTTCATCAGCAATTCTTGGCTCATGTGGTTTATCATTAGTATTGTACAAATGGCACCCGTTTCTGCAATGGTTAGGATGTACATTTTCTTCGCTTCTTTTTACTACATATGGAAGAGCTATGTTCATATTATGGATGGTTGTACCTCTTCGACTTGCATGATGTGCTATAAGCGCAATCGTGCCACACGCGTTGAGTGTACAACTATTGTTAATGGCATGAAGAGATCTTTCTATGTCTATGCAAATGGAGGCCGTGGCTTCTGCAAGACTCACAATTGGAATTGTCTCAATTGTGACACATTTTGCACTGGTAGTACATTCATTAGTGATGAAGTTGCTCGTGATTTGTCACTCCAGTTTAAAAGACCAATTAACCCTACTGACCAGTCATCGTATATTGTTGATAGTGTTGCTGTGAAAAATGGCGCACTTCACCTCTACTTTGACAAGGCTGGTCAAAAGACTTATGAGAGACACCCACTCTCCCATTTTGTCAATTTAGACAATTTGAGAGCTAACAACACTAAAGGTTCACTACCTATTAATGTCATAGTCTTTGATGGCAAGTCCAAATGCGACGAGTCTGCTGCTAGGTCTGCATCTGTGTACTACAGTCAGCTAATGTGCCAACCTATTCTGTTGCTTGACCAAGCTCTCGTATCAGATGTTGGAGATAGTACTGAAGTTTCTGTTAAGATGTTTGATGCTTATGTCGACACCTTTTCAGCAACTTTTAGTGTTCCTATGGAAAAACTTAAGGTACTCGTTGCTACAGCTCATAGCGAGCTGGCAAAGGGTGTAGCTTTAGATGGTGTCCTTTCTACATTTGTGTCAGCTGCTCGTCAAGGTGTTGTTGATACTGATGTTGACACAAAGGATGTCATTGAATGTCTCAAACTTTCACATCACTCCGACTTGGAAGTGACAGGTGACAGTTGTAACAACTTCATGCTCACCTATAACAAAGTTGAAAACATGACGCCTAGAGATCTTGGCGCATGTATTGATTGTAATGCAAGGCATATTAATGCTCAAGTAGCAAAAAGTCACAATGTTTCACTCATCTGGAATGTAAAAGACTATATGTCTTTATCTGAACAGCTGCGTAAACAAATTCGTAGTGCTGCTAAGAAGAACAACATACCTTTTAGACTAACTTGTGCTACAACTAGACAGGTTGTCAATGTCATAACTACTAAAATCTCACTCAAGGGTGGTAAGATTGTTAGTACTTGGTTTAAACTTATGCTTAAGGCCACATTATTGTGCGTTTTTGCTGCACTGGTCTGTTACATCGTTATGCCAGTACATACATTGTCTGCTCATGATGGTTATACAAATGAAATCATTGGTTACAAAGCCATTCAGGATGGTGTCACTCGTGACATCGTTTCTACTGATGATTGTTTTGCAAACAAACATGCTGGTTTTGACTCATGGTTTAGCCAGCGTGGTGGTTCATACAAAAATGACAAAAGCTGCCCTGTAGTAGCTGCTATCATTACAAGAGAGATTGGTTTCATAGTGCCTGGCTTACCAGGTACTGTGTTGAGAGCAATCAATGGTGACTTCTTGCATTTTCTACCTCGTGTCTTTAGTGCTGTTGGCAACATTTGCTACACACCTTCCAAACTCATTGAGTATAGTGATTTTGCTACCTCTGCTTGCGTTCTTGCTGCTGAGTGTACAATTTTTAAGGATGCTATGGGCAAACCTGTGCCATATTGTTATGACACTAATTTGCTAGAGGGTTCTATTTCTTATAGTGAGCTTCGTCCAGACACTCGTTATGTCCTTATGGATGGTTCTATCATACAGTTTCCTAACACTTACCTGGAGGGTTCTGTTAGAGTGGTAACAACTTTTGATGCTGAGTACTGTAGACATGGTACATGCGAAAGGTCAGAAGCTGGTATTTGCTTATCTACCAGTGGTAGATGGGTTCTTAATAATGAACATTATAGAGCTCTACCTGGAGTATTCTGTGGTGTTGATGCAATGAATCTTATAGCAAACATCTTTACTCCCCTTGTGCAACCTGTGGGTGCTTTAGATGTGTCTGCTTCAGTAGTGGCTGGTGGTATTATTGCCATATTAGTGACTTGTGCTGCCTACTACTTTATGAAATTCAGACGTGCTTTTGGTGAGTACAACCATGTTGTTGCTGCTAATGCACTTTTGTTTTTGATGTCTTTCACTATACTCTGTCTGGCACCAGCTTATAGCTTTTTGCCAGGAGTCTACTCAGTCTTTTACTTGTACTTGACATTCTATTTCACTAATGATGTTTCATTCTTGGCTCACCTTCAATGGTTTGCCATGTTTTCTCCTATTGTGCCTTTTTGGATAACAGCAATCTATGTATTCTGTATTTCTCTGAAGCACTGCCATTGGTTCTTTAACAACTATCTTAGGAAAAGAGTCATGTTTAATGGAGTTACATTTAGTACCTTCGAGGAGGCTGCTTTGTGTACCTTTCTGCTCAATAAGGAAATGTACCTAAAATTGCGTAGTGAGACACTGTTGCCACTGACACAGTACAACAGGTATCTTGCTCTATATAACAAGTACAAGTATTTTAGTGGAGCCTTAGACACTACCAGCTATCGTGAAGCAGCTTGCTGCCACTTAGCAAAGGCTCTAAATGACTTTAGCAATTCAGGTGCTGATGTTCTCTACCAACCACCACAGACATCAATCACTTCTGCTGTTCTGCAGAGTGGTTTTAGGAAAATGGCATTCCCATCAGGCAAAGTTGAAGGGTGCATGGTACAAGTAACCTGTGGAACTACAACTCTTAATGGATTGTGGTTAGATGACACAGTATACTGTCCAAGACATGTCATTTGCACAGCAGAAGACATGCTTAATCCTAACTATGAAGATCTGCTCATTCGCAAATCCAACCATAGCTTCCTTGTTCAGGCTGGCAATGTACAACTCCGAGTTATCGGCCATTCTATGCAAAATTGTCTGCTTAGGCTTAAAGTTGATACCTCTAACCCTAAGACACCCAAGTATAAATTTGTCCGTATTCAACCTGGTCAAACATTTTCAGTTCTAGCATGCTACAATGGTTCACCATCTGGTGTTTATCAGTGTGCCATGAGACCTAATCATACCATTAAAGGTTCTTTCCTTAATGGATCATGTGGTAGTGTTGGTTTTAACATTGATTATGATTGCGTGTCTTTCTGCTATATGCATCATATGGAGCTTCCAACAGGAGTACACGCTGGTACTGACTTAGAAGGTAAATTCTATGGTCCATTTGTTGACAGACAAACTGCACAGGCTGCAGGTACAGACACAACCATAACATTAAATGTTTTGGCATGGCTGTATGCTGCTGTTATCAATGGTGATAGGTGGTTTCTTAATAGATTCACCACTACTTTGAATGACTTTAACCTTGTGGCAATGAAGTACAACTATGAACCTTTGACACAAGATCATGTTGACATATTGGGACCTCTTTCTGCTCAAACAGGAATTGCCGTCTTAGATATGTGTGCTGCTTTGAAAGAGTTGCTGCAGAATGGTATGAATGGTCGTACTATCCTTGGTAGCACTATTTTAGAAGATGAGTTTACACCATTTGATGTTGTTAGACAATGCTCTGGTGTTACCTTCCAAGGTAAGTTCAAGAAAATTGTTAAAGGCACTCATCATTGGCTGCTTTTAACTTTCTTGACATCACTATTGATTCTTGTTCAGAGTACACAGTGGTCACTGTTTTTCTTTGTTTACGAGAATGCTTTCTTGCCATTTACTCTTGGTATTATGGCAATTGCTGCATGTGCTATGCTGCTTGTTAAGCATAAGCACGCATTCTTGTGCTTGTTTCTGTTACCTTCTCTTGCAACAGTTGCTTACTTTAATATGGTCTACATGCCTGCTAGTTGGGTGATGCGTATTATGACATGGCTTGAATTGGCTGACACTAGCTTGTCTGGTTATCGGCTTAAGGACTGTGTTATGTATGCTTCAGCTTTAGTTTTGCTTATTCTCATGACAGCTCGTACTGTTTATGATGATGCTGCTAGACGTGTTTGGACACTGATGAATGTCATTACACTTGTTTACAAAGTCTACTATGGTAATGCTTTAGACCAAGCTATTTCCATGTGGGCCCTAGTTATTTCTGTAACCTCTAACTATTCTGGTGTCGTTACGACTATCATGTTTTTAGCTAGAGCTATAGTGTTTGTGTGTGTTGAGTATTACCCATTGTTATTTATTACTGGTAACACCTTACAGTGTATCATGCTTGTTTATTGTTTCTTAGGTTATTGTTGCTGCTGCTACTTTGGCCTTTTCTGTTTACTCAACCGTTACTTCAGGCTTACTCTTGGTGTTTATGACTACTTGGTCTCTACACAAGAATTTAGGTATATGAACTCCCAGGGGCTTTTGCCTCCTAAGAGTAGTATTGATGCTTTCAAGCTTAACATTAAGTTGTTGGGTATTGGAGGTAAACCATGTATCAAGGTTGCTACTGTACAGTCTAAAATGTCTGACGTAAAGTGCACATCTGTGGTACTGCTCTCGGTTCTTCAACAACTTAGAGTAGAGTCATCTTCTAAATTGTGGGCACAATGTGTACAACTCCACAATGATATTCTTCTTGCAAAAGACACAACTGAAGCTTTCGAGAAGATGGTTTCTCTTTTGTCTGTTTTGCTATCCATGCAGGGTGCTGTAGACATTAGCAAGTTGTGCGAGGAAATGCTCGACAACCGTGCTACTCTTCAGGCTATTGCTTCAGAATTTAGTTCTTTACCATCATATGCCGCTTATGCCACTGCCCAAGAGGCCTATGAGCAGGCTGTAGCTAATGGTGATTCTGAAGTCGTTCTCAAAAAGTTAAAGAAATCTTTGAATGTGGCTAAATCTGAGTTTGACCGTGATGCTGCCATGCAACGCAAGTTGGAAAAGATGGCAGATCAGGCTATGACCCAAATGTACAAACAGGCAAGATCTGAGGACAAGAGGGCAAAAGTAACTAGTGCTATGCAAACAATGCTTTTCACTATGCTTAGGAAGCTTGATAATGATGCACTTAACAACATTATCAACAATGCGCGTGATGGTTGTGTTCCACTCAACATCATACCATTGACTACAGCAGCCAAACTTATGGTTGTTGTCCCTGATTATGGTACCTACAAGAACACTTGTGATGGTAACACCTTTACATATGCATCTGCACTCTGGGAAATCCAGCAAGTTGTTGATGCAGATAGTAAGATTGTTCAACTTAGTGAAATTAACATGGATAATTCACCAAATTTGGCTTGGCCTCTTATTGTTACAGCTCTAAGAGCCAACTCAGCTGTCAAACTACAGAATAATGAACTAAGTCCAGTAGCACTACGACAGATGTCCTGTGCGGCTGGTACCACACAAACAGCTTGTACTGATGACAATGCACTTGCCTACTATAACAATTCGAAGGGAGGTAGGTTTGTGCTGGCATTATTATCAGACCAACAAGATCTCAAATGGGCTAGATTCCCTAAGAGTGATGGTACAGGTACAATTTATACAGAACTGGAACCACCTTGTAGGTTTGTTACAGACACACCAAAAGGGCCTAAAGTGAAATACTTGTATTTCATCAAGGGCTTAAATAACCTAAATAGAGGTATGGTGCTGGGCAGTTTAGCTGCTACAGTACGTCTTCAGGCTGGAAATGCTACAGAAGTACCTGCCAATTCAACTGTGCTTTCTTTCTGTGCTTTTGCAGTGGACCCTGCTAAAGCATATAAGGACTACCTAGCAAGTGGAGGACAACCAATCACCAACTGCGTGAAGATGTTGTGCACACACACTGGTACGGGACAGGCAATTACTGTAACACCAGAAGCCAACATGGACCAAGAGTCCTTTGGTGGTGCTTCATGCTGTCTGTATTGTAGGTGCCACATTGACCATCCAAATCCTAAAGGATTTTGTGACTTGAAAGGTAAGTACGTCCAAATACCTACCACTTGTGCTAATGACCCAGTGGGTTTTACACTTAGAAACACAGTCTGTACCGTCTGCGGAATGTGGAAAGGTTATGGCTGTAGTTGTGATCAACTCCGCGAACCCATGATGCAGTCTGCGGATGCGTCAACGTTTTTAAACGGGTTTGCGGTGTAAGTGCAGCCCGTCTTACACCGTGCGGCACAGGCACTAGCACTGATGTCGTCTACAGGGCTTTTGATATTTACAACGAAAAAGTTGCTGGTTTTGCAAAGTTCCTAAAAACTAATTGCTGCCGCTTCCAGGAAAAGGATGAGGAAGGCAATTTATTAGACTCTTACTTTGTAGTTAAGAGGCATACTATGTCTAACTACCAACATGAAGAGACTATTTATAACTTGGTTAAAGATTGTCCAGCGGTTGCTGTTCATGACTTTTTCAAGTTTAGAGTAGATGGTGACATGGTACCACATATATCACGTCAGCGTCTAACTAAATACACAATGGCTGATTTAGTCTATGCTCTACGTCATTTTGATGAGGGTAATTGTGATACATTAAAGGAAATACTCGTCACATACAATTGTTGTGATGATGATTATTTCAATAAGAAGGATTGGTATGACTTCGTAGAGAATCCTGATATCTTACGCGTATATGCTAACTTAGGTGAGCGTGTACGCCAAGCATTATTAAAGACTGTACAATTCTGCGATGCTATGCGTAATGCGGGCATTGTAGGTGTACTGACATTAGATAATCAGGATCTTAATGGGAACTGGTACGATTTCGGTGATTTCGTACAAGTAGCACCAGGCTGCGGAGTTCCTATTGTGGATTCATATTACTCATTGCTGATGCCCATCCTCACTCTGACTAGGGCATTGGCTGCTGAATCCCATATGGATGCTGATCTCGCAAAACCACTTATTAAGTGGGATTTGCTGAAATATGATTTTACGGAAGAGAGACTTTGTCTCTTCGACCGTTATTTTAAATATTGGGACCAGACATACCATCCCAACTGTATTAACTGTTTGGATGATAGGTGTATCCTTCATTGTGCAAACTTTAATGTGTTATTTTCTACTGTGTTTCCACCTACAAGTTTTGGACCACTAGTAAGAAAAATATTTGTAGATGGTGTTCCTTTTGTTGTTTCAACTGGATACCATTTTCGTGAGTTAGGAGTTGTACATAATCAGGATGTAAACTTACATAGCTCGCGTCTCAGTTTCAAGGAACTTTTAGTGTATGCTGCTGATCCAGCCATGCATGCAGCTTCTGGCAATTTATTGCTAGATAAACGCACTACATGCTTTTCGGTAGCTGCACTAACAAACAATGTTGCTTTTCAAACTGTCAAACCCGGTAATTTTAATAAAGACTTTTATGACTTTGCTGTGTCTAAAGGTTTCTTTAAGGAAGGAAGTTCTGTTGAACTAAAACACTTCTTCTTTGCTCAGGATGGCAATGCTGCTATCAGTGATTATGACTATTATCGTTATAATCTGCCAACAATGTGTGATATCAGACAACTCCTATTCGTAGTTGAAGTTGTTGATAAATACTTTGATTGTTACGATGGTGGCTGTATTAATGCCAACCAAGTAATCGTTAACAATCTGGACAAATCAGCTGGTTTCCCATTTAATAAATGGGGTAAGGCTAGACTTTATTATGACTCAATGAGTTATGAGGATCAAGATGCACTTTTCGCGTATACTAAGCGTAATGTCATCCCTACTATAACTCAAATGAATCTTAAGTATGCCATTAGTGCAAAGAATAGAGCTCGCACCGTAGCTGGTGTCTCTATCTGTAGTACTATGACAAATAGACAGTTTCATCAGAAATTATTGAAGTCAATAGCCGCCACTAGAGGAGCTACTGTGGTAATTGGAACAAGCAAATTTTACGGTGGCTGGCATAATATGTTAAAAACTGTTTACAGTGATGTAGAAACTCCACACCTTATGGGTTGGGATTATCCAAAATGTGACAGAGCCATGCCTAACATGCTTAGGATAATGGCCTCTCTTGTTCTTGCTCGCAAACATAGCACTTGCTGTAACTTATCACACCGTTTCTACAGGTTAGCTAACGAGTGTGCGCAAGTATTAAGTGAGATGGTCATGTGTGGCGGCTCACTATATGTTAAACCAGGTGGAACATCATCCGGTGATGCTACAACTGCTTATGCTAATAGTGTCTTTAACATTTGTCAAGCTGTTACAGCCAATGTAAATGCACTCCTTTCAACTGATGGTAACAAGATAGCTGACAAGTATGTCCGCAATCTACAACACAGGCTTTATGAGTGTCTCTATAGAAATAGGGATGTTGATCATGAATTCGTGAATGAGTTTTACGCTTACCTGCGTAAACATTTCTCCATGATGATTCTTTCTGATGACGCCGTTGTGTGCTACAACAGTAACTACGCGGCTCAAGGTTTAGTAGCTAGCATTAAGAACTTTAAGGCAGTTCTTTATTATCAAAATAATGTGTTCATGTCTGAGGCAAAATGCTGGACTGAGACTGACCTTACTAAAGGACCTCACGAATTTTGCTCACAGCATACAATGCTAGTTAAACAAGGAGACGATTACGTGTACCTGCCTTACCCAGACCCATCAAGAATATTAGGCGCAGGCTGTTTTGTCGATGATATTGTCAAAACAGATGGTACACTTATGATTGAGAGGTTTGTGTCATTAGCTATTGATGCCTACCCCCTTACTAAACATCCTAATCAGGAGTATGCTGATGTCTTTCACTTGTATTTACAATACATTAGGAAGTTACATGATGAGCTTACTGGTCACATGCTAGACATGTATTCTGTAATGCTAACTAATGATAACACCTCACGGTACTGGGAACCTGAGTTTTATGAAGCTATGTACACACCACACACAGTCTTGCAGGCTGTAGGTGCTTGTGTATTGTGTAATTCACAGACTTCACTTCGTTGCGGCGCCTGCATTAGGAGACCATTCCTGTGTTGCAAGTGCTGCTATGATCATGTCATTTCAACATCGCATAAATTAGTGTTGTCTGTTAATCCCTATGTTTGCAATGCTCCAGGTTGTGATGTCACTGATGTGACACAACTATATCTAGGAGGTATGAGCTATTATTGCAAGTCACATAAGCCTCCCATTAGTTTTCCATTGTGTGCTAATGGTCAGGTTTTTGGTTTATATAAGAACACATGTGTAGGTAGTGACAATGTCACTGACTTCAATGCGATAGCAACATGTGATTGGACTAATGCTGGCGATTATATACTTGCCAACACTTGTACTGAGAGACTCAAGCTCTTTGCAGCAGAAACGCTCAAAGCTACTGAGGAAACATTTAAGCTGTCATATGGTATTGCCACTGTACGTGAAGTACTCTCTGACAGAGAATTGCATCTTTCATGGGAGGTTGGAAAACCTAGACCACCGTTGAATAGAAATTATGTCTTTACTGGTTACCGTGTAACTAAAAATAGTAAAGTACAGATTGGAGAGTACACTTTTGAAAAGGGTGACTACGGTGATGCTGTTGTGTATAGAGGTACTACAACATACAAATTGAATGTTGGTGATTACTTTGTGTTAACATCTCACACTGTAATGCCACTTAGTGCACCTACTCTAGTGCCACAAGAGCACTATGTGAGAATTACTGGCTTGTACCCAACACTCAACATTTCAGATGAGTTTTCTAGCAATGTTGCAAATTATCAAAAGGTCGGTATGCAAAAGTACTCTACACTCCAAGGACCACCAGGTACTGGTAAGAGTCATTTTGCTATCGGACTTGCTCTCTACTACCCATCTGCTCGCATAGTGTATACGGCTTGCTCTCATGCAGCTGTTGATGCTCTATGCGAAAAGGCATTAAAATACTTGCCCATAGATAAATGTAGTAGAATCATACCTGCGCGTGCGCGCGTAGAGTGTTTTGATAAATTCAAAGTGAATTCAACACTAGAACAGTATGTTTTCTGCACTGTAAATGCATTGCCAGAAACAACTGCTGACATTGTGGTCTTTGATGAAATCTCTATGGCCACTAATTATGACTTGAGTGTTGTCAATGCTAGACTTCGTGCAAAACACTACGTCTATATTGGCGATCCTGCTCAATTACCAGCTCCCCGCACATTGCTGACTAAAGGCACACTAGAACCAGAATACTTTAATTCAGTGTGCAGACTTATGAAAACAATAGGTCCAGACATGTTCCTTGGAACTTGTCGCCGTTGTCCTGCTGAAATTGTCGACACTGTGAGTGCTTTAGTTTATGATAATAAGCTAAAAGCACACAAGGATAAGTCAGCTCAATGCTTCAAAATGTTTTACAAAGGTGTTATTACACATGATGTTTCATCTGCAATTAATAGACCTCAAATAGGTGTTGTAAGAGAATTTCTTACACGCAATCCTGCTTGGAGAAAAGCTGTTTTTATCTCACCTTATAATTCACAGAATGCTGTAGCTTCAAAAATCTTAGGATTGCCTACGCAGACTGTTGATTCCTCACAGGGTTCTGAGTATGACTATGTCATATTCACACAAACTACCGAAACAGCACACTCTTGTAATGTTAACCGCTTTAATGTGGCTATCACAAGAGCAAAAATTGGCATTTTGTGCATAATGTCTGATAGAGATCTTTATGACAAACTGCAATTCACAAGTCTAGAAGTACCACGCCGTAATGTGGCTACATTACAGGCAGAAAATGTAACTGGACTTTTTAAGGACTGTAGTAAGATCATTAACGGTCTTCATCCAACACAGGCACCTACACACCTCAGCGTTGATACAAAATTTAAGACTGAGGGACTATGTGTTGACATACCAGGCATACCAAAGGACATGACCTATCGTAGACTCATCTCTATGATGGGTTTCAAAATGAATTACCAAGTCAATGGTTACCCTAACATGTTTATCACCCGCGAAGAAGCTATTCGTCACGTTCGTGCATGGATTGGCTTCGACGTAGAGGGCTGTCATGCAACTAGAGATGCTGTGGGTACTAACCTACCTCTCCAGCTAGGATTTTCTACAGGTGTTAACTTAGTAGCTGTACCGACTGGCTATGTTGACACTGAAAATAACACAGAATTCACCAGAGTTAATGCAAAACCTCCACCAGGTGACCAGTTTAAACATCTTATACCACTCATGTACAAAGGCTTGCCCTGGAATGTAGTGCGTATTAAGATAGTACAAATGCTCAGTGATACACTGAAAGGATTGTCAGACAGAGTCGTGTTTGTCCTTTGGGCGCATGGCTTTGAGCTTACATCAATGAAGTACTTTGTCAAGATTGGACCTGAAAGAACGTGCTGTCTGTGTGACAAACGTGCAACTTGCTTTTCTACTTCATCAGATACTTATGCCTGCTGGAATCATTCTGTGGGTTTTGACTATGTCTACAACCCATTTATGATTGATGTTCAGCAGTGGGGTTTTACGGGTAACCTTCAGAGTAACCACGACCAACATTGTCAAGTGCATGGAAATGCACATGTGGCTAGTTGTGATGCTATCATGACTAGATGCTTGGCGGTCCATGAGTGCTTTGTTAAGCGCGTTGATTGGTCTGTTGAATACCCCATTATAGGAGATGAACTGAAGATTAATTCTGCTTGCAGAAAAGTACAGCATATGGTTGTAAAGTCTGCATTGCTTGCTGATAAGTTTCCAGTTCTTCATGACATTGGAAATCCAAAGGCTATCAAGTGTGTGCCTCAGGCTGAAGTAGAGTGGAAGTTCTATGACGCTCAGCCATGCAGTGACAAAGCCTACAAAATAGAGGAACTTTTCTATTCTTATGCTACACATCATGATAAATTCACTGATGGTGTTTGTTTGTTTTGGAACTGTAACGTCGATCGTTACCCAGCCAATGCAATTGTGTGTAGGTTTGACACGAGAGTTTTGTCAAACTTGAACTTACCAGGTTGTGATGGTGGTAGTTTGTATGTGAATAAGCATGCATTCCACACTCCAGCTTTTGATAAAAGTGCATTTACCAATTTAAAGCAATTGCCTTTCTTTTATTATTCTGATAGTCCTTGTGAGTCTCATGGCAAACAAGTAGTGTCAGATATTGATTATGTACCACTTAAATCAGCTACGTGTATTACACGTTGCAATTTGGGTGGTGCTGTTTGCAGACACCATGCAAATGAGTACCGACAGTACTTAGATGCATACAACATGATGATTTCTGCTGGATTTAGCCTATGGATTTACAAACAGTTTGATACTTATAACCTGTGGAATACATTTACCAGGTTACAAAGTTTAGAAAATGTGGCTTACAACGTTGTTAATAAAGGACACTTTGATGGACAAGCTGGTGAAGCGCCTGTTTCCATCATCAATAATGCTGTTTACACAAAGGTAGATGGTGTTGATGTAGAAATCTTTGAAAACAAGACAACACTTCCTGTTAATGTTGCATTTGAGCTTTGGGCTAAGCGTAACATTAAACCAGTGCCAGAGATTAAGATACTCAATAATTTGGGTGTCGACATCGCTGCTAATACTGTGGTCTGGGACTACAAGAGAGAAGCACCAGCACATATGTCAACAATAGGTGTCTGCACAATGACTGACATTGCTAAGAAACCTACTGAGAGTGCTTGTTCCTCGCTTACTGTCTTATTTGATGGTAGAGTGGAAGGACAGGTAGACCTTTTTAGAAATGCCCGTAATGGTGTTTTAATAACAGAAGGTTCAGTTAAAGGTTTAACACCTTCAAAAGGACCAGCACAAGCTAGTGTCAATGGAGTCACATTAATTGGAGAATCAGTAAAAACACAGTTCAACTATTTTAAGAAAGTAGATGGCATTATTCAACAGTTGCCTGAAACCTACTTTACTCAGAGCCGAGACTTAGAGGATTTCAAGCCCAGATCACAAATGGAAACTGACTTTCTTGAGCTCGCTATGGATGAATTCATACAGCGGTATAAGCTAGAGGGTTATGCCTTCGAACATATCGTTTATGGGGATTTCAGTCATGGACAACTTGGCGGCCTTCATCTAATGATTGGTTTAGCCAAGCGCTCACAAGATTCACCGCTTAAATTAGAGGATTTTATCCCTATGGATAGCACAGTGAAAAATTACTTCATAACAGACGCACAAACAGGTTCATCAAAATGTGTGTGTTCTGTTATTGACCTCTTACTCGATGACTTTGTTGAGATAATAAAGTCACAGGATTTGTCAGTAATCTCTAAGGTAGTCAAGGTTACAATTGACTACGCTGAGATTTCATTCATGCTTTGGTGTAAAGATGGTCATGTCGAAACCTTCTACCCAAAATTACAAGCAAGTCAAGCGTGGCAACCGGGGGTTGCAATGCCTAACTTGTACAAGATGCAAAGAATGCTTCTTGAAAAGTGTGACCTTCAGAATTATGGTGAAAATGCTGTCATACCAAAAGGAATAATGATGAATGTCGCAAAATACACTCAACTGTGTCAATACTTAAATACACTTACTTTAGCTGTACCCTACAACATGAGAGTTATTCACTTTGGTGCGGGCTCTGATAAAGGAGTCGCACCTGGTACAGCTGTACTCAGACAATGGTTGCCAACTGGCACACTACTTGTCGATTCAGACCTTAATGACTTCGTCTCTGACGCGGATTCTACTTTAATTGGAGACTGTGCAACAGTACATACGGCTAATAAATGGGACCTCATTATTAGCGATATGTATGACCCTAAGACCAAACATGTGACAAAAGAGAATGACTCAAAAGAAGGGTTTTTCACTTACCTGTGTGGATTTATAAAGCAAAAACTAGCCTTGGGTGGTTCTGTAGCTATAAAGATAACAGAGCATTCTTGGAATGCTGATCTTTACAAGCTTATGGGACATTTCTCGTGGTGGACAGCTTTTGTTACAAATGTAAATGCATCATCATCAGAAGCATTTTTAATTGGTGCTAACTATCTTGGCAAGCCGAAGGAACAAATTGACGGCTATACCATGCATGCTAACTACATTTTCTGGAGGAACACAAATCCTATTCAATTGTCTTCCTATTCACTCTTTGACATGAGTAAATTTCCTCTTAAGTTAAGGGGGACTGCTGTCATGTCATTAAAAGAGAATCAGATCAATGATATGATTTATTCCCTGCTCGAAAAAGGTAGACTTATCATTAGGGAAAACAACAGAGTTGTGGTCTCAAGTGATGTTCTTGTTAATAACTAAACGAACATGAAAATCTTAATTTTTGCTTTTCTAGTTACGCTAGTTAAAGCACAGGAAGGATGCGGCCTTATCAGCAGAAAACCGCAGCCAAAAATGGCACAAGTTTCCTCTTCCCGTCGAGGTGTATACTATAATGATGACATTTTTCGTTCTGATGTACTACACCTCACTCAGGATTACTTCCTTCCCTTTGATTCAAATTTAACACAGTACTTTTCTCTTAATGTTGATTCAGATAGGTATACCTATTTTGATAACCCTATTTTAGACTTTGGTGATGGCGTTTATTTCGCCGCTACTGAAAAGTCTAATGTAATCAGAGGCTGGATTTTTGGTTCCACTTTTGACAATACTACTCAGTCAGCTGTCATAGTTAACAATTCCACACACATTATTATACGTGTGTGCAATTTTAACCTATGTAAAGAACCCATGTACACAGTGTCTCGTGGCACACAACAATCATCTTGGGTTTATCAGAGTGCGTTCAATTGCACATATGACAGAGTGGAGAGAAGTTTTCAGCTCGATACCGCTCCTAAAACTGGAAATTTTAAAGACTTACGTGAGTATGTCTTTAAGAATCGGGATGGTTTTCTTAGTGTTTACCAAACTTATACAGCTGTTAATTTACCTAGGGGATTACCTACTGGGTTTTCAGTTTTGAGGCCAATCCTCAAACTGCCCTTTGGAATTAACATTACATCTTATAGAGTTGTTATGGCTATGTTTAGTCAAACTACTTCTAATTTCTTACCAGAAAGTGCTGCTTATTATGTTGGTAATCTAAAATATACCACCTTTATGCTTAGTTTTAATGAAAATGGGACTATCACTGATGCTATTGACTGCGCCCAAAATCCACTTGCTGAATTAAAATGCACCATTAAAAATTTTAATGTCAGTAAAGGAATCTACCAAACATCTAACTTCAGAGTTTCACCAACTCAGGAAGTTATTAGGTTCCCTAACATTACAAATCGTTGTCCTTTCGACAAAGTTTTTAATGCTAGTCGCTTTCCCAATGTTTATGCTTGGGAAAGAACAAAAATTTCTGATTGTGTTGCTGATTACACTGTTCTCTACAACTCAACTTCATTTTCAACTTTTAAATGTTATGGAGTTTCTCCCTCTAAGTTGATTGATTTGTGCTTTACAAGTGTGTATGCTGATACATTCTTGATAAGATCTTCAGAAGTAAGGCAAGTTGCACCAGGTGAAACTGGTGTTATTGCTGACTATAACTACAAACTGCCTGATGACTTTACAGGCTGTGTCATAGCTTGGAACACTGCTAAACAAGATCAGGGCCAGTATTATTATAGATCCTCCAGAAAAACAAAACTTAAACCTTTTGAGAGGGATCTATCTTCTGACGAAAATGGTGTACGTACTCTTAGTACTTATGACTTCTATCCTACTGTGCCTATTGAATATCAGGCTACTAGGGTTGTTGTGCTTTCATTTGAGCTTTTAAATGCACCTGCTACAGTTTGTGGACCTAAACTATCCACAGGACTTGTTAAGAACCAGTGTGTCAATTTCAATTTTAACGGACTCAAAGGTACTGGTGTTCTGACTGATTCTTCAAAGAGATTTCAGTCATTTCAACAATTTGGAAGAGATATGTCGGATTTCACTGATTCCGTTCGTGACCCGCAAACATTGCAGATACTTGACATTACACCATGTTCTTTTGGTGGTGTGAGTGTAATAACACCTGGAACAAATGCTTCATCCGAAGTGGCTGTTCTTTACCAAGATGTAAACTGCACCGATGTCCCAACGGCCATACGTGCTGATCAATTAACACCAGCGTGGCGCGTTTACTCCACTGGAATAAATGTTTTTCAAACACAAGCGGGCTGTCTTATTGGGGCTGAACATGTCAATGCTTCCTATGAGTGTGACATCCCTATTGGTGCTGGCATTTGTGCTAGCTACCATACAGCCTCTACTTTACGTAGTGTAGGTCAGAAATCCATTGTGGCTTACACTATGTCTTTGGGTGCAGAAAATTCTATTGCTTACGCTAATAACTCAATTGCCATACCTACAAATTTTTCAATTAGTGTCACGACTGAAGTGATGCCAGTTTCAATGTCTAAGACATCAGTAGATTGTACAATGTACATCTGTGGTGACTCTCAGGAGTGCAGTAATTTACTTCTTCAATACGGAAGTTTCTGCACGCAATTAAATCGTGCTCTTACGGGCATTGCCATAGAACAGGACAAAAATACACAGGAGGTTTTTGCCCAGGTTAAACAAATGTACAAGACACCAGCCATAAAGGATTTTGGCGGTTTCAATTTTTCACAAATATTGCCTGACCCTTCTAAGCCAACAAAGAGATCATTTATTGAAGATTTACTTTTCAACAAGGTGACTCTCGCTGATGCTGGCTTTATGAAGCAGTATGGCGAATGCCTAGGTGATATTAATGCTAGAGACCTCATCTGTGCACAAAAGTTCAATGGCCTTACTGTCTTGCCACCTTTACTCACGGATGACATGATTGCTGCATACACTGCTGCCCTAGTCAGTGGTACTGCTACTGCTGGCTGGACCTTCGGTGCTGGTGCTGCTCTTCAAATACCTTTTGCTATGCAGATGGCATATAGGTTCAATGGCATTGGAGTTACTCAAAACGTTCTCTATGAGAATCAAAAACAGATCGCCAATCAATTCAACAAGGCGATCAGTCAAATTCAAGAATCACTTACAACAACATCAACTGCATTGGGCAAGCTGCAAGACGTTGTCAACCAGAACGCTCAAGCATTGAATACACTTGTTAAACAGCTTAGCTCTAATTTTGGTGCAATTTCAAGTGTGCTAAATGACATTCTTTCACGACTAGACAAGGTCGAGGCAGAGGTGCAAATTGACAGGTTGATCACAGGCAGATTGCAAAGCCTTCAAACCTATGTAACACAACAACTAATCAGAGCTGCTGAAATCAGAGCTTCTGCTAATCTTGCTGCTACTAAAATGTCTGAGTGTGTTCTTGGACAATCAAAAAGAGTTGATTTCTGTGGAAGAGGCTATCATCTTATGTCCTTTCCTCAGGCCGCTCCGCATGGTGTTGTTTTCTTACATGTCACATATGTGCCATCGCAGGAGAAAAACTTCACCACAGCTCCAGCAATTTGTCATGAAGGCAAAGCATACTTCCCGCGTGAAGGTGTTTTTGTATCTAATGGCACTTCTTGGTTCATTACACAGAGGAATTTTTATTCACCACAAATAATCACAACAGATAATACATTTGTTGCCGGAAATTGTGATGTCGTAATTGGCATCATTAACAATACAGTCTATGATCCTCTGCAACCTGAGCTTGACTCATTTAAAGAAGAGCTGGACAAGTACTTTAAAAATCACACATCACCTGATGTTGATCTTGGCGACATTTCAGGCATTAATGCTTCTGTCGTCAATATTCAAAAAGAAATTGACCGCCTCAATGAGGTTGCCAAAAATCTAAATGAATCGCTCATTGACCTTCAAGAACTTGGTAAATATGAGCAATACATCAAATGGCCATGGTATGTTTGGCTCGGCTTCATTGCTGGACTGATTGCTATCGTCATGGCCACTATACTGCTTTGTTGCATGACCAGCTGTTGCAGTTGCCTCAAGGGTGCATGCTCTTGTGGTTCTTGCTGCAAATTTGATGAGGACGACTCTGAGCCTGTGCTCAAAGGAGTCAAATTACACTACACATAAACGAACTTAATGGATTTGTTTATGAGTATTTTCACGCTTGGATCAATCACACGTCAACCAAGTAAGATTGAAAATGCTTCTCCTGCAAGTACTGTTCATGCTACTGCAACGATACCGTTACAAGCCTCACTCCCTTTCGGATGGCTTGTTGTTGGCGTTGCACTTCTTGCTGTTTTTCAAAGCGCTTCCAAAGTGATTGCGCTTCATAAGAGGTGGCAGCTCGCTATGTACAAAGGCATTCAGCTTGTTTGCAATTTGCTGCTACTCTTTGTAACAATTTACTCACACCTTTTACTTTTAGCTGCTGGCATGGAGGCACAATTTTTGTACATCTATGCTCTGATTTATATTCTGCAAGCTGTGAGCTTCTGCAGATTTATCATGAGATGTTGGCTTTGTTGGAAGTGCAAATCCAAAAACCCATTACTCTATGATGCCAACTACTTTGTTTGCTGGCATACACATAACTATGACTACTGTATACCATACAACAGTGTCACAGATACAATTGTCGTTACTGCAGGTGACGGCATTTCAACACCAAAACTCAAAGAAGACTACCAAATTGGTGGTTATTCTGAGGATTGGCACTCAGGTGTTAAAGACTATGTCGTTGTACATGGCTATTTCACCGAAGTTTACTACCAGCTTGAGTCTACACAAATTACTACAGACACTGGTATTGAAAATGCTACATTCTTCATCTTTAACAAGCTTGTTAAAGATCCACCGAATGTGCAAATACACACAATCGACGGCTCTTCAGGAGTTGTAAATCCAGCAATGGATCCAATTTATGATGAGCCGACGACGACTACTAGCGTGCCTTTGTAAGCACAAGAAAGTGAGTACGAACTTATGTACTCATTTGTTTCGGAAGAAACAGGTACGTTAATAGTTAATAGCGTACTTCTTTTTCTTGCTTTCGTGGTATTCTTGCTAGTCACACTAGCCATCCTTACTGCGCTTCGATTGTGTGCGTACTGCTGCAATATTGTTAACGTGAGTTTAGTAAAACCAACGGTTTACGTCTACTCGCGTGTTAAAAATCTGAACTCTTCTGAAGGAGTTCCTGATCTTCTGGTCTAAACGAACTAACTATTATTATTATTCTGTTTGGAACTTTAACATTGCTTGTCATGGCTGACAACGGTACTATTACTGTTGAGGAGCTTAAACAACTCCTGGAACAATGGAACCTAGTAATAGGTTTCCTATTCCTAGCCTGGATTATGTTACTACAATTTGCCTATTCTAATCGGAACAGGTTTTTGTACATAATAAAGCTTGTTTTTCTCTGGCTCTTGTGGCCAGTAACACTTGCTTGCTTTGTGCTTGCTGCTGTTTACAGAATTAATTGGGTGACTGGCGGGATTGCGATTGCAATGGCTTGTATCGTAGGCTTGATGTGGCTTAGCTACTTCGTTGCTTCCTTCAGGCTGTTTGCTCGCACCCGCTCAATGTGGTCATTCAATCCAGAAACAAATATCCTTCTCAATGTGCCTCTCAGGGGGACAATTGTGACCAGACCGCTCATGGAAAGTGAACTTGTCATAGGCGCTGTGATCATTCGTGGTCACTTGCGAATGGCTGGACACTCCCTAGGGCGCTGCGACATCAAGGACCTGCCAAAAGAGATCACTGTGGCTACATCACGAACGCTTTCTTATTACAAATTAGGAGCGTCGCAGCGTGTAGGCACTGATTCAGGTTTTGCTGCATACAACCGCTACCGTATTGGAAATTACAAATTAAATACAGACCACGCCGGTAGCAACGACAATATTGCTTTGCTAGTACAGTAAGTGACAACAGATGTTTCATCTTGTTGACTTCCAGGTTACAATAGCAGAGATATTGATTATCATTATGAGGACTTTCAGGATTGCCATATGGAATCTTGATGTGATAATAAGTTCAATAGTGAGACAATTATTTAAGCCTCTAACTAAGAAGAAATATTCTGAGTTAGATGATGAAGAACCTATGGAGTTAGATTATCCATAAAACGAACATGAAAATTATTCTCTTCCTGACATTGATTGCACTTGCATCCTGCGAGCTATATCACTATCAGGAGTGTGTTAGAGGTACAACTGTACTACTAAAAGAACCTTGCCCATCTGGAACTTACGAGGGCAATTCACCATTTCATCCTCTTGCTGATAACAAATTTGCACTAACTTGCACTAGCACTCATTTTGCTTTTGCTTGTGCTGACGGTACTAGACATACTTATCAGCTTCGTGCAAGATCAGTTTCACCAAAACTTTTCATCAGACAAGAGGAAGTTCATCAAGAGCTCTACTCGCCGCTTTTTCTCATTGTTGCTGCTCTAGTATTTATAATACTTTGCTTCACCATTAAGAGAAAGACAGAATGAATGAGCTCACCTTAATTGACTTCTATTTGTGCTTTTTAGCCTTTCTGCTATTCCTTGTTCTAATAATGCTTATTATATTTTGGTTTTCACTTGAACTCCAGGATATAGAAGAACCTTGTAACAAAGTCTAAACGAACATGAAACTTCTCATTGTTTTAGGACTCTTAACTTCAGTGTATTGCATGCATAAAGAATGCAGTATACAAGAATGTTGTGAAAATCAACCATTCCAACTTGAAGACCCATGTCCAATACATTACTATTCGGACTGGTTTGTAAAAATTGGACCTCGTAAGTCTGCTCGCCTAGTACAACTTTGTGCTGGTGAATATGGACATAGAGTTCCAATACATTACGAAATGTTTGGCAATTACACTATTTCATGTGAACCACTTGAAATAAATTGTCAAAACCCACCAGTTGGAAGTCTCATTGTACGTTGTTCATATGATGTTGACTTTATGGAGTATCACGACGTTCGTGTTGTTCTAGATTTCATCTAAACGAACAAACTAAAATGTCTGATAATGGACCCCAATCAAACCAGCGTAGTGCCCCCCGCATTACATTTGGTGGACCCACAGATTCAACTGACAATAACCAGAATGGAGGACGCAATGGGGCAAGGCCAAAACAACGCCGACCCCAAGGTTTACCCAATAATACTGCGTCTTGGTTCACAGCTCTCACTCAGCATGGCAAGGAGGAACTTAGATTCCCTCGAGGCCAGGGCGTTCCAATCAACACCAATAGTGGTCCAGATGACCAAATTGGCTACTACCGAAGAGCTACCCGACGAGTTCGTGGTGGTGACGGCAAAATGAAAGAGCTCAGCCCCAGATGGTACTTCTATTACCTAGGAACTGGCCCAGAAGCTTCACTTCCCTACGGCGCTAACAAAGAAGGCATCGTATGGGTCGCAACTGAGGGAGCCTTGAACACACCTAAAGACCACATTGGCACCCGCAATCCTAATAACAATGCTGCCACCGTGCTACAACTTCCTCAAGGAACAACATTGCCAAAAGGCTTCTACGCAGAGGGGAGCAGAGGCGGCAGTCAAGCCTCTTCTCGCTCCTCATCACGTAGTCGCGGTAATTCAAGAAATTCAACTCCTGGCAGCAGTAGGGGAAATTCTCCTGCTCGAATGGCTAGCGGAGGTGGTGAAACTGCCCTCGCGCTATTGCTGCTAGACAGATTGAACCAGCTTGAGAGCAAAGTTTCTGGTAAAGGCCAACAACAACAAGGCCAAACTGTCACTAAGAAATCTGCTGCTGAGGCATCTAAAAAGCCTCGTCAAAAACGTACTGCCACCAAGGCGTACAACGTCACTCAAGCATTTGGGAGGCGTGGTCCAGAACAAACCCAAGGAAACTTCGGGGACCAAGACCTAATCAGACAAGGAACTGATTACAAACATTGGCCGCAAATTGCACAATTTGCTCCAAGTGCCTCTGCATTCTTCGGAATGTCACGCATTGGCATGGAAGTCACACCTTCGGGAACATGGCTGACTTATCATGGAGCCATTAAATTGGATGACAAAGATCCACAATTTAAAGACAATGTCATACTGCTGAACAAGCACATTGACGCATACAAAACATTCCCACCAACAGAGCCTAAAAAGGACAAAAAGAAAAAGACTGATGAAGCTCAGCCTTTACCGCAGAGACAAAAGAAGCAGCCCACTGTGACTCTTCTTCCTGCGGCTGACATGGATGATTTCTCCAGACAACTTCAAAATTCCATGAGTGGAGCTTCTGCTGATTCAACTCAGGCATAAACACTCATGATGACCACACAAGGCAGATGGGCTATGTAAACGTTTTCGCAATTCCGTTTACGATACATAGTCTACTCTTGTGCAGAATGAATTCTCGTAGCTAAACAGCACAAGTAGGTTTAGTTAACTTTAATCTCACATAGCAATCTTTAATCAATGTGTAACATTAGGGAGGACTTGAAAGAGCCACCACATTTTCACCGAGGCCACGCGGAGTACGATCGAGGGTACAGTGAATAATGCTAGGGAGAGCTGCCTATATGGAAGAGCCCTAATGTGTAAAATTAATTTTAGTAGTGCTATCCCCATGTGATTTTAATAGCTTCTTAGGAGAATGACAAAAAAAAAAAAAAAA------------------------------------------------------------------------------------------------------------------------------------------------------------------------------------------------------------------------------------------------------------------------------------------------------------------------------------------------------------------------------------------------------------------------------------------------------------------------------------------------------------------------------------------------------------------------------------------
>Bat_SARSr-CoV_Rs4247
ATATTAGGTTTTTACCTACCCAGGAAAAGCCAACCAACCTCGATCTCTTGTAGATCTGTTCTCTAAACGAACTTTAAAATCTGTGTAGCTGTCGCTCGGCTGCATGCCTAGTGCACCTACGCAGTATAAACAATAATAAATTTTACTGTCGTTGACAAGAAACGAGTAACTCGTCCCTCTTCTGCAGACTGCTTACGGTTTCGTCCGTGTTGCAGTCGATCATCAGCATACCTAGGTTTCGTCCGGGTGTGACCGAAAGGTAAGATGGAGAGCCTTGTTCTTGGTGTCAACGAGAAAACACACGTCCAACTCAGTTTGCCTGTTCTTCAGGTTAGAGACGTGCTAGTGCGTGGCTTCGGGGACTCCGTGGAAGAGGCCCTATCGGAGGCACGTGAACATCTTAAAAATGGCACTTGTGGTTTAGTAGAGCTGGAAAAAGGCGTACTGCCCCAGCTTGAACAGCCCTATGTGTTCATTAAACGTTCTGATGCCTTAAGCACCAATCACGGCCACAAGGTCGTAGAGCTGGTTGCAGAATTGGATGGCGTTCAGTACGGTCGTAGCGGTATAACTCTGGGAGTGCTCGTGCCACATGTGGGCGAAACCCCAATCGCATACCGCAATGTTCTTCTTCGTAAGAACGGTAATAAGGGAGCCGGTGGCCATAGCTTTGGCATCGATCTAAAGTCTTATGACTTAGGTGACGAGCTTGGCACTGATCCCATTGAAGATTATGAACAAAACTGGAACACTAAGCATGGCAGTGGTGCACTCCGTGAACTCACTCGTGAGCTCAATGGAGGTGCAGTCACTCGCTATGTCGACAACAACTTCTGTGGCCCAGATGGGTACCCTCTTGATTGCATCAAAGATTTTCTCGCTCGCGCGGGTAAGTCAATGTGCACTCTTTCTGAACAACTTGATTACATCGAGTCGAAGAGAGGTGTCTACTGCTGCCGTGACCATGATCATGAAATTGCCTGGTTCACTGAGCGCTCTGATAAGAGCTATGAGCATCAGACACCCTTCGAAATTAAGAGTGCCAAGAAATTTGACACCTTCAAAGGGGAATGCCCAAAGTTTGTATTTCCTCTCAACTCAAAAGTCAAAGTCATTCAACCACGTGTTGAAAAGAAAAAGACTGAGGGTTTCATGGGGCGCATACGCTCTGTGTACCCTGTTGCATCTCCACAGGAGTGTAACAACATGCACTTGTCTACCTTGATGAAATGTAATCATTGCGATGAAGTTTCATGGCAGACGTGCGACTTTTTGAAAGCCACTTGTGAACATTGTGGCACTGAAAATTCAATCACTGAAGGACCTACTACATGTGGGTACCTACCTACTAATGCTGTAGTGAAAATGCCATGTCCTGCCTGTCAAGACCCAGAGATTGGACCTGAGCATAGTGTTGCAGATTATCACAACCACTCAAACATTGAAACTCGACTCCGCAAGGGAGGTAGGACTAGATGTTTTGGAGGCTGTGTGTTTGCCTATGTCGGCTGCTACAACAAGCGTGCCTACTGGGTTCCTCGTGCTAGTGCTGATATTGGTTCAGGCCATACTGGCATTACTGGTGACAACGTGGAGACCTTGAATGAGGATCTCCTTGAGATACTGAGTCGTGAACGTGTTAATATTAACATTGTTGGCGATTTTCAGTTGAATGAAGAGGTTGCCATCATCTTGGCATCTTTCTCTGCTTCTACAAGTGCCTTTATTGACACTATAAAGAGTCTTGATTACAAGTCTTTCAAATCCATTGTTGAGTCTTGCGGTAACTACCAAGTTACCAAGGGAAAGTCCGTAAAAGGTGCTTGGAACATTGGACAACAGAGATCAGTCTTAACACCACTGTGTGGTTTTCCCTCACAGGCTGCTGGTGTTATTAGATCAATCTTTGCACGCACACTTGATGCAGCAAACCACTCAATTCCTGATTTGCAGAGAGCAGCTGTCACCATACTTGATGGTATTTCTGAACAGTCATTGCGTCTTGTTGATGCCATGGTCTACACCTCAGACCTGCTCACCAACAGTGTCATCATTATGGCATATGTAACTGGTGGTCTTGTACAACAGACTTCTCAGTGGTTGTCTAATCTATTAGGCACTACTGTTGAAAAACTCAGGCCCATCTTTGCATGGATTGAGGCAAAACTTAGTGCAGGAGTTGAATTTCTTAAGGATGCTTGGGAGATTCTCAAATTTCTCATTACAGGTGTTTTTGACATCGTCAAGGGTCAAATACAGGTCGTTTCAGATAACATCAAGGATTGTGTAAAATGCTTCATTGATGTTGTTAACAAGGCACTCGAAATGTGCATTGACCAGGTCACTATCGCTGGCACTAAGTTGCGATCACTCAACTTGGGTGAAGTCTTCATCGCTCAAAGCAAGGGACTTTACCGTCAGTGTATACGTGGCAAGGAACAGCTGCAACTACTCATGCCTCTTAAGGCACCAAAAGAAGTCACCTTTCTTGAAGGTGATTCACATGACACAGTACTTACCTCTGAGGAGGTTGTTCTCAAGAACGGTGAACTCGAAGCACTCGAGGCGCCCGTTGATAGCTTCACAAATGGAGCTGTCGTTGGCACACCAGTCTGTGTAAATGGCCTCATGCTCTTGGAGATTAAGGACAAAGAACAATACTGCGCATTGTCTCCTGGTTTACTGGCTACAAACAATGTCTTTCGCCTAAAGGGAGGTGCACCAACTAAAGGTGTAACCTTTGGAGAAGATACTGTTTTGGAAGTTCAAGGCTACAAGAATGTGAGAATCACATTTGAGCTTGATGAACGTGTAGACAAAGTGCTTAATGAAAAGTGCTCTGTCTACACTGTTGAATCCGGTACCGAAGTTACTGAGTTTGCATGTGTTGTAGCAGAGGCTGTTGTGAAGACTTTACAACCAGTTTCTGATCTTCTTACCAATATGGGTATTGATCTTGATGAATGGAGTGTGGCTACATTCTATTTGTTTGATGATGCTGGTGAAGAAAAACTTTCTTCACGTATGTACTGTTCCTTCTATCCTCCTGATGATGAGGAGGATTGTGATGAGTATGAGGAAGAAGAGGAAGTCCCGGAAGAATCCTGTGCGCATGAATACGGTACAGAAGAAGACTACCAAGGTCTTCCACTGGAATTTGGTGCCTCAACTGAAATGCAAGTTGAAGAAGAAGAAGAAGAGGACTGGCTTGGTGATGCTACCGAATTATCAGAGCATGAACCTGAACCAGAACTAACACCTGAAGAACCAGTTAACCAGTTTACTGGTTATTTAAAACTTACTGACAATGTTGCCATTAAGTGTGTGGACATCGTGAAGGAGGCGCAAAACGCTAACCCCACGGTGATTGTAAATGCTGCTAACATACATCTGAAACATGGTGGTGGTGTAGCAGGTGCACTCAATAAGGCAACCAACGGTGCCATGCAAAAAGAGAGCGATGATTACATTAAGCTAAATGGCCCTCTCACAGTGGGAGGTTCATGTTTGCTTTCTGGACACAACCTTGCTAAGAAGTGTCTGCATGTTGTTGGACCTAACCTAAATGCAGGTGAGGACATCCAGCTTCTTAAGGCAGCATATGAAAATTTCAATTCACAGGACACCTTACTTGCACCACTGTTGTCAGCAGGCATATTTGGTGCTAAACCACTTCATTCTTTACAAGTGTGCGTGCAGACAGTTCGTACACAGGTTTATATTGCAGTCAATGATAAAGCTCTTTATGAGCAGGTTGTCATGGATTACCTTGATAGCCTGAAGCCCAGAGTGGAAGCACCTAAACAAGAGGAGCCACCAAAGACAGAAGATCCTAAAATTGAGGAGAAATCTGTCGTACAGAAGCCTGTCGATGTGAAGCCAAAAATTAAGGCTTGCATTGATGAGGTTACCACAACACTGGAAGAAACTAAGTTTCTTACCAATAAGTTACTCTTGTTTGCTGACATCAATGGTAAGCTTTACCATGATTCTCACAACATGCTTAGAGGTGAAGATATGTCTTTCCTTGAGAAGGATGCACCTTACATGGTAGGTGATGTTATCACTAGTGGTGATATCACTTGTGTTGTAATACCCTCCAAAAAGGCTGGTGGCACTACAGAGATGCTCTCAAGAGCTTTGAAGAAGGTGCCAGTTGATGAGTATATAACCACATACCCTGGACAAGGATGTGCTGGTTATACACTTGAGGAAGCTAAGACTGCTCTTAAGAAATGCAAATCTGCATTTTACGTGTTACCTTCAGAAACACCTAATGCTAAGGAAGAGATTCTAGGAACTGTATCCTGGAATTTGAGAGAGATGCTTGCTCATGCTGAAGAGACAAGAAAATTAATGCCTATCTGCATGGATGTTAGAGCCATAATGGCCACCATCCAACGCAAGTACAAAGGAATTAAAATTCAAGAAGGTATTGTTGACTATGGAGTCCGATTCTTCTTTTATACTAGTAAAGAACCTGTAGCTTCTATCATTACGAAGTTGAACTCTCTAAATGAGCCACTTGTCACAATGCCAATTGGTTATGTGACACATGGTTTTAATCTTGAAGAGGCTGCGCGCTGTATGCGTTCTCTTAAAGCTCCTGCCGTAGTGTCAGTATCATCACCAGATGCTGTTACTACATATAATGGATACCTCACTTCGTCATCAAAGACATCTGAGGAGCACTTTGTGGAAACAGTTTCTTTGGCTGGCTCTTACAGAGATTGGTCCTATTCAGGACAGCGTACAGAGTTAGGTGTTGAATTTCTTAAGCGTGGTGACAAAATTGTGTACCACACTTTAGAGAGCCCCGTCGAGTTTCATCTTGACGGTGAGGTTCTTCCACTTGACAAACTAAAGAGTCTTTTATCCCTGCGGGAGGTTAAGACTATAAAAGTGTTCACAACTGTGGACAACACTAATCTCCACACACAGCTTGTGGATATGTCTATGACATATGGACAGCAGTTTGGTCCAACATACTTGGATGGTGCTGATGTTACAAAAATTAAACCCCATGTAAATCATGAGGGTAAGACTTTCTTTGTACTACCTAGTGATGACACACTACGTAGTGAAGCTTTCGAGTACTACCACACTCTTGATGAGAGTTTTCTTGGTAGGTACATGTCTGCTTTAAACCACACAAAGAAATGGAAATTTCCTCAAGTTGGTGGTTTAACTTCAATTAAATGGGCTGATAACAATTGTTATTTGTCTAGTGTTTTATTAACACTTCAACAGATTGAAGTCAAATTCAATGCACCAGCACTTCAAGAGGCTTATTATAGAGCCCGTGCTGGTGATGCTGCTAACTTTTGTGCACTCATACTCGCTTACAGTAATAAAACTGTTGGCGAGCTCGGTGATGTCAGAGAAACTATGACCCATCTTCTACAGCATGCTAATTTGGAATCCGCAAAGCGAGTTCTTAATGTGGTGTGTAAACATTGCGGTCAGAAAACTACCACCTTAACGGGTGTAGAAGCCGTGATGTATATGGGTACTCTATCTTATGATAATCTTAAGACAGGTGTTTCCATTCCATGTGTGTGTGGTCGTGATGCTACACAATATCTAGTACAACAAGAGTCTTCTTTTGTTATGATGTCTGCACCACCTGCTGAATATAAATTACAGCAAGGTACATTTTTGTGTGCGAATGAGTACACTGGTAACTATCAGTGTGGTCATTACACTCATATAACTGCTAAGGAGACCCTCTATCGTATTGATGGAGCTCACCTTACAAAGATGTCAGAGTACAAAGGACCAGTGACTGACGTTTTCTATAAGGAAACATCTTACACTACAACCATCAAGCCTGTGTCGTATAAACTCGATGGAGTTACTTACACAGAGATTGAACCAAAATTGGATGGGTATTATAAAAAGGATAATGCTTACTATACAGAGCAGCCTATAGACCTTGTACCAACTCAACCACTACCAAATGCGAGTTTTGACAATTTCAAACTCACATGTTCTAATACAAAATTTGCTGATGATTTAAATCAAATGACAGGCTTCACAAAGCCAGCTTCACGAGAGTTATCTGTCACATTCTTTCCAGACTTGAATGGCGATGTAGTGGCTATTGACTATAGACACTATTCAGCGAGTTTCAAGAAAGGTGCTAAATTACTGCATAAGCCAATTGTTTGGCATATCAATCAGGCTACAACCAAGACAACGTTTAAACCAAACACTTGGTGTTTACGTTGTCTTTGGAGTACAAAGCCAGTAGATACTTCAAATTCATTTGAAGTTCTGGCAGTAGAAGACACACAAGGAATGGACAATCTTGCTTGTGAAAGTCAACAACCCACCTCTGAAGAAGTAGTGGAAAATCCTACCATACAGAAGGAAGTCATAGAGTGTGACGTGAAAACTACCGAAGTTGTAGGCAATGTCATACTTAAACCATCAGATGAAGGTGTTAAAGTAACACAAGAGTTGGATCATGAGGATCTTATGGCTGCTTATGTGGAAAATACAAGCATTACCATTAAGAAACCTAATGAGCTTTCACTAGCCTTAGGTTTAAAAACAATTGCCACTCATGGTATTGCTGCAATTAATAGTGTGCCTTGGAGTAAAATTTTGGCATATGTCAAACCATTCTTAGGACAGGCAGCAGTTACAACATCAAACTGCGCTAAGAGATTGGTGCAGCGTATGTTTAACAACTATATGCCCTATGTGCTTACACTACTGTTCCAATTGTGTACCTTTACCAAGAGTACAAATTCTAGAATTAGAGCTTCACTACCTACGACTATTGCTAAAAATAGTGTTAGGGGTGTTGCTAGATTATGTTTGGATGCTGGCATTAATTATGTAAAGTCACCCAAATTTTCTAAATTGTTCACTATTGCAATGTGGCTATTATTGTTAAGCATTTGCTTAGGTTCACTAATCTATGTAACTGCAGCTTTAGGTGTATTATTGTCCAACTTTGGAGCTCCTTCTTATTGTAGTGGCGTTAGAGAATCATACCTCAATTCCTCTAATGTTACTACTATGGATTTCTGTGAAGGTTCTTTTCCTTGCAGTGTTTGTTTAAGTGGATTAGACTCTCTTGATTCCTATCCAGCTCTTGAAACCATCCAGGTGACGATCTCATCGTACAAGCTAGACTTGACAATTTTAGGTCTGGCTGCTGAGTGGTTTTTGGCATATATGTTGTTTACAAAATTCTTTTATTTACTAGGTCTTTCAGCTATAATGCAGGTGTTCTTTGGCTATTTTGCTAGTCATTTCATCAGCAATTCTTGGCTCATGTGGTTTATCATTAGCATTGTACAAATGGCACCCGTTTCTGCAATGGTTAGGATGTACATCTTCTTTGCTTCTTTTTACTACATATGGAAGAGCTATGTTCATATTATGGATGGTTGTACCTCTTCAACTTGCATGATGTGCTATAAGCGCAATCGTGCCACACGCGTTGAGTGTACAACTATTGTTAATGGCATGAAGAGATCTTTCTATGTCTATGCAAATGGAGGCCGTGGCTTCTGCAAGACTCACAATTGGAATTGTCTCAATTGTGACACATTTTGCACTGGTAGTACATTCATTAGTGATGAAGTTGCTCGTGATTTGTCACTCCAGTTTAAAAGACCAATTAACCCTACTGACCAGTCATCGTATATTGTTGATAGTGTTGCTGTGAAAAATGGCGCACTTCACCTCTACTTTGACAAGGCTGGTCAAAAGACTTATGAGAGACACCCACTCTCCCATTTTGTCAATTTAGACAATTTGAGAGCTAACAACACTAAAGGTTCACTACCTATTAATGTCATAGTCTTTGATGGCAAGTCAAAATGCGACGAGTCTGCTGCTAGGTCTGCTTCTGTGTACTACAGTCAGCTAATGTGCCAACCTATTCTGTTGCTTGACCAAACTCTCGTATCAGATGTTGGAGATAGTACTGAAGTTTCTGTTAAGATGTTTGATGCTTATGTCGACACCTTTTCAGCAACTTTTAGTGTTCCTATGGAAAAACTTAAGGCACTTGTTGCTACAGCTCATAGCGAGCTGGCAAAGGGTGTAGCTTTAGATGGCGTCCTTTCTACATTTGTGTCCGCAGCCCGTCAAGGTGTTGTAGACACTGATGTTGACACAAAGGATGTCATTGAATGTCTCAAACTTTCACATCACTCCGACTTGGAAGTGACAGGTGACAGTTGTAACAACTTCATGCTCACCTATAACAAAGTTGAAAACATGACGCCTAGAGATCTTGGCGCATGTATTGATTGTAATGCAAGGCATATTAATGCCCAAGTAGCAAAAAGTCACAATGTTTCACTCATCTGGAATGTAAAAGACTATATGTCTTTATCTGAACAGCTGCGTAAACAAATTCGTAGTGCTGCTAAGAAGAACAACATACCTTTTAGACTAACTTGTGCTACAACTAGACAGGTTGTCAATGTCATAACTACTAAAATCTCACTCAAGGGTGGTAAGATTGTTAGTACTTGGTTTAAACTTATGCTTAAGGCCACATTATTGTGCGTTTTTGCTGCACTGGTCTGTTACATCGTTATGCCAGTACATACATTGTCTGCTCATGATGGTTATACAAATGAAATCATTGGTTACAAAGCCATTCAGGATGGTGTCACTCGTGACATCGTTTCTACTGATGATTGTTTTGCAAACAAACATGCTGGTTTTGACTCATGGTTTAGCCAGCGTGGTGGTTCATACAAAAATGACAAAAGCTGCCCTGTAGTAGCTGCTATCATTACAAGAGAGATTGGTTTCATAGTGCCTGGCTTACCAGGTACTGTGTTGAGAGCAATCAATGGTGACTTCTTGCATTTTCTACCTCGTGTCTTTAGTGCTGTTGGCAACATTTGCTACACACCTTCCAAACTCATTGAGTATAGTGATTTTGCTACCTCTGCTTGCGTTCTTGCTGCTGAGTGTACAATTTTTAAGGATGCTATGGGCAAACCTGTGCCATATTGTTATGACACTAATTTGCTAGAGGGTTCTATTTCTTATAGTGAGCTTCGTCCAGACACTCGTTATGTCCTTATGGATGGTTCTATCATACAGTTTCCTAACACTTACCTGGAGGGTTCTGTTAGAGTGGTAACAACTTTTGATGCTGAGTACTGTAGACATGGTACATGCGAAAGGTCAGAAGCTGGTATTTGCTTATCTACCAGTGGTAGATGGGTTCTTAATAATGAACATTATAGAGCTCTACCTGGAGTATTCTGTGGTGTTGATGCAATGAATCTTATAGCAAACATCTTTACTCCCCTTGTGCAACCTGTGGGTGCTTTAGATGTGTCTGCTTCAGTAGTGGCTGGTGGTATTATTGCCATATTAGTGACTTGTGCTGCCTACTACTTTATGAAATTCAGACGTGCTTTTGGTGAGTACAACCATGTTGTTGCTGCTAATGCACTTTTGTTTTTGATGTCTTTCACTATACTCTGTCTGGCACCAGCTTATAGCTTTTTGCCAGGAGTCTACTCAGTCTTTTACTTGTACTTGACATTCTATTTCACTAATGATGTTTCATTCTTGGCTCACCTTCAATGGTTTGCCATGTTTTCTCCTATTGTGCCTTTTTGGATAACAGCAATCTATGTATTCTGTATTTCTCTGAAGCACTGCCATTGGTTCTTTAACAACTATCTTAGGAAAAGAGTCATGTTTAATGGAGTTACATTTAGTACCTTCGAGGAGGCTGCTTTGTGTACCTTTCTGCTCAATAAGGAAATGTACCTAAAATTGCGTAGTGAGACACTGTTGCCACTGACACAGTACAACAGGTATCTTGCTCTATATAACAAGTACAAGTATTTTAGTGGAGCCTTAGACACTACCAGCTATCGTGAAGCAGCTTGCTGCCACTTAGCAAAGGCTCTAAATGACTTTAGCAATTCAGGTGCTGATGTTCTCTACCAACCACCACAGACATCAATCACTTCTGCTGTTCTGCAGAGTGGTTTTAGGAAAATGGCATTCCCATCAGGCAAAGTTGAAGGGTGCATGGTACAAGTAACCTGTGGAACTACAACTCTTAATGGATTGTGGTTAGATGACACAGTATACTGTCCAAGACATGTCATTTGCACAGCAGAAGACATGCTTAATCCTAACTATGAAGATCTGCTCATTCGCAAATCCAACCATAGCTTCCTTGTTCAGGCTGGCAATGTACAACTCCGAGTTATCGGCCATTCTATGCAAAATTGTCTGCTTAGGCTTAAAGTTGATACCTCTAACCCTAAGACACCCAAGTATAAATTTGTCCGTATTCAACCTGGTCAAACATTTTCAGTTCTAGCATGCTACAATGGTTCACCATCTGGTGTTTATCAGTGTGCCATGAGACCTAATCATACCATTAAAGGTTCTTTCCTTAATGGATCATGTGGTAGTGTTGGTTTTAACATTGATTATGATTGCGTGTCTTTCTGCTATATGCATCATATGGAGCTTCCAACAGGAGTACACGCTGGTACTGACTTAGAAGGTAAATTCTATGGTCCATTTGTTGACAGACAAACTGCACAGGCTGCAGGTACAGACACAACCATAACATTAAATGTTTTGGCATGGCTGTATGCTGCTGTTATCAATGGTGATAGGTGGTTTCTTAATAGATTCACCACTACTTTGAATGACTTTAACCTTGTGGCAATGAAGTACAACTATGAACCTTTGACACAAGATCATGTTGACATATTGGGACCTCTTTCTGCTCAAACAGGAATTGCCGTCTTAGATATGTGTGCTGCTTTGAAAGAGTTGCTGCAGAATGGTATGAATGGTCGTACTATCCTTGGTAGCACTATTTTAGAAGATGAGTTTACACCATTTGATGTTGTTAGACAATGCTCTGGTGTTACCTTCCAAGGTAAGTTCAAGAAAATTGTTAAAGGCACTCATCATTGGCTGCTTTTAACTTTCTTGACATCACTATTGATTCTTGTTCAGAGTACACAGTGGTCACTGTTTTTCTTTGTTTACGAGAATGCTTTCTTGCCATTTACTCTTGGTATTATGGCAATTGCTGCATGTGCTATGCTGCTTGTTAAGCATAAGCACGCATTCTTGTGCTTGTTTCTGTTACCTTCTCTTGCAACAGTTGCTTACTTTAATATGGTCTACATGCCTGCTAGTTGGGTGATGCGTATTATGACATGGCTTGAATTGGCTGACACTAGCTTGTCTGGTTATCGGCTTAAGGACTGTGTTATGTATGCTTCAGCTTTAGTTTTGCTTATTCTCATGACAGCTCGTACTGTTTATGATGATGCTGCTAGACGTGTTTGGACACTGATGAATGTCATTACACTTGTTTACAAAGTCTACTATGGTAATGCTTTAGACCAAGCTATTTCCATGTGGGCCCTAGTTATTTCTGTAACCTCTAACTATTCTGGTGTCGTTACGACTATCATGTTTTTAGCTAGAGCTATAGTGTTTGTGTGTGTTGAGTATTACCCATTGTTATTTATTACTGGTAACACCTTACAGTGTATCATGCTTGTTTATTGTTTCTTAGGTTATTGTTGCTGCTGCTACTTTGGCCTTTTCTGTTTACTCAACCGTTACTTCAGGCTTACTCTTGGTGTTTATGACTACTTGGTCTCTACACAAGAATTTAGGTATATGAACTCCCAGGGGCTTTTGCCTCCTAAGAGTAGTATTGATGCTTTCAAGCTTAACATTAAGTTGTTGGGTATTGGAGGTAAACCATGTATCAAGGTTGCTACTGTACAGTCTAAAATGTCTGACGTAAAGTGCACATCTGTGGTACTGCTCTCGGTTCTTCAACAACTTAGAGTAGAGTCATCTTCTAAATTGTGGGCACAATGTGTACAACTCCACAATGATATTCTTCTTGCAAAAGACACAACTGAAGCTTTCGAGAAGATGGTTTCTCTTTTGTCTGTTTTGCTATCCATGCAGGGTGCTGTAGACATTAGCAAGTTGTGCGAGGAAATGCTCGACAACCGTGCTACTCTTCAGGCTATTGCTTCAGAATTTAGTTCTTTACCATCATATGCCGCTTATGCCACTGCCCAAGAGGCCTATGAGCAGGCTGTAGCTAATGGTGATTCTGAAGTCGTTCTCAAAAAGTTAAAGAAATCTTTGAATGTGGCTAAATCTGAGTTTGACCGTGATGCTGCCATGCAACGCAAGTTGGAAAAGATGGCAGATCAGGCTATGACCCAAATGTACAAACAGGCAAGATCTGAGGACAAGAGGGCAAAAGTAACTAGTGCTATGCAAACAATGCTTTTCACTATGCTTAGGAAGCTTGATAATGATGCACTTAACAACATTATCAACAATGCGCGTGATGGTTGTGTTCCACTCAACATCATACCATTGACTACAGCAGCCAAACTTATGGTTGTTGTCCCTGATTATGGTACCTACAAGAACACTTGTGATGGTAACACCTTTACATATGCATCTGCACTCTGGGAAATCCAGCAAGTTGTTGATGCAGATAGTAAGATTGTTCAACTTAGTGAAATTAACATGGATAATTCACCAAATTTGGCTTGGCCTCTTATTGTTACAGCTCTAAGAGCCAACTCAGCTGTCAAACTACAGAATAATGAACTAAGTCCAGTAGCACTACGACAGATGTCCTGTGCGGCTGGTACCACACAAACAGCTTGTACTGATGACAATGCACTTGCCTACTATAACAATTCGAAGGGAGGTAGGTTTGTGCTGGCATTATTATCAGACCAACAAGATCTCAAATGGGCTAGATTCCCTAAGAGTGATGGTACAGGTACAATTTATACAGAACTGGAACCACCTTGTAGGTTTGTTACAGACACACCAAAAGGGCCTAAAGTGAAATACTTGTATTTCATCAAGGGCTTAAATAACCTAAATAGAGGTATGGTGCTGGGCAGTTTAGCTGCTACAGTACGTCTTCAGGCTGGAAATGCTACAGAAGTACCTGCCAATTCAACTGTGCTTTCTTTCTGTGCTTTTGCAGTGGACCCTGCTAAAGCATATAAGGACTACCTAGCAAGTGGAGGACAACCAATCACCAACTGCGTGAAGATGTTGTGCACACACACTGGTACGGGACAGGCAATTACTGTAACACCAGAAGCCAACATGGACCAAGAGTCCTTTGGTGGTGCTTCATGCTGTCTGTATTGTAGGTGCCACATTGACCATCCAAATCCTAAAGGATTTTGTGACTTGAAAGGTAAGTACGTCCAAATACCTACCACTTGTGCTAATGACCCAGTGGGTTTTACACTTAGAAACACAGTCTGTACCGTCTGCGGAATGTGGAAAGGTTATGGCTGTAGTTGTGATCAACTCCGCGAACCCATGATGCAGTCTGCGGATGCGTCAACGTTTTTAAACGGGTTTGCGGTGTAAGTGCAGCCCGTCTTACACCGTGCGGCACAGGCACTAGCACTGATGTCGTCTACAGGGCTTTTGATATTTACAACGAAAAAGTTGCTGGTTTTGCAAAGTTCCTAAAAACTAATTGCTGCCGCTTCCAGGAAAAGGATGAGGAAGGCAATTTATTAGACTCTTACTTTGTAGTTAAGAGGCATACTATGTCTAACTACCAACATGAAGAGACTATTTATAACTTGGTTAAAGATTGTCCAGCGGTTGCTGTTCATGACTTTTTCAAGTTTAGAGTAGATGGTGACATGGTACCACATATATCACGTCAGCGTCTAACTAAATACACAATGGCTGATTTAGTCTATGCTCTACGTCATTTTGATGAGGGTAATTGTGATACATTAAAGGAAATACTCGTCACATACAATTGTTGTGATGATGATTATTTCAATAAGAAGGATTGGTATGACTTCGTAGAGAATCCTGATATCTTACGCGTATATGCTAACTTAGGTGAGCGTGTACGCCAAGCATTATTAAAGACTGTACAATTCTGCGATGCTATGCGTAATGCGGGCATTGTAGGTGTACTGACATTAGATAATCAGGATCTTAATGGGAACTGGTACGATTTCGGTGATTTCGTACAAGTAGCACCAGGCTGCGGAGTTCCTATTGTGGATTCATATTACTCATTGCTGATGCCCATCCTCACTCTGACTAGGGCATTGGCTGCTGAATCCCATATGGATGCTGATCTCGCAAAACCACTTATTAAGTGGGATTTGCTGAAATATGATTTTACGGAAGAGAGACTTTGTCTCTTCGACCGTTATTTTAAATATTGGGACCAGACATACCATCCCAACTGTATTAACTGTTTGGATGATAGGTGTATCCTTCATTGTGCAAACTTTAATGTGTTATTTTCTACTGTGTTTCCACCTACAAGTTTTGGACCACTAGTAAGAAAAATATTTGTAGATGGTGTTCCTTTTGTTGTTTCAACTGGATACCATTTTCGTGAGTTAGGAGTTGTACATAATCAGGATGTAAACTTACATAGCTCGCGTCTCAGTTTCAAGGAACTTTTAGTGTATGCTGCTGATCCAGCCATGCATGCAGCTTCTGGCAATTTATTGCTAGATAAACGCACTACATGCTTTTCGGTAGCTGCACTAACAAACAATGTTGCTTTTCAAACTGTCAAACCCGGTAATTTTAATAAAGACTTTTATGACTTTGCTGTGTCTAAAGGTTTCTTTAAGGAAGGAAGTTCTGTTGAACTAAAACACTTCTTCTTTGCTCAGGATGGCAATGCTGCTATCAGTGATTATGACTATTATCGTTATAATCTGCCAACAATGTGTGATATCAGACAACTCCTATTCGTAGTTGAAGTTGTTGATAAATACTTTGATTGTTACGATGGTGGCTGTATTAATGCCAACCAAGTAATCGTTAACAATCTGGACAAATCAGCTGGTTTCCCATTTAATAAATGGGGTAAGGCTAGACTTTATTATGACTCAATGAGTTATGAGGATCAAGATGCACTTTTCGCGTATACTAAGCGTAATGTCATCCCTACTATAACTCAAATGAATCTTAAGTATGCCATTAGTGCAAAGAATAGAGCTCGCACCGTAGCTGGTGTCTCTATCTGTAGTACTATGACAAATAGACAGTTTCATCAGAAATTATTGAAGTCAATAGCCGCCACTAGAGGAGCTACTGTGGTAATTGGAACAAGCAAATTTTACGGTGGCTGGCATAATATGTTAAAAACTGTTTACAGTGATGTAGAAACTCCACACCTTATGGGTTGGGATTATCCAAAATGTGACAGAGCCATGCCTAACATGCTTAGGATAATGGCCTCTCTTGTTCTTGCTCGCAAACATAGCACTTGCTGTAACTTATCACACCGTTTCTACAGGTTAGCTAACGAGTGTGCGCAAGTATTAAGTGAGATGGTCATGTGTGGCGGCTCACTATATGTTAAACCAGGTGGAACATCATCCGGTGATGCTACAACTGCTTATGCTAATAGTGTCTTTAACATTTGTCAAGCTGTTACAGCCAACGTAAATGCACTTCTTTCAACTGATGGTAATAAGATAGCTGACAAGTATGTCCGCAATCTACAACACAGGCTCTATGAGTGTCTCTATAGAAATAGGGATGTTGATCATGAATTCGTGGATGAGTTTTACGCTTACCTGCGTAAACATTTCTCCATGATGATTCTTTCTGATGATGCCGTTGTGTGCTATAACAGTAACTATGCGGCTCAAGGTTTAGTAGCTAGCATTAAGAACTTTAAGGCAGTTCTTTATTATCAAAATAATGTGTTCATGTCTGAGGCAAAATGTTGGACTGAGACTGACCTTACTAAAGGACCTCACGAATTTTGCTCACAGCATACAATGCTAGTTAAACAAGGAGATGATTACGTGTACCTGCCTTACCCAGATCCGTCAAGAATATTAGGCGCAGGCTGTTTTGTCGATGATATTGTCAAAACAGATGGTACACTTATGATTGAGAGGTTCGTGTCATTAGCTATTGACGCTTACCCTCTTACTAAACATCCTAATCAGGAGTATGCTGATGTCTTTCACTTGTATTTACAATACATTAGGAAGTTACATGATGAGCTTACTGGTCACATGCTAGACATGTATTCTGTAATGCTAACTAATGATAACACCTCACGGTATTGGGAACCTGAGTTTTATGAAGCTATGTACACACCACACACAGTCTTGCAGGCTGTAGGTGCTTGTGTATTGTGTAATTCACAGACTTCACTTCGTTGCGGCGCCTGCATTAGGAGACCATTCCTGTGTTGCAAGTGCTGCTATGATCATGTCATTTCAACATCACATAAATTAGTGTTGTCTGTTAATCCCTATGTTTGCAATGCACCAGGTTGTGATGTCACTGACGTGACACAACTATATCTAGGAGGTATGAGCTATTACTGCAAGTCACATAAGCCTCCCATTAGTTTTCCATTGTGTGCTAATGGTCAGGTTTTTGGTTTATACAAGAACACATGTGTAGGTAGTGACAATGTCACTGACTTCAATGCGATAGCAACATGTGATTGGACTAATGCTGGCGATTACATACTTGCCAACACTTGTACTGAGAGACTCAAGCTCTTTGCAGCAGAAACGCTCAAAGCTACTGAGGAAACATTCAAGCTGTCATATGGTATTGCCACTGTACGTGAAGTACTCTCTGACAGAGAATTGCATCTTTCATGGGAGGTTGGAAAACCTAGACCACCATTGAATAGAAATTATGTCTTTACTGGTTACCGTGTAACTAAAAATAGTAAAGTACAGATTGGAGAGTACACTTTTGAAAAGGGTGACTACGGTGACGCTGTTGTGTACAGAGGTACTACAACATACAAATTGAATGTTGGTGATTACTTTGTGTTAACATCTCACACTGTAATGCCACTCAGTGCACCTACTCTAGTGCCACAAGAGCACTATGTTAGAATTACTGGCTTGTACCCAACACTCAACATCTCAGATGAGTTTTCTAGCAATGTTGCAAATTACCAAAAGGTCGGTATGCAAAAGTACTCTACACTCCAAGGACCACCAGGTACTGGTAAGAGTCATTTTGCCATTGGACTTGCTCTCTACTACCCATCTGCTCGCATAGTGTATACAGCTTGCTCTCATGCAGCTGTTGATGCCCTATGCGAAAAGGCATTAAAATACTTGCCTATAGATAAATGTAGTAGGATTATACCTGCGCGTGCGCGCGTAGAGTGTTTTGACAAATTCAAAGTGAATTCAACATTAGAACAGTATGTTTTCTGCACTGTAAATGCATTGCCAGAAACAACTGCTGACATTGTAGTCTTTGATGAAATCTCTATGGCTACCAATTATGACTTGAGTGTCGTCAATGCTAGACTTCGTGCAAAACACTATGTCTACATTGGTGATCCTGCTCAACTACCAGCTCCTCGCACGTTGCTAACTAAGGGCACACTAGAACCAGAATATTTCAATTCAGTGTGCAGACTTATGAAAACAATAGGTCCAGACATGTTCCTTGGAACTTGTCGCCGTTGTCCTGCTGAAATTGTCGACACTGTGAGTGCTTTAGTTTATGATAATAAGCTAAAAGCACACAAGGAGAAGTCAGCTCAATGCTTCAAAATGTTTTACAAAGGTGTTATTACACATGATGTTTCATCTGCAATTAATAGACCTCAAATAGGCGTTGTAAGAGAATTTCTTACACGCAACCCTGCTTGGAGAAAAGCTGTTTTTATCTCACCTTACAATTCACAGAATGCTGTAGCTTCAAAAATCTTAGGATTGCCTACGCAGACTGTTGATTCCTCCCAGGGTTCTGAGTATGACTATGTCATATTCACACAAACTACTGAAACAGCACACTCTTGCAATGTCAACCGCTTTAATGTGGCTATCACAAGAGCAAAAATTGGCATTTTGTGCATAATGTCCGATAGAGATCTTTATGACAAACTGCAATTCACAAGTCTAGAAGTACCACGCCGTAATGTGGCTACATTACAAGCAGAAAATGTAACTGGACTTTTTAAGGACTGTAGTAAGATCATTACCGGTCTTCATCCAACACAGGCACCTACACACCTCAGCGTTGATACAAAATTCAAGACTGAGGGACTATGTGTTGACATACCAGGCATACCAAAGGACATGACCTACCGTAGACTCATCTCTATGATGGGTTTCAAAATGAATTACCAAGTCAATGGTTACCCTAACATGTTTATCACCCGCGAAGAAGCTATTCGTCACGTTCGTGCATGGATTGGCTTCGATGTAGAGGGCTGTCATGCAACTAGAGATGCTGTGGGTACTAACCTACCTCTCCAGCTAGGATTTTCTACAGGTGTTAACTTAGTAGCTGTACCGACTGGCTATGTTGACACTGAAAATAACACAGAATTCACCAGAGTTAATGCAAAACCTCCACCAGGTGACCAGTTTAAACATCTTATACCACTCATGTACAAAGGCTTGCCTTGGAATGTAGTGCGTATTAAGATAGTACAAATGCTTAGTGATACACTGAAAGGATTGTCAGACAGAGTCGTGTTTGTCCTTTGGGCGCATGGCTTTGAGCTTACATCAATGAAGTACTTTGTCAAGATTGGACCTGAAAGAACGTGTTGTCTGTGTGACAAACGTGCAACTTGCTTTTCTACTTCATCAGATACTTATGCCTGCTGGAATCATTCTGTGGGTTTTGACTATGTCTATAACCCATTTATGATTGATGTTCAGCAGTGGGGTTTTACGGGTAACCTTCAGAGTAACCATGACCAACATTGCCAGGTGCATGGAAATGCACATGTGGCTAGTTGTGATGCTATCATGACTAGATGCTTGGCAGTCCATGAGTGCTTTGTTAAGCGCGTTGACTGGTCTGTTGAATACCCTATTATAGGAGATGAACTAAAGATTAATTCCGCTTGCAGAAAAGTACAGCATATGGTTGTAAAGTCTGCATTGCTTGCTGATAAGTTTCCAGTTCTTCATGACATTGGAAATCCAAAGGCTATTAAGTGTGTACCTCAGGCTGAAGTAGAATGGAAGTTCTATGATGCTCAGCCATGCAGTGACAAAGCCTATAAAATAGAGGAACTTTTCTATTCTTATGCTACACATCATGATAAATTCACTGATGGTGTTTGTTTGTTTTGGAACTGTAACGTTGATCGTTACCCAGCCAATGCAATTGTGTGTAGGTTTGACACGAGAGTTTTGTCAAACTTGAACTTACCAGGTTGCGATGGTGGTAGTTTGTATGTGAATAAGCATGCATTCCACACTCCAGCTTTTGATAAAAGTGCATTTACTAATTTAAAGCAACTGCCTTTCTTTTATTATTCTGATAGTCCTTGTGAGTCTCATGGCAAACAAGTAGTGTCAGATATTGATTATGTACCTCTTAAATCTGCTACGTGTATTACGCGGTGCAATTTGGGAGGTGCTGTTTGCAGACACCATGCAAATGAGTACCGACAGTACTTAGATGCATATAACATGATGATTTCTGCTGGATTTAGCCTATGGATTTACAAACAGTTTGACACTTATAATCTGTGGAATACATTCACCAGGTTACAGAGTTTAGAAAATGTGGCTTACAATGTTGTTAACAAAGGACACTTCGATGGACAAGCTGGTGAAGCACCTGTTTCCATCATTAATAATGCTGTTTACACAAAGGTAGATGGTGTTGATGTAGAGATCTTTGAAAACAAGACAACACTTCCTGTTAATGTTGCATTTGAGCTTTGGGCTAAGCGTAACATTAAACCAGTGCCAGAGATTAAGATACTCAATAACTTGGGTGTCGATATCGCTGCTAATACTGTGGTCTGGGACTACAAGAGAGAAGCACCAGCACATATGTCAACAATAGGTGTCTGCACAATGACCGACATTGCTAAGAAACCTACTGAGAGTGCTTGTTCCTCGCTTACTGTCTTATTTGATGGTAGAGTGGAAGGACAGGTAGACCTTTTTAGAAACGCCCGTAATGGTGTTTTAATAACAGAAGGTTCAGTTAAAGGTTTAATACCTTCAAAGGGACCAGTACAAGCCAGTGTCAATGGAGTCACATTAATTGGAGAATCAGTAAAAACACAGTTCAACTATTTTAAGAAAGTAGATGGCATTATTCAACAGTTGCCTGAAACCTACTTTACTCAAAGCAGAGACCTAGAGGATTTTAAGCCCAGATCACAAATGGAAACTGACTTTCTCGAGCTCGCTATGGATGAATTCATACAACGGTATAAGTTAGAGGGTTATGCCTTCGAGCATATCGTTTATGGGGATTTCAGTCATGGACAACTTGGCGGCCTTCATTTAATGATTGGTTTAGCCAAGCGTTCACAAGATTCACCGCTCAAATTAGAGGATTTTATCCCTATGGATAGCACAGTGAAAAATTATTTCATAACAGATGCACAAACAGGTTCATCAAAATGTGTGTGTTCTGTCATTGACCTCTTGCTTGACGACTTTGTTGAGATAATAAAGTCACAGGATTTGTCAGTAATCTCTAAGGTAGTCAAGGTTACAATTGACTACGCTGAGATTTCATTCATGCTTTGGTGTAAAGATGGTCATGTCGAAACCTTCTACCCAAAATTACAGGCAAGTCAAGCATGGCAACCGGGAGTTGCGATGCCTAATTTGTATAAGATGCAAAGAATGCTTCTTGAAAAATGTGACCTTCAGAATTATGGTGAAAATGCTGTCATACCAAAGGGAATAATGATGAATGTTGCAAAATACACTCAACTGTGTCAATATTTAAATACACTTACTTTAGCTGTACCCTACAACATGAGAGTTATTCACTTTGGTGCTGGCTCTGATAAAGGAGTTGCACCAGGTACAGCTGTACTCAGACAATGGTTGCCAACTGGCACACTACTTGTCGATTCAGATCTTAATGACTTCGTCTCTGACGCAGATTCTACATTAATTGGAGACTGTGCAACGGTACATACGGCTAATAAATGGGATCTCATTATTAGCGATATGTATGACCCTAAGACAAAACATGTGACAAAAGAGAATGACTCAAAAGAAGGGTTTTTCACTTACCTGTGTGGATTTATAAAGCAAAAACTAGCCTTGGGTGGTTCTGTAGCTATAAAGATAACAGAGCATTCTTGGAATGCTGATCTTTACAAGCTTATGGGACATTTCTCGTGGTGGACAGCTTTTGTTACAAATGTAAATGCATCATCATCAGAAGCATTTTTAATTGGTGCTAACTATCTTGGCAAGCCGAAGGAACAAATTGACGGCTATACCATGCATGCTAACTACATTTTCTGGAGGAACACAAATCCTATTCAATTGTCTTCCTATTCACTCTTTGACATGAGTAAATTTCCTCTTAAGTTAAGGGGGACTGCTGTCATGTCATTAAAAGAGAATCAGATCAATGATATGATTTATTCCCTGCTCGAAAAAGGTAGACTTATCATTAGGGAAAACAACAGAGTTGTGGTCTCAAGTGATGTTCTTGTTAATAACTAAACGAACATGAAAATCTTAATTTTTGCTTTTCTAGTTACGCTAGTTAAAGCACAGGAAGGATGCGGCATTATCAGCAGAAAACCGCAGCCAAAAATGGCACAAGTTTCCTCTTCCCGTCGAGGTGTATATTATAATGATGATATTTTTCGTTCTGATGTACTACATCTCACTCAGGATTACTTCCTGCCCTTTGATTCAAATTTAACACAGTACTTTTCTCTTAATGTTGATTCAGATAGGTATACCTATTTTGATAACCCTATTTTAGACTTTGGTGATGGCGTTTATTTCGCCGCTACTGAAAAGTCTAATGTAATCAGAGGCTGGATTTTTGGTTCCACTTTTGACAATACTACTCAGTCAGCTGTCATAGTTAACAATTCCACACACATTATTATACGTGTGTGCAATTTTAACCTATGTAAAGAACCCATGTACACAGTGTCTCGTGGCACACAACAATCATCTTGGGTTTATCAGAGTGCGTTCAATTGCACATATGACAGAGTGGAGAGAAGTTTTCAGCTCGATACCGCTCCTAAAACTGGAAATTTTAAAGACTTACGTGAGTATGTCTTTAAGAATCGGGATGGTTTTCTTAGTGTTTACCAAACTTATACAGCTGTTAATTTACCTAGGGGATTACCTACTGGGTTTTCAGTTTTGAGGCCAATCCTCAAACTGCCCTTTGGAATTAACATTACATCTTATAGAGTTGTTATGGCTATGTTTAGTCAAACTACTTCTAATTTCTTACCAGAAAGTGCTGCTTATTATGTTGGTAATCTAAAATATACCACCTTTATGCTTAGTTTTAATGAAAATGGGACTATCACTGATGCTATTGACTGCGCCCAAAATCCACTTGCTGAATTAAAATGCACCATTAAAAATTTTAATGTCAGTAAAGGAATCTACCAAACATCTAACTTCAGAGTTTCACCAACTCAGGAAGTTATTAGGTTCCCTAACATTACAAATCGTTGTCCTTTTGACAAAGTTTTTAATGCTAGTCGCTTTCCCAATGTTTACGCTTGGGAAAGAACAAAAATTTCTGATTGTGTTGCTGATTACACTGTTCTCTACAACTCAACTTCATTTTCAACTTTTAAATGTTATGGAGTTTCTCCCTCTAAGTTGATTGATTTGTGCTTTACAAGTGTGTATGCTGATACATTCTTGATAAGATCTTCAGAAGTAAGGCAAGTTGCACCAGGTGAAACTGGTGTTATTGCTGACTACAATTACAAGCTGCCTGATGATTTCACTGGCTGTGTAATAGCCTGGAATACTGCTAAGCAGGACACTGGCCATTATTATTATAGATCTCACCGTAAGACTAAGCTCAAGCCTTTTGAGAGAGATCTATCGTCTGATGATGGTAATGGTGTATACACACTTAGTACTTATGACTTCAACCCTAACGTACCAGTAGCATATCAGGCCACTAGAGTTGTTGTTCTTTCTTTTGAACTTCTTAATGCACCCGCAACAGTTTGTGGACCTAAATTGTCTACACAACTAGTTAAGAACCAGTGTGTTAATTTTAACTTCAATGGACTCAAGGGCACTGGTGTTTTGACTGACTCATCAAAGAGGTTTCAGTCTTTTCAACAATTTGGTCGTGACACTTCTGACTTTACGGATTCAGTGCGTGACCCACAAACACTAGAAATACTTGACATTACACCATGTTCTTTTGGTGGTGTGAGTGTAATAACACCTGGAACAAATGCTTCATCTGAAGTGGCTGTTCTTTACCAAGATGTAAATTGCACTGATGTCCCAACGGCCATACGTGCTGATCAATTAACACCAGCTTGGCGCGTTTACTCCACTGGAATAAATGTTTTTCAAACACAAGCGGGCTGTCTTATTGGGGCTGAACATGTCAATGCTTCTTACGAGTGTGACATCCCTATTGGTGCTGGCATTTGTGCTAGCTACCATACAGCCTCTACTTTACGTAGTGTAGGTCAGAAATCCATTGTGGCTTACACTATGTCTTTGGGTGCAGAAAATTCTATTGCTTACGCTAATAACTCAATTGCCATACCTACAAATTTTTCAATTAGTGTCACGACTGAAGTGATGCCAGTTTCAATGTCTAAGACATCAGTAGATTGTACAATGTACATCTGTGGTGACTCTCAGGAGTGCAGTAATTTACTTCTTCAATACGGAAGTTTCTGCACGCAATTAAATCGTGCTCTTACGGGCATTGCCATAGAACAGGATAAAAATACACAGGAGGTTTTTGCCCAGGTTAAACAAATGTACAAGACACCAGCCATAAAGGATTTTGGCGGTTTCAATTTTTCACAAATATTGCCCGATCCTTCAAAGCCAACAAAGAGATCATTTATTGAAGACCTACTCTTCAACAAGGTGACTCTCGCTGATGCTGGCTTTATGAAGCAATATGGCGAATGCCTAGGTGATATTAATGCTAGAGATCTCATTTGTGCGCAGAAGTTCAATGGACTTACAGTGTTGCCACCTCTACTCACAGATGACATGATTGCTGCATACACTGCTGCCCTTGTCAGTGGTACTGCTACTGCTGGTTGGACGTTCGGTGCTGGTGCTGCTCTTCAAATACCTTTTGCTATGCAGATGGCATATAGGTTTAATGGCATTGGAGTTACTCAAAATGTTCTCTATGAGAATCAAAAACAGATCGCCAATCAATTCAACAAGGCGATCAGTCAAATTCAAGAATCACTTACAACAACATCAACTGCATTGGGCAAGCTGCAAGACGTTGTCAACCAGAACGCTCAAGCATTGAATACACTTGTTAAACAGCTTAGCTCTAATTTTGGTGCAATTTCAAGTGTGCTAAATGACATTCTTTCACGACTAGACAAGGTCGAGGCAGAGGTGCAAATTGACAGGTTGATCACAGGCAGATTGCAAAGCCTTCAAACCTATGTAACACAACAACTAATCAGAGCTGCTGAAATCAGAGCTTCTGCTAATCTTGCTGCTACTAAAATGTCTGAGTGTGTTCTTGGACAATCAAAAAGAGTTGATTTCTGTGGAAGAGGCTATCATCTTATGTCCTTTCCTCAGGCCGCTCCGCATGGTGTTGTTTTCTTACATGTCACATATGTGCCATCGCAGGAGAAAAACTTCACCACAGCTCCAGCAATTTGTCATGAAGGCAAAGCATACTTCCCGCGTGAAGGTGTTTTTGTATCTAATGGCACTTCTTGGTTCATTACACAGAGGAATTTTTATTCACCACAAATAATCACAACAGATAATACATTTGTTGCCGGAAATTGTGATGTCGTAATTGGCATCATTAACAACACAGTCTATGATCCTCTGCAACCTGAGCTTGACTCATTTAAAGAAGAGCTGGACAAGTACTTTAAAAATCACACATCACCCGATGTTGATCTTGGCGACATTTCAGGCATTAATGCTTCTGTCGTCAATATTCAAAAAGAAATTGACCGCCTCAATGAGGTTGCCAAAAATCTAAATGAATCGCTCATTGACCTTCAAGAACTTGGTAAATATGAGCAATACATCAAATGGCCATGGTACGTTTGGCTCGGCTTCATTGCTGGACTGATTGCTATCGTCATGGCCACTATACTGCTTTGTTGCATGACCAGCTGTTGCAGTTGCCTCAAGGGTGCATGCTCTTGTGGTTCTTGCTGCAAATTTGATGAGGATGACTCTGAGCCTGTGCTCAAGGGAGTCAAATTACACTACACATAAACGAACTTAATGGATTTGTTTATGAGTATTTTCACGCTTGGATCAATCACACGTCAACCGAGTAAGATTGAAAATGCTTCTCCTGCAAGTACTGTTCATGCTACTGCAACGATACCGCTACAAGCCTCACTCCCTTTCGGATGGCTTGTTGTTGGCGTTGCACTTCTTGCTGTTTTTCAGAGCGCTTCCAAAGTGATTGCGCTTCATAAGAGATGGCAGCTCGCTTTGTGTAAAGGCATGCAGCTTGTTTGCAATTTGCTGCTACTCTTTGTGACAATTTATTCACACCTCTTACTTTTAGCTGCTGGCATGGAGGCACAATTTTTGTACATCTATGCTCTGATTTATATTCTGCAAGTTGTGTGCTTCTGCAGATTTATTATGAGATGCTGGCTTTGCTGGAAGTGCAAATCCAAAAACCCATTACTCTATGATGCCAACTACTTTGTTTGCTGGCATACACATAACTATGACTACTGTATACCATACAACAGTGTCACAGATACAATTGTCGTTACTGCAGGTGACGGCATTTCAACACCAAAACTCAAAGAAGACTACCAAATTGGTGGTTATTCTGAGGATTGGCACTCAGGTGTTAAAGACTATGTCGTTGTACATGGCTATTTCACCGAAGTTTACTACCAGCTTGAGTCTACACAAATTACTACAGACACTGGTATTGAAAATGCTACATTCTTCATCTTTAACAAGCTTGTTAAAGATCCACCGAATGTGCAAATACACACAATCGACGGCTCTTCAGGAGTTGTAAATCCAGCAATGGATCCAATTTATGATGAGCCGACGACGACTACTAGCGTGCCTTTGTAAGCACAAGAAAGTGAGTACGAACTTATGTACTCATTCGTTTCGGAAGAAACAGGTACGTTAATAGTTAATAGCGTACTTCTTTTTCTTGCTTTCGTGGTATTCTTGCTAGTCACACTAGCCATCCTTACTGCGCTTCGATTGTGTGCGTACTGCTGCAATATTGTTAACGTGAGTTTAGTAAAACCAACGGTTTACGTCTACTCGCGTGTTAAAAATCTGAACTCTTCTGAAGGAGTTCTTGATCTTCTGGTCTAAACGAACTAACTATTATTATTATTCTGTTTGGAACTTTAACATTGCTTATCATGGCTGAGAACGGGACTATTTCCGTTGAGGAGCTTAAAAGACTCCTTGAACAATGGAACCTAGTAATAGGTTTCCTTTTCCTCGCCTGGATTATGCTACTACAATTTGCCTATTCTAACCGGAACAGGTTTTTGTACATAATAAAGCTTGTTTTCCTCTGGCTCTTGTGGCCAGTAACACTTGCTTGCTTTGTGCTTGCTGCTGTTTACAGAATCAATTGGGTGACTGGTGGGATTGCGATTGCAATGGCTTGTATTGTAGGCTTGATGTGGCTTAGCTACTTCGTTGCTTCCTTCAGGCTGTTTGCTCGTACCCGCTCAATGTGGTCATTCAACCCAGAAACAAACATTCTTCTCAATGTGCCTCTTCGAGGGACAATTGTGACCAGACCGCTCCTGGAAAGTGAACTTGTCATTGGCGCTGTGATCATTCGTGGTCACTTGCGAATGGCTGGACACTCCCTTGGGCGCTGTGACATTAAGGACCTGCCAAAAGAGATCACTGTGGCTACATCACGAACGCTTTCTTATTACAAATTAGGAGCGTCGCAGCGTGTAGGCACTGATTCAGGTTTTGCTGCATACAACCGCTACCGTATTGGAAATTACAAATTAAATACAGACCACGCCGGTAGCAACGACAATATTGCTTTGCTAGTACAGTAAGTGACAACAGATGTTTCATCTTGTTGACTTCCAGGTTACAATAGCAGAGATATTGATTATCATTATGAGGACTTTCAGGATTGCCATATGGAATCTTGATATAATAATAAGTTCAATAGTGAGACAATTATTTAAGCCTCTAACTAAGAAGAATTATTCTGAGTTAGATGATGAAGAACCTATGGAGTTAGATTATCCATAAACGAACATGAAAATTATTCTCTTCCTGACATTGATTGCACTTGCATCTTGCGAGCTATATCACTATCAGGAGTGTGTTAGAGGTACAACTGTACTACTAAAAGAACCTTGCCCATCTGGAACTTACGAGGGCAATTCACCATTTCATCCTCTTGCCGATAACAAATTTGCACTAACTTGCACTAGCACCCACTTTGCTTTTGCTTGTGCTGACGGTACTAGACATACCTATCAGCTTCGTGCAAGATCAGTTTCACCAAAACTTTTCATCAGACAAGAGGAAGTTCACCAAGAGCTCTACTCACCGCTTTTTCTCATTGTTGCTGTTCTAGTATTTATAATACTTTGCTTCACCATTAAGAGAAAGACAGAATGAATGAGCTCACTTTAATTGACTTCTATTTGTGCTTTTTAGCCTTTCTGCTATTCCTTGTTCTAATAATGCTTATTATATTTTGGTTTTCACTTGAACTCCAGGATATAGAAGAACCTTGTAACAAAGTCTAAACGAACATGAAACTTCTCATTGTTTTAGGACTCTTAACATCAGTGTATTGCATGCATAAAGAATGCAGTATACAAGAATGTTGTGAAAATCAACCATTCCAACCTGAAGACCCATGTCCAATACATTATTATTCGGACTGGTTTGTAAAAATTGGACCTCGCAAGTCTGCTCGCCTAGTACAACTTTGTGCTGGTGAATATGGACACAGAGTTCCAATACATTATGAAATGTTTGGCAATTATACTATTTCATGTGAACCACTTGAAATAAATTGTCAAAACCCACCAGTTGGAAGTCTCATTGTACGTTGTTCATATGATGTTGACTTTATGGATTATCACGACGTTCGTGTTGTTCTAGATTTCATCTAAACGAACAAACTAAAATGTCTGATAATGGACCCCAACCAAATCAGCGTAGTGCCCCCCGCATTACATTTGGTGGACCCACAGATTCAACTGACAATAACCAGAATGGAGGACGCAATGGGGCAAGGCCAAAACAGCGCCGACCCCAAGGTTTACCCAATAATACTGCGTCTTGGTTCACAGCTCTCACTCAGCATGGCAAGGAGGAACTTAGATTCCCTCGAGGCCAGGGCGTTCCAATCAACACCAATAGTGGTCCAGATGACCAAATTGGCTACTACCGAAGAGCTACCCGACGAGTTCGTGGTGGTGACGGCAAAATGAAAGAGCTCAGCCCCAGATGGTACTTCTATTACCTAGGAACTGGCCCAGAAGCTTCACTTCCCTACGGCGCTAACAAAGAAGGCATCGTATGGGTCGCAACTGAGGGAGCCTTGAATACACCGAAAGATCACATCGGCACCCGCAATCCTAATAACAATGCTGCCACCGTGCTACAACTTCCTCAAGGAACAACATTGCCAAAAGGCTTCTACGCAGAGGGGAGCAGAGGCGGCAGTCAAGCCTCTTCTCGCTCTTCGTCACGTAGTCGCGGTAATTCAAGAAATTCAACTCCTGGCAGCAGTAGGGGAAATTCTCCTGCTCGAATGGCTAGCGGAGGTGGTGAAACTGCCCTCGCGCTATTGCTGCTAGACAGATTGAACCAGCTTGAGAGCAAAGTTTCTGGTAAAGGCCAACAACAACAAGGCCAAACTGTCACTAAGAAATCTGCTGCTGAGGCATCTAAAAAGCCTCGCCAAAAACGTACTGCTACAAAACAGTACAACGTCACTCAAGCATTTGGGAGACGTGGTCCAGAACAAACCCAAGGAAACTTCGGGGACCAAGACCTAATCAGACAAGGAACTGATTATAAACATTGGCCGCAAATTGCACAATTTGCTCCAAGTGCCTCTGCATTCTTCGGAATGTCACGCATTGGCATGGAAGTCACACCTTCGGGAACATGGCTGACTTATCATGGAGCCATTAAATTGGATGACAAAGATCCACAATTCAAAGACAACGTCATACTGCTGAATAAGCACATTGACGCATACAAAACATTCCCACCAACAGAGCCTAAAAAGGACAAAAAGAAAAAGACTGATGAAGCTCAGCCTTTACCGCAGAGACAAAAGAAGCAGCCCACTGTGACTCTTCTTCCTGCGGCTGACATGGATGATTTCTCTAGACAACTTCAAAATTCCATGAGTGGAGCTTCTGCTGATTCAACTCAGGCATAAACACTCATGATGACCACACAAGGCAGATGGGCTATGTAAACGTTTTCGCAATTCCGTTTACGATACATAGTCTACTCTTGTGCAGAATGAATTCTCGTAGCTAAACAGCACAAGTAGGTTTAGTTAACTTTAATCTCACATAGCAATCTTTAATCAATGTGTAACATTAGGGAGGACTTGAAAGAGCCACCACATTTTCACCGAGGCCACGCGGAGTACGATCGAGGGTACAGTGAATAATGCTAGGGAGAGCTGCCTATATGGAAGAGCCCTAATGTGTAAAATTAATTTTAGTAGTGCTATCCCCATGTGATTTTAATAGCTTCTTAGGAGAATGACAAAAAAAAAAAAAAAA----------------------------------------------------------------------------------------------------------------------------------------------------------------------------------------------------------------------------------------------------------------------------------------------------------------------------------------------------------------------------------------------------------------------------------------------------------------------------------------------------------------------------------------------------------------------------------------
>Bat_SARSr-CoV_Rs4255
ATATTAGGTTTTTACCTACCCAGGAAAAGCCAACCAACCTCGATCTCTTGTAGATCTGTTCTCTAAACGAACTTTAAAATCTGTGTAGCTGTCGCTCGGCTGCATGCCTAGTGCACCTACGCAGTATAAACAATAATAAATTTTACTGTCGTTGACAAGAAACGAGTAACTCGTCCCTCTTCTGCAGACTGCTTACGGTTTCGTCCGTGTTGCAGTCGATCATCAGCATACCTAGGTTTCGTCCGGGTGTGACCGAAAGGTAAGATGGAGAGCCTTGTTCTTGGTGTCAACGAGAAAACACACGTCCAACTCAGTTTGCCTGTTCTTCAGGTTAGAGACGTGCTAGTGCGTGGCTTCGGGGACTCTGTGGAAGAGGCCCTATCGGAGGCACGTGAACATCTTAAAAATGGCACTTGTGGTTTAGTAGAGCTGGAAAAAGGCGTATTGCCCCAGCTTGAACAGCCCTATGTGTTCATTAAACGTTCTGATGCCTTAAGCACCAATCATGGCCACAAGGTCGTTGAGCTGGTTGCAGAATTGGACGGCATTCAGTACGGTCGTAGCGGTATAACTCTGGGAGTGCTCGTGCCACATGTGGGCGAAACCCCAATCGCATACCGCAATGTTCTTCTTCGTAAGAACGGTAATAAGGGAGCCGGTGGCCATAGCTTTGGCATCGATCTAAAGTCTTATGACTTAGGTGACGAGCTTGGCACTGATCCCATTGAAGATTATGAACAAAACTGGAACACTAAGCATGGCAGTGGTGTACTCCGTGAACTCACTCGTGAGCTCAATGGAGGTGCATTCACTCGCTATGTCGACAACAACTTCTGTGGCCCAGATGGGTACCCTCTTGATTGCATCAAGGATTTTCTCGCTCGCGCGGGCAAGTCAATGTGCACTCTTTCTGAACAACTTGATTACATCGAGTCGAAGAGAGGTGTCTACTGCTGCCGTGACCACGAGCATGAAATTGCCTGGTTCACTGAGCGCTCTGATAAGAGCTATGAGCATCAGACACCCTTCGAAATTAAGAGTGCCAAGAAATTTGACACCTTCAAAGGGGAATGCCCAAAGTTTGTATTTCCTCTCAATTCAAAAGTCAAAGTCATTCAACCACGTGTTGAAAAGAAAAAGACTGAAGGTTTCATGGGGCGCATACGCTCTGTGTACCCTGTTGCATCTCCGCAGGAGTGTAACAACATGCACTTGTCTACCTTGATGAAATGTAATCATTGCGATGAAGTTTCATGGCAGACGTGCGATTTTCTGAAAGCCACTTGTGAACATTGTGGCACTGAAAACGCAGTCACTGAAGGACCTACTACATGTGGGTATCTACCTACTAATGCTGTAGTGAAAATGCCATGTCCTGCCTGTCAAGACCAGGAGATTGGACCTGAGCATAGTGTTGCAGATTATCACAACCACTCAAACATTGAAACTCGACTCCGCAAGGGAGGTAGGACTAGATGTTTTGGAGGCTGTGTGTTTGCCTATGTCGGCTGCTACAACAAGCGTGCCTACTGGGTTCCTCGTGCTAGTGCTGATATTGGTTCAGGCCATACTGGCATTACTGGTGACAACGTGGAGACCTTGAATGAGGATCTCCTTGAGATACTGAGTCGTGAACGTGTTAATATTAACATTGTTGGCGATTTTCAGTTGAATGAAGAGGTGGCCATCATTTTGGCATCTTTTTCTGCTTCTACAAGTGCCTTTATTGACACTATAAGGAGTCTTGATTACAAGTCTTTCAAAGCCATTGTTGAGTCCTGCGGTAACTACAAAGTTACCAAGGGGAAGCCCGTAAAAGGTGCTTGGAACATTGGACAACAGAGATCAGTTTTAACACCACTGTGTGGTTTCCCCTCACAGGCTGCTGGTGTTATCAGATCAATCTTTGCACGCACACTTGATGCAGCAAACCACTCAATTCCTGATTTGCAAAGAGCAGCTGTCACCATACTTGATGGTATTTCTGAACAGTCATTACGTCTTGTCGACGCCATGGTTTATACCTCAGACCTGATCACCAACAGTGTCATTATTATGGCATATGTAACCGGTGGTCTTGTACAACAGATTTCTCAGTGGTTGTCTAATCTGTTGGGCACTACTGTTGAAAAACTCAGGCCCATCTTTGCATGGATTGAGGCGAAACTTAGTGCAGGAGTTGAATTTCTCAAGGATGCTTGGGAGATTCTCAAATTTCTCATTACAGGTGTTTTTGACATCGTTAAGGGTCAAATACAGGTTGCTTCAGATAACATCAAGGATTGTGTAAAATGCTTCATTGATGTTGTTAACAAAGCACTCGAAATGTGCATTGACCAAGTCACTATCGCTGGCGCAAAGTTGCGATCACTCAACTTGGGTGAAGTCTTTATCGCTCAAAGCAAGGGACTTTACCGTCAGTGTATACGTGGCAAGGAACAGCTGCAACTACTCATGCCTCTTAAGGCACCAAAAGAAGTCACCTTTCTTGAAGGTGATTCACATGACACAGTACTTACCTCTGAGGAGGTTGTTCTCAAGAACGGTGAACTCGAAGCACTCGAGGCGCCCGTTGATAGCTTCACAAATGGAGCTGTCGTTGGCACACCAGTCTGTGTAAATGGCCTCATGCTCTTGGAGATCAAGGACAAAGAACAATACTGCGCATTGTCTCCTGGTTTACTGGCTACAAACAATGTCTTTCGCCTAAAGGGAGGTGCACCAACTAAAGGTGTAACCTTTGGAGAAGATACTGTTTTGGAAGTTCAAGGCTACAAGAATGTGAGAATCACATTTGAGCTTGATGAACGTGTAGACAAAGTGCTTAATGAAAAGTGCTCTGTCTACACTGTTGAATCCGGTACCGAAGTTACTGAGTTTGCATGTGTTGTAGCAGAGGCTGTTGTGAAGACTTTACAACCAGTTTCTGATCTTCTTACCAATATGGGTATTGATCTTGATGAATGGAGTGTGGCTACATTCTATTTGTTTGATGATGCTGGTGAAGAAAAACTTTCTTCACGTATGTACTGTTCCTTCTATCCTCCTGATTATGAGGAGAATTGTGATGAGTATGAGGAAGAAGAGGAAGTCCCGGAAGAATCCTGTGCGCATGAATACGGTACAGAAGAAGACTACCAAGGTCTTCCACTGGAATTTGGTGCCTCAACTGAAATGCAAGTTGAAGAAGAAGAAGAAGAGGACTGGCTTGGTGATGCTACCGAATTATCGGAGCATGAACCTGAACCAGAACTAACACCTGAAGAACCAGTTAACCAGTTTACTGGTTATTTAAAACTTACTGACAATGTTGCCATTAAGTGTGTGGACATCGTGAAGGAGGCGCAAAACGCTAACCCCACGGTGATTGTAAATGCTGCTAACATACATCTGAAACATGGTGGTGGTGTAGCAGGTGCACTCAATAAGGCAACCAACGGTGCCATGCAAAAAGAGAGCGATGATTACATTAAGCTAAATGGCCCTCTCACAGTGGGAGGTTCATGTTTGCTTTCTGGACACAACCTTGCTAAGAAGTGTCTGCATGTTGTTGGACCTAACCTAAATGCAGGTGAGGACATCCAGCTTCTTAAGGCAGCATATGAAAATTTCAATTCACAGGACACCTTACTTGCACCATTGTTGTCAGCAGGCATATTTGGTGCTAAACCACTTCATTCTTTACAAGTGTGCGTGCAGACAGTTCGTACACAGGTTTATATTGCAGTCAATGACAAAGCTCTTTATGAGCAGGTTGTCATGGATTACCTTGATAGCCTGAAGCCTAGAGTGGAAGCACCTAAACAAGAGGAGCCATCAAGGACAGAAGATCCTAAAATTGAGGAGAAATCTGTCGTACAGAAGCCTGTCGATGTGAAGCCAAAAATTAAGGCTTGCATTGATGAGGTTACCACAACACTGGAAGAAACTAAGTTTCTTACCAATAAGTTACTCTTGTTTGCTGACATCAATGGTAAGCTTTACCATGATTCTCACAACATGCTTAGAGGTGAAGATATGTCTTTCCTTGAGAAGGATGCACCTTACATGGTAGGTGATGTTATCACTAGTGGTGATATCACTTGTGTTGTAATACCCTCCAAAAAGGCTGGTGGCACTACAGAGATGCTCTCAAGAGCTTTGAAGAAGGTGCCAGTTGATGAGTATATAACCACATACCCTGGACAAGGATGTGCTGGTTATACACTTGAGGAAGCTAAGACTGCTCTTAAGAAATGCAAATCTGCATTTTACGTGTTACCTTCAGAAACACCTAATGCTAAGGAAGAGATTCTAGGAACTGTATCCTGGAATTTGAGAGAGATGCTTGCTCATGCTGAAGAGACAAGAAAATTAATGCCTATCTGCATGGATGTTAGAGCCATAATGGCCACCATCCAACGCAAGTACAAAGGAATTAAAATTCAAGAAGGTATTGTTGACTATGGAGTCCGATTCTTCTTTTATACTAGTAAAGAACCTGTAGCTTCTATCATTACGAAGTTGAACTCTCTAAATGAGCCACTTGTCACAATGCCAATTGGTTATGTGACACATGGTTTTAATCTTGAAGAGGCTGCGCGCTGTATGCGTTCTCTTAAAGCTCCTGCCGTAGTGTCAGTATCATCACCAGATGCTGTTACTACATATAATGGATACCTCACTTCGTCATCAAAGACATCTGAGGAGCACTTTGTGGAAACAGTTTCTTTGGCTGGTTCTTACAGAGATTGGTACTATTCAGGACAGCGTACAGAGTTAGGTGTTGAATTTCTTAAGCGTGGTGACAAAATTGTGTACCACACTTTGGAGAGTCCCGTCGAGTTTCATCTTGACGGTGAGGTTCTTCCACTTGACAAACTAAAGAGTCTTTTATCCCTACGGGAGGTTAAGACTATAAAAGTGTTCACAACTGTGGACAACACTAATCTCCACACACAGCTTGTGGATATGTCTATGACATATGGACAGCAGTTTGGTCCAACATATTTGGATGGTGCTGATGTTACAAAAATTAAACCTCATGTAAATCATGAGGGTAAGACTTTCTTTGTACTACCTAGTGATGACACACTACGTAGTGAAGCTTTCGAGTACTACCACACTCTTGATGAGAGTTTTCTTGGTAGGTACATGTCTGCTTTAAACCACACAAAGAAATGGAAATTTCCTCAAGTTGGTGGTTTAACTTCAATTAAATGGGCTGATAACAATTGTTATTTGTCTAGTGTTTTATTAGCACTTCAACAGATTGAAGTCAAATTCAATGCACCAGCACTTCAAGAGGCTTATTATAGAGCCCGTGCTGGTGATGCTGCTAACTTTTGTGCACTCATACTTGCTTACAGTAATAAAACTGTTGGCGAGCTCGGTGATGTCAGAGAAACTATGACCCATCTTCTACAGCATGCTAATTTGGAATCCGCAAAGCGAGTTCTTAATGTGGTGTGTAAACATTGCGGTCAGAAAACTACCACCTTAACGGGTGTAGAAGCCGTGATGTATATGGGTACTCTATCTTATGATAATCTTAAGACAGGTGTTTCCATTCCATGTGTGTGTGGTCGCGATGCTACACAATATCTAGTACAACAAGAGTCTTCTTTTGTTATGATGTCTGCACCACCTGCTGAATATAAATTACAGCAAGGTACATTTTTATGTGCGAATGAGTACACTGGTAACTATCAGTGTGGTCATTACACTCATATAACTGCTAAGGAGACCCTCTATCGTATTGATGGAGCTCACCTTACAAAGATGTCAGAGTACAAAGGACCAGTGACTGACGTTTTCTATAAGGAAACATCTTACACTACAACCATCAAGCCTGTGTCGTATAAACTCGATGGAGTTACTTACACAGAGATTGAACCAAAATTGGATGGGTATTATAAAAAGGATAATGCTTACTATACAGAGCAGCCTATAGACCTTGTACCAACTCAACCACTACCAAATGCGAGTTTTGACAATTTCAAACTCACATGTTCTAATACAAAATTTGCTGATGATTTAAATCAAATGACAGGCTTCACAAAGCCAGCTTCACGAGAGTTATATGTCACATTCTTTCCAGACTTGAATGGCGATGTAGTGGCTATTGACTATAGACACTATTCAGCGAGTTTCAAGAAAGGTGCTAAATTACTGCATAAGCCAATTGTTTGGCATATCAATCAGGCTACAACCAAGACAACGTTTAAACCAAACACTTGGTGTTTACGTTGTCTTTGGAGTACAAAGCCAGTAGATACTTCAAATTCATTTGAAGTTCTGGCAGTAGAAGACACACGAGGAATGGACAATCTTGCTTGTGAAAGTCAACAACCCACCTCTGAAGAAGTAGTGGAAAATCCTACCATACAGAAGGAAGTCATAGAGTGTGACGTGAAAACTACCGAAGTTGTAGGCAATGTCATACTTAAACCATCAGATGAAGGTGTTAGAGTAACACAAGAGTTGGATCATGAGGATCTTATGGCTGCTTATGTGGAAAATACAAGCATTACCATTAAGAAACCTAATGAGCTTTCACTAGCCTTAGGTTTAAAAACAATTGCCACTCATGGTATTGCTGCAATTAATAGTGTGCCTTGGAGTAAAATTTTGGCTTATGTCAAACCATTCTTAGGACAAGCAGCAATTACAACATCAAATTGCGCTAAGAGATTAGCACAACGTGTGTTTGACAATTATATGCCTTATGTGCTTACACTATTGTTTCAATTGTGTACTTTTACAAAAAGTACAAATTCTAGAATTAGAGCTTCACTACCTACGACTATTGCTAAAAATAGTGTTAGGGGTGTTGCTAGATTATGTTTGGATGCTGGCATTAATTATGTAAAGTCACCCAAATTTTCTAAATTGTTCACTATTGCAATGTGGCTATTATTGTTAAGCATTTGCTTAGGTTCACTAATCTATGTAACTGCAGCTTTAGGTGTATTATTTTCCAACTATGGAGCTCCTTCTTATTGTAGTGGCGTTAGAGAATCGTACCTCAATTCCTCTAATGTTACTACTATGGATTTCTGTGAAGGTTCTTTTCCTTGCAGTGTTTGTTTAAGTGGATTAGACTCGCTTGATTCCTATCCAGCTCTTGAAACCATCCAGGTGACGATCTCATCGTACAAGCTAGACTTGACAATTTTAGGTCTGGCTGCTGAGTGGTTTTTGGCATATATGTTGTTTACAAAATTCTTTTATTTACTAGGTCTTTCAGCTATAATGCAGGTGTTCTTTGGCTATTTTGCTAGTCATTTCATCAGCAATTCTTGGCTCATGTGGTTTATCATTAGCATTGTACAAACGGCACCCGTTTCTGCAATGGTTAGGATGTACATCTTCTTTGCTTCTTTTTACTACATATGGAAGAGCTATGTTCATATTATGGATGGTTGTACCTCTTCGACTTGCATGATGTGCTATAAGCGCAATCGTGCCACACGCGTTGAGTGTACAACTATTGTTAATGGCATGAAGAGATCTTTCTATGTCTATGCAAATGGAGGCCGTGGCTTCTGCAAGACTCACAATTGGAATTGTCTCAATTGTGGCACATTTTGCACTGGTAGTACATTCATTAGTGATGAAGTTGCTCGTGATTTGTCACTCCAGTTTAAAAGACCAATTAACCCTACTGACCAGTCATCGTATATTGTTGATAGTGTTGCTGTTAAAAATGGCGCGCTTCATCTCTACTTTGACAAGGCTGGTCAAAAGACTTATGAGAGACACCCACTCTCCCATTTTGTCAATTTAGACAATCTGAGAGCTAACAACACTAAAGGTTCACTACCTATTAATGTCATAGTCTTTGATGGCAAGTCCAAATGCGACGAGTCTGCTGCTAGGTCTGCATCTGTGTACTACAGTCAGCTAATGTGCCAACCTATTCTGTTGCTTGACCAAGCTCTCGTATCAGATGTTGGAGATAGTACTGAAGTTTCTGTTAAGATGTTTGATGCTTATGTCGACACCTTTTCAGCAACTTTTAGTGTCCCTATGGAAAAACTTAAGGCACTCGTTGCTACAGCTCATAGCGAGCTGGCAAAGGGTGTAGCTTTAGATGGTGTCCTTTCTACATTTGTGTCGGCTGCTCGTCAAGGTGTTGTTGATACTGATGTTGACACAAAGGATGTCATTGAATGTCTCAAACTTTCACATCACTCCGATTTGGAAGTGACAGGTGACAGTTGTAACAACTTCATGCTCACCTATAACAAAGTTGAAAACATGACGCCTAGAGATCTTGGCGCATGTATTGATTGTAATGCAAGGCATATTAATGCTCAAGTAGCAAAAAGTCACAATGTTTCACTCATCTGGAATGTAAAAGACTATATGTCTTTATCTGAACAGCTGCGTAAACAGATTCGTAGTGCTGCTAAGAAGAACAACATACCTTTTAGACTAACTTGTGCTACAACTAGACAGGTTGTCAATGTCATAACTACTAAAATCTCACTCAAGGGTGGTAAGATTGTTAGTACTTGGTTTAAACTTATGCTTAAGGCCACATTATTGTGTGTTTTTGCTGCATTGGTCTGTTACATCGTTATGCCAGTACATACATTGTCTGCTCATGATGGTTACACAAATGAAATCATTGGTTACAAAGCCATTCAGGATGGTGTCACTCGTGACATCGTTTCTACTGATGATTGTTTTGCAAACAAACATGCTGGTTTTGACTCATGGTTTAGCCAGCGTGGTGGTTCATACAAAAATGACAAAAGCTGCCCTGTAGTAGCTGCTATCATTACAAGAGAGATTGGTTTCATAGTGCCTGGCTTACCAGGTACTGTGTTGAGAGCAATCAATGGTGACTTCTTGCATTTTCTACCTCGTGTCTTTAGTGCTGTTGGCAACATTTGCTACACACCTTCCAAACTCATTGAGTATAGTGATTTTGCTACCTCAGCTTGCGTTCTTGCTGCTGAGTGTACAATTTTTAAGGATGCTATGGGCAAACCTGTGCCATATTGTTATGACACTAATTTGCTAGAGGGTTCTATTTCTTATAGTGAGCTTCGTCCAGACACTCGTTATGTCCTTATGGATGGTTCCATCATACAGTTTCCTAACACTTACCTGGAGGGTTCTGTTAGAGTAGTGACAACTTTTGATGCTGAATACTGTAGACATGGTACATGTGAAAGATCAGAAGCTGGTATTTGCTTATCTACCAGTGGTAGATGGGTTCTTAACAATGAACATTATAGAGCTCTACCTGGAGTATTCTGTGGTGTTGATGCAATGAATCTCATAGCAAACATCTTTACTCCCTTTGTGCAACCTGTGGGTGCTTTAGATGTGTCTGCTTCAGTAGTGGCTGGTGGTATTATTGCCATATTGGTGACTTGTGCTGCCTACTACTTTATGAAATTCAGACGTGCTTTTGGTGAGTACAACCATGTTGTTGCTGCTAATGCACTTTTGTTTTTGATGTCTTTCACTATACTCTGTCTGGCACCAGCTTATAGCTTTTTGCCAGGAGTCTACTCAGTCTTTTACTTGTACTTGACATTCTATTTCACTAATGATGTTTCGTTCTTGGCTCACCTTCAATGGTTTGCCATGTTTTCTCCTATTGTGCCTTTTTGGATAACAGTAATCTATGTATTCTGTATTTCTCTGAAGCACTGCCATTGGTTCTTTAACAACTATCTTAGGAAAAGAGTCATGTTTAATGGAGTTACATTTAGTACCTTCGAGGAGGCTGCTTTGTGTACCTTTTTGCTCAATAAGGAAATGTACCTAAAATTGCGTAGTGAGACACTGTTGCCACTTACACAGTACAACAGGTATCTTGCTCTATATAACAAGTACAAGTATTTCAGTGGAGCCTTAGATACTACCAGCTATCGTGAAGCAGCTTGCTGCCACTTAGCAAAGGCTCTAAATGACTTTAGCAATTCAGGTGCTGATGTTCTCTACCAACCACCACAGACATCAATCACTTCTGCTGTTCTGCAGAGTGGTTTTAGGAAAATGGCATTCCCATCAGGCAAAGTTGAAGGGTGCATGGTACAAGTAACCTGTGGAACTACAACTCTTAATGGATTGTGGTTAGATGACACAGTATACTGTCCAAGACATGTCATTTGCACAGCAGAAGACATGCTTAATCCTAACTATGAAGATCTGCTCATTCGCAAATCCAACCATAGCTTCCTTGTTCAGGCTGGCAATGTACAACTCCGAGTTATCGGCCATTCTATGCAAAATTGTCTGCTTAGGCTTAAAGTTGATACCTCTAACCCTAAGACACCCAAGTATAAATTTGTCCGTATTCAACCTGGTCAAACATTTTCAGTTCTAGCATGCTACAATGGTTCACCATCTGGTGTTTATCAGTGTGCCATGAGACCTAACCATACCATTAAAGGTTCTTTCCTTAATGGATCATGTGGTAGTGTTGGTTTTAACATTGATTATGATTGCGTGTCTTTCTGCTATATGCATCACATGGAGCTTCCAACAGGAGTACACGCTGGTACTGACTTAGAAGGTAAATTCTATGGTCCATTTGTTGACAGACAAACTGCACAGGCTGCAGGTACAGACACAACCATAACATTAAATGTTTTGGCATGGCTGTATGCTGCTGTTATCAATGGTGATAGGTGGTTTCTTAATAGATTCACCACTACTTTGAATGACTTTAACCTTGTGGCAATGAAGTACAACTATGAACCTTTGACACAAGATCATGTTGACATATTGGGACCTCTTTCTGCTCAAACAGGAATTGCTGTCTTAGATATGTGTGCTGCTTTGAAAGAGCTGCTGCAGAATGGTATGAATGGTCGTACTATCCTTGGTAGCACTATTTTAGAAGATGAGTTTACACCATTTGATGTTGTTAGACAATGCTCTGGTGTTACCTTCCAAGGTAAGTTCAAGAAAATTGTTAAGGGCACTCATCATTGGATGCTTTTAACTTTCTTGACATCACTATTGATTCTTGTCCAAAGTACTCAGTGGTCACTGTTTTTCTTTGTTTACGAGAATGCTTTCTTGCCATTTACTCTTGGTATTATGGCAATTGCTGCATGTGCTATGCTGCTTGTTAAGCATAAGCACGCATTCTTGTGCTTGTTTCTGTTACCTTCTCTTGCAACAGTTGCTTACTTTAATATGGTCTACATGCCTGCCAGCTGGGTGATGCGTATTATGACATGGCTTGAATTGGCTGACACTAGCTTGTCTGGTTATCGGCTTAAGGACTGTGTTATGTATGCTTCAGCTTTAGTTTTGCTTATTCTCATGACAGCTCGCACTGTTTATGATGATGCTGCTAGACGTGTTTGGACACTGATGAATGTCATTACACTTGTTTACAAAGTCTACTATGGTAATGCTTTAGATCAAGCTATTTCCATGTGGGCCTTAGTTATTTCTGTAACCTCTAACTATTCTGGTGTCGTCACGACTATCATGTTTTTAGCTAGAGCTATAGTGTTTGTGTGTGTTGAGTATTACCCATTGTTATTTATTACTGGCAACACCTTACAGTGTATCATGCTTGTTTATTGTTTCTTAGGCTATTGTTGCTGCTGCTATTTTGGCCTTTTCTGTTTACTCAACCGTTACTTCAGGCTTACTCTTGGTGTTTATGACTACTTGGTCTCTACACAAGAATTTAGGTATATGAACTCCCAGGGGCTTTTGCCTCCTAAGAGTAGTATTGATGCTTTCAAGCTTAACATTAAGTTGTTGGGTATTGGAGGTAAACCATGTATCAAGGTTGCCACTGTACAGTCTAAAATGTCTGACGTAAAGTGCACATCTGTGGTACTGCTCTCGGTTCTTCAACAACTTAGAGTAGAGTCATCTTCTAAATTGTGGGCACAATGTGTACAACTCCACAATGATATTCTTCTTGCAAAAGACACAACTGAAGCTTTCGAGAAGATGGTTTCTCTTTTGTCTGTTTTGCTATCCATGCAGGGTGCTGTAGACATTAACAAGTTGTGCGAGGAAATGCTCGACAACCGTGCTACTCTTCAGGCTATTGCTTCAGAATTTAGTTCTTTACCATCATATGCCGCTTATGCCACTGCCCAAGAGGCCTATGAGCAGGCTGTAGCTAATGGTGATTCTGAAGTCGTTCTCAAAAAGTTAAAGAAATCTTTGAATGTGGCTAAATCTGAGTTTGACCGTGATGCTGCCATGCAACGCAAGTTGGAAAAGATGGCAGATCAGGCTATGACCCAAATGTACAAACAGGCAAGATCTGAGGACAAGAGGGCAAAAGTAACTAGTGCTATGCAAACAATGCTTTTCACTATGCTTAGGAAGCTTGATAATGATGCACTTAACAACATTATCAACAATGCGCGTGATGGTTGTGTTCCACTCAACATCATACCATTGACTACAGCAGCCAAACTTATGGTTGTTGTCCCTGATTATGGTACCTACAAGAACACTTGTGATGGTAACACCTTTACATATGCATCTGCACTCTGGGAAATCCAGCAAGTTGTTGATGCAGATAGTAAGATTGTTCAACTTAGTGAAATTAACATGGATAATTCACCAAATTTGGCTTGGCCTCTTATTGTTACAGCTCTAAGAGCCAACTCAGCTGTCAAACTACAGAATAATGAACTGAGTCCGGTAGCACTACGACAGATGTCTTGTGCGGCTGGTACCACACAAACAGCTTGTACTGATGACAATGCACTTGCCTACTATAACAATTCGAAGGGAGGTAGGTTTGTGCTGGCATTACTATCAGACCACCAAGATCTCAAATGGGCTAGATTCCCTAAGAGTGATGGTACAGGTACAATTTACACAGAACTGGAACCACCTTGTAGGTTTGTTACAGACACACCAAAAGGGCCTAAAGTGAAATACTTGTACTTCATCAAAGGCTTAAATAACCTAAATAGAGGTATGGTTCTGGGCAGTTTAGCTGCTACAGTACGTCTTCAGGCTGGAAATGCTACAGAAGTACCTGCCAATTCAACTGTGCTTTCCTTCTGTGCCTTTGCAGTAGACCCTGCTAAAGCATATAAGGATTACCTAGCAAGTGGAGGACAACCAATCACCAACTGTGTGAAGATGTTGTGTACACACACTGGTACAGGACAGGCAATTACTGTAACACCAGAAGCTAACATGGACCAAGAGTCCTTTGGTGGTGCTTCATGCTGTCTGTATTGTAGATGCCACATTGATCATCCAAATCCTAAAGGATTTTGTGACTTGAAAGGTAAGTACGTCCAAATACCTACCACTTGTGCTAATGACCCAGTGGGTTTTACACTTAGAAACACAGTCTGTACCGTCTGCGGAATGTGGAAAGGTTATGGCTGTAGTTGTGATCAACTCCGCGAACCCATGATGCAGTCTGCAGATGCGTCAACGTTTTTAAACGGGTTTGCGGTGTAAGTGCAGCCCGTCTTACACCGTGCGGCACAGGCACTAGCACTGATGTCGTCTACAGGGCTTTTGATATTTACAACGAAAAAGTTGCTGGTTTTGCAAAGTTCCTAAAAACTAATTGCTGCCGCTTCCAGGAGAAGGATGAGGAAGGCAATTTATTAGACTCTTACTTTGTAGTTAAGAGGCATACTATGTCTAACTACCAACATGAAGAGACTATTTATAACTTGGTTAAAAATTGTCCAGCGGTTGCTGTTCATGATTTTTTCAAGTTTAAAGTAAATGGTGACATGGTACCACATATATCACGTCAGCGTCTAACTAAATACACAATGGCTGATTTAGTCTATGCTCTACGTCACTTTGACGAGGGTAATTGTGACACATTAAAAGAAATACTCGTCACATACAATTGTTGTGATGATGATTATTTCAATAAGAAGGATTGGTATGACTTCGTAGAGAATCCTGACATCTTACGCGTATATGCTAACTTAGGTGAGCGTGTACGCCAAGCATTATTAAAGACTGTACAATTCTGCGATGCTATGCGTGATGCAGGCATTGTAGGCGTACTGACATTAGATAATCAGGATCTTAATGGGAACTGGTACGATTTCGGTGATTTCGTACAAGTAGCACCAGGCTGCGGAGTTCCTATTGTGGATTCATACTACTCATTGCTGATGCCCATCCTCACTCTGACTAGGGCATTAGCTGCTGAGTCCCATATGGATGCTGATCTCGCAAAACCACTTATTAAGTGGGATTTGCTGAAATATGATTTTACGGAAGAGAGACTTTGTCTCTTCGACCGTTACTTTAAATATTGGGACCAGACATACCATCCCAATTGTATTAACTGTTTGGATGATAGGTGTATCCTTCATTGTGCAAACTTTAATGTGTTATTTTCTACTGTGTTTCCACCTACAAGTTTTGGACCACTAGTAAGAAAAATATTTGTAGATGGTGTTCCTTTTGTTGTTTCAACTGGATACCATTTTCGTGAGTTAGGAGTTGTACATAATCAGGATGTAAACTTACATAGCTCGCGTCTCAGTTTCAAGGAACTTTTAGTGTATGCTGCTGATCCAGCCATGCATGCAGCTTCTGGCAATTTATTGCTAGATAAACGCACTACATGCTTTTCGGTAGCTGCACTAACAAACAATGTTGCTTTTCAAACTGTCAAACCCGGTAATTTTAACAAAGACTTTTATGACTTTGCTGTGTCTAAAGGTTTCTTTAAGGAAGGAAGTTCTGTTGAACTAAAACACTTCTTCTTTGCTCAGGATGGCAATGCTGCTATCAGTGATTATGACTATTATCGTTATAATCTGCCAACAATGTGTGATATCAGACAACTCCTATTCGTAGTTGAAGTTGTTGATAAATACTTTGATTGTTACGATGGTGGCTGTATTAATGCCAACCAAGTAATCGTTAACAATCTGGACAAATCAGCTGGTTTCCCATTTAATAAATGGGGTAAGGCTAGACTTTATTATGACTCAATGAGTTATGAGGATCAAGATGCACTTTTCGCGTATACTAAGCGTAATGTCATCCCTACTATAACTCAAATGAATCTTAAGTATGCCATTAGTGCAAAGAATAGAGCTCGCACCGTAGCTGGTGTCTCTATCTGTAGTACTATGACAAATAGACAGTTTCATCAGAAATTATTGAAGTCAATAGCCGCCACTAGAGGAGCTACCGTGGTAATTGGAACAAGCAAATTTTACGGTGGCTGGCATAATATGTTAAAAACTGTTTACAGTGATGTAGAAACTCCACACCTTATGGGTTGGGATTATCCAAAATGTGACAGAGCCATGCCTAACATGCTTAGGATAATGGCCTCTCTTGTTCTTGCTCGCAAACATAGCACTTGCTGTAACTTATCACACCGTTTCTACAGGTTAGCTAACGAGTGTGCGCAAGTATTAAGTGAGATGGTCATGTGTGGCGGCTCACTATATGTTAAACCAGGTGGAACATCATCCGGTGATGCTACAACTGCTTATGCTAATAGTGTCTTTAACATTTGTCAAGCTGTTACAGCCAACGTAAATGCACTTCTTTCAACTGATGGTAATAAGATAGCTGACAAGTATGTCCGCAATCTACAACACAGGCTCTATGAGTGTCTCTATAGAAATAGGGATGTTGATCACGAATTCGTGGATGAGTTTTACGCTTACCTGCGTAAACATTTCTCCATGATGATTCTTTCTGATGACGCCGTTGTGTGCTATAACAGTAACTATGCGGCTCAAGGTTTAGTAGCTAGCATTAAGAACTTTAAGGCAGTTCTTTATTATCAAAATAATGTGTTCATGTCTGAGGCAAAATGTTGGACTGAGACTGACCTTACTAAAGGACCTCACGAATTTTGCTCACAGCATACAATGCTAGTTAAACAAGGAGATGACTACGTGTACCTGCCTTACCCAGATCCATCAAGAATATTAGGCGCGGGCTGTTTTGTCGATGATATTGTCAAAACAGATGGTACACTTATGATTGAGAGGTTTGTGTCATTAGCTATTGATGCCTACCCCCTTACTAAACATCCTAATCAGGAGTATGCTGATGTCTTTCACTTGTATTTACAATACATTAGGAAGTTACATGATGAGCTTACTGGTCACATGCTAGACATGTATTCTGTAATGCTAACCAATGACAACACCTCACGGTATTGGGAACCTGAGTTTTATGAAGCTATGTACACACCACACACAGTCTTGCAGGCTGTAGGTGCTTGTGTATTGTGTAATTCACAGACTTCACTTCGTTGCGGTGCCTGCATTAGGAGACCATTCCTGTGCTGCAAGTGCTGCTATGACCATGTCATTTCAACATCACATAAATTAGTGTTGTCTGTTAATCCCTATGTTTGCAATGCACCAGGTTGTGATGTCACTGACGTGACACAACTATATCTAGGAGGTATGAGCTATTACTGCAAGTCACATAAGCCTCCCATTAGTTTTCCATTGTGTGCTAATGGTCAGGTTTTTGGTTTATACAAGAACACATGTGTAGGTAGTGACAATGTCACTGACTTCAATGCGATAGCAACATGTGATTGGACTAATGCTGGCGATTACATACTTGCCAACACTTGTACTGAGAGACTCAAACTCTTTGCAGCAGAAACACTCAAAGCTACTGAGGAAACATTCAAGCTGTCATATGGTATTGCCACTGTACGTGAAGTACTCTCTGACAGAGAATTGCATCTTTCATGGGAGGTTGGAAAACCTAGACCACCATTGAATAGAAATTATGTCTTTACTGGTTACCGTGTAACTAAAAATAGTAAAGTACAGATTGGAGAGTACACTTTTGAAAAGGGTGACTACGGTGACGCTGTTGTGTACAGAGGTACTACAACATACAAATTGAATGTTGGTGATTACTTTGTGTTAACGTCTCACACTGTAATGCCACTCAGTGCACCTACTCTAGTGCCACAAGAGCACTATGTTAGAATTACTGGCTTGTACCCAACACTCAACATCTCAGACGAGTTTTCTAGCAATGTTGCAAATTACCAAAAGGTCGGTATGCAAAAGTACTCTACACTCCAAGGACCACCAGGTACTGGTAAGAGTCATTTTGCCATTGGACTTGCTCTCTACTACCCATCTGCTCGCATAGTGTATACAGCTTGCTCTCATGCAGCTGTTGATGCCCTATGCGAAAAGGCATTAAAATACTTGCCTATAGATAAATGTAGTAGGATTATACCTGCGCGTGCGCGCGTAGAGTGTTTTGACAAATTCAAAGTGAATTCAACACTAGAACAGTACGTTTTCTGCACTGTAAATGCATTGCCAGAAACAACTGCTGACATTGTAGTCTTTGATGAAATCTCTATGGCTACTAATTATGACTTGAGTGTCGTCAATGCTAGACTTCGTGCAAAACACTATGTCTACATTGGTGATCCTGCTCAACTACCAGCTCCTCGCACGTTGCTAACTAAGGGCACACTAGAACCAGAATATTTCAATTCAGTGTGCAGACTTATGAAAACAATAGGTCCAGACATGTTCCTTGGAACTTGTCGCCGTTGTCCTGCTGAAATTGTCGACACTGTGAGTGCTTTAGTTTATGATAATAAGCTAAAAGCACACAAGGAGAAGTCAGCTCAATGCTTCAAAATGTTTTACAAAGGTGTTATTACACATGATGTTTCATCTGCAATTAATAGACCTCAAATAGGCGTTGTAAGAGAATTTCTTACACGCAACCCTGCTTGGAGAAAAGCTGTTTTTATCTCACCTTACAATTCACAGAATGCTGTAGCTTCAAAAATCTTAGGATTGCCTACGCAGACTGTTGATTCATCCCAGGGTTCTGAGTATGACTATGTCATATTCACACAAACTACTGAAACAGCACACTCTTGCAATGTCAACCGCTTTAATGTGGCTATCACAAGAGCAAAAATTGGCATTTTGTGCATAATGTCCGATAGAGATCTTTATGACAAACTGCAATTCACAAGTCTAGAAGTACCACGCCGTAATGTGGCTACATTACAAGCAGAAAATGTAACTGGACTTTTTAAGGACTGTAGTAAGATCATTACCGGTCTTCATCCAACACAGGCACCTACACACCTCAGCGTTGATACAAAATTCAAGACTGAGGGACTATGTGTTGACATACCAGGCATACCAAAGGACATGACCTACCGTAGACTCATCTCTATGATGGGTTTCAAAATGAATTACCAAGTCAATGGTTACCCTAACATGTTTATCACCCGCGAAGAAGCTATTCGTCACGTTCGTGCATGGATTGGCTTCGACGTAGAGGGCTGTCATGCAACTAGAGATGCTGTGGGTACTAACCTACCTCTCCAGCTAGGATTTTCTACAGGTGTTAACTTAGTAGCTGTACCGACTGGCTATGTTGACACTGAAAATAACACAGAATTCACCAGAGTTAATGCAAAACCTCCACCAGGTGACCAGTTTAAACATCTTATACCACTCATGTACAAAGGCTTGCCTTGGAATGTAGTGCGTATTAAGATAGTACAAATGCTTAGTGATACACTGAAAGGATTGTCAGACAGAGTCGTGTTTGTCCTTTGGGCGCATGGCTTTGAGCTTACATCAATGAAGTACTTTGTCAAGATTGGACCTGAAAGAACGTGTTGTCTGTGTGACAAACGTGCAACTTGCTTTTCTACTTCATCAGATACTTATGCCTGCTGGAATCATTCTGTGGGTTTTGACTATGTCTACAACCCATTTATGATTGATGTTCAGCAGTGGGGTTTTACGGGTAACCTTCAGAGTAACCATGACCAACATTGCCAGGTGCATGGAAATGCACATGTGGCTAGTTGTGATGCTATCATGACTAGATGCTTGGCAGTCCATGAGTGCTTTGTTAAGCGCGTTGACTGGTCTGTTGAATACCCTATTATAGGAGATGAATTGAAGATTAATTCCGCTTGCAGAAAAGTACAGCATATGGTTGTAAAGTCTGCATTGCTTGCTGATAAGTTTCCAGTTCTTCATGACATTGGAAATCCAAAGGCTATTAAGTGTGTACCTCAGGCTGAAGTGGAATGGAAGTTCTATGATGCTCAGCCATGCAGTGACAAAGCCTATAAAATAGAGGAACTTTTCTATTCTTATGCTACACATCATGATAAATTCACTGATGGTGTTTGTTTGTTTTGGAACTGTAACGTTGATCGTTACCCAGCCAATGCAATTGTGTGTAGGTTTGACACGAGAGTTTTGTCAAACTTAAACTTACCAGGTTGCGATGGTGGTAGTTTGTATGTGAATAAGCATGCATTCCACACTCCAGCTTTTGATAAAAGTGCATTTACTAATTTAAAGCAACTGCCTTTCTTTTATTATTCTGATAGTCCTTGTGAGTCTCACGGCAAACAAGTAGTGTCAGATATTGATTACGTACCACTTAAATCTGCTACGTGTATTACACGGTGCAATTTGGGAGGCGCTGTTTGCAGACACCATGCAAATGAGTACCGACAGTACTTAGATGCATACAATATGATGATTTCTGCTGGGTTTAGCCTATGGATTTACAAACAGTTTGACACTTATAACCTGTGGAATACATTTACCAGGTTACAAAGTTTAGAAAATGTGGCTTACAACGTTGTTAACAAAGGACACTTTGATGGACAAGCTGGCGAAGCACCTGTTTCCATCATTAATAATGCTGTTTACATAAAGGTTGATGGTATTGATGTGGAGATCTTTGAGAATAAGACAACACTTCCTGTTAATGTTGCATTTGAGCTTTGGGCTAAGCGTAACATTAAACCAGTGCCAGAGATTAAGATACTCAATAATTTGGGTGTCGATATCGCTGCTAACACTGTAATCTGGGACTACAAGAGAGAAGCACCAGCACATATGTCAACAATAGGTGTCTGCACAATGACTGACATTGCCAAGAAACCTACTGAGAGTGCCTGTTCCTCGCTTACTGTCTTATTTGATGGTAGAGTGGAAGGACAGGTAGACCTTTTTAGAAATGCCCGTAATGGTGTTTTAATAACAGAAGGTTCAGTTAAAGGTTTAATACCTTCAAAGGGACCAGTACAAGCCAGTGTCAATGGAGTCACATTAATTGGAGAATCAGTAAAAACACAGTTTAACTATTTTAAGAAAGTAGATGGCATTATTCAACAGTTGCCTGAAACCTACTTTACTCAAAGCAGAGACCTAGAGGATTTTAAGCCCAGATCACAAATGGAAACTGACTTTCTCGAGCTCGCTATGGATGAATTCATACAACGGTATAAGTTAGAGGGTTATGCCTTCGAGCATATCGTTTATGGGGATTTCAGTCATGGACAACTTGGCGGCCTTCATTTAATGATTGGTTTAGCCAAGCGTTCACAAGATTCACCGCTCAAATTAGAGGATTTTATCCCTATGGATAGCACAGTGAAAAATTATTTCATAACGGATGCACAAACAGGTTCATCAAAATGTGTGTGTTCTGTCATTGACCTTTTGCTTGACGACTTTGTTGAGATAATAAAGTCACAGGATTTGTCAGTAATCTCTAAGGTAGTCAAGGTTACAATTGACTACGCTGAGATTTCATTCATGCTTTGGTGTAAAGATGGTCATGTCGAAACCTTCTACCCAAAATTACAGGCAAGTCAAGCATGGCAACCGGGAGTTGCAATGCCTAACTTGTACAAGATGCAAAGAATGCTTCTTGAAAAATGTGACCTTCAGAATTATGGTGAAAATGCTGTCATACCAAAAGGAATAATGATGAATGTCGCAAAATACACTCAACTGTGTCAATATTTAAATACACTTACTTTAGCTGTACCCTACAACATGAGAGTTATTCACTTTGGTGCTGGCTCTGATAAAGGAGTTGCACCAGGTACAGCTGTACTCAGACAATGGTTGCCAACGGGCACACTACTTGTCGATTCAGACCTTAATGACTTCGTCTCTGACGCGGATTCTACCTTAATTGGAGACTGTGCAACAGTACATACGGCTAATAAATGGGACCTCATTATTAGTGACATGTATGACCCTAAAACCAAACATGTGACAAAAGAGAATGACTCAAAAGAAGGGTTTTTCACTTACCTGTGTGGATTTATAAAGCAAAAACTAGCCCTGGGTGGTTCTGTGGCTGTTAAGATAACAGAGCATTCTTGGAATGCTGATCTTTACAAGCTTATGGGACATTTCTCATGGTGGACAGCTTTTGTTACTAATGTAAATGCCTCATCATCAGAAGCATTTCTAATTGGAGCTAACTATCTTGGTAAGCCGAAGGAACAGATTGATGGCTATACCATGCATGCTAACTACATTTTCTGGAGGAACACAAACCCTATCCAATTGTCTTCCTATTCACTTTTTGACATGAGTAAATTTCCCCTTAAATTAAGAGGGACTGCTGTTATGTCTTTAAAAGAGAATCAAATCAATGACATGATTTATTCTTTGCTTGAAAAAGGTAGACTCATCATTAGAGAAAACAACAGAGTTGTGGTCTCGAGTGACGTGCTTGTTAATAATTAAACGAACATGAAAGTTTTGATTGTTCTTTTATGCCTCGGCCTTGTTACTGCTCAAGATGGCTGTGGGCATATTAGCACTAAACCTCAACCATTAATGGATAAATTTTCTTCTTCGCGTAGGGGTGTCTATTATAATGATGACATTTTTCGATCAGATGTTTTACATCTTACTCAGGATTATTTTCTACCATTTGACACCAATCTAACGCGTTATTTGTCTTTTAACATGGATTCTGCAACAAAGGTTTACTTTGATAATCCAACATTACCATTTGGTGACGGCATTTATTTTGCAGCCACTGAAAAATCTAATGTTGTTAGAGGCTGGATTTTTGGTTCCACTATGGATAACACCACGCAATCTGCCATTATAGTCAATAATTCCACGCATATTATTATACGTGTGTGTTATTTTAATTTATGTAAAGAACCCATGTATGCCATCTCGAATGAGCAGCATTACAAATCATGGGTGTATCAAAATGCATACAATTGCACATATGATAGAGTGGGGCAGAGCTTTCAACTCGACACTGCCCCTCAGACTGGAAATTTTAAGGACTTACGTGAGTATGTCTTTAAAAATAAGGATGGGTTTCTAAGTGTTTATAATGCTTATTCACCTATTGACATACCAAGGGGTCTTCCTGTTGGTTTTTCGGTGTTGAAACCAATTCTTAAACTCCCTATAGGTATAAATATTACCTCTTTTAAGGTAGTTATGTCCATGTTTAGCAGAACCACTTCTAATTTCCTACCTGAAGTTGCTGCTTATTTTGTTGGTAACTTAAAATATAGTACCTTCATGCTTAATTTTAATGAGAATGGGACTATTACTGATGCCATTGATTGTGCCCAAAATCCCCTATCTGAATTAAAATGCACCATTAAAAATTTTAATGTCAGTAAAGGAATCTATCAGACATCTAACTTCAGAGTGTCACCAACTCATGAAGTTATTAGGTTCCCTAACATTACAAACCGCTGTCCTTTTGACAAAGTTTTTAATGCTAGTCGCTTTCCCAATGTTTATGCTTGGGAAAGAACAAAAATTTCTGATTGTGTTGCTGATTACACTGTTCTCTACAACTCAACTTCATTTTCAACTTTTAAATGTTATGGAGTTTCTCCCTCTAAGTTGATTGATTTGTGCTTTACAAGTGTGTATGCTGATACATTCTTGATAAGGTCTTCAGAAGTAAGGCAAGTTGCACCAGGTGAAACTGGTGTTATTGCTGACTATAACTACAAACTGCCTGATGACTTTACAGGCTGTGTCATAGCTTGGAACACTGCTAAACAAGATCAGGGCCAGTATTATTATAGATCCTCCAGAAAAACAAAACTTAAACCTTTTGAGAGGGATCTATCTTCTGACGAAAATGGTGTACGTACTCTTAGTACTTATGACTTCTATCCTACTGTGCCTATTGAATATCAGGCTACTAGGGTTGTTGTGCTTTCATTTGAGCTTTTAAATGCACCTGCTACAGTTTGTGGACCTAAACTATCCACAGGACTTGTTAAGAACCAGTGCGTCAATTTCAATTTTAATGGACTCAAAGGTACTGGTGTTCTGACTGATTCTTCAAAGAGATTTCAGTCATTTCAACAATTTGGAAGAGACACGTCGGATTTCACTGACTCCGTTCGTGACCCGCAAACATTGCAGATACTTGACATTACACCATGTTCTTTTGGTGGTGTGAGTGTAATAACACCTGGAACAAATGCTTCATCCGAAGTGGCTGTTCTTTACCAAGATGTAAACTGCACTGATGTCCCAACGGCCATACGTGCTGATCAATTAACACCAGCGTGGCGCATTTACTCCACTGGAATAAATGTTTTTCAAACACAAGCGGGCTGTCTTATTGGGGCTGAACATGTCAATGCTTCCTATGAGTGTGACATCCCTATTGGTGCTGGCATTTGTGCTAGCTACCATACAGCCTCTACTTTACGTAGTGTAGGTCAGAAATCCATTGTGGCTTACACTATGTCTTTGGGTGCAGAAAATTCTATTGCTTACGCTAATAACTCAATTGCCATACCTACAAATTTTTCAATTAGTGTCACGACTGAAGTGATGCCAGTTTCAATGTCTAAGACATCAGTAGATTGTACAATGTACATCTGTGGTGACTCTCAGGAGTGCAGTAATTTACTTCTTCAATACGGAAGTTTCTGCACGCAATTAAATCGTGCTCTTACGGGCATTGCCATAGAACAGGACAAAAATACACAGGAGGTTTTTGCCCAGGTTAAACAAATGTACAAGACACCAGCCATAAAGGATTTTGGCGGTTTCAATTTTTCACAAATATTGCCTGACCCTTCTAAGCCAACAAAGAGATCATTTATTGAAGATTTACTTTTCAACAAGGTGACTCTCGCTGATGCTGGCTTTATGAAGCAGTATGGCGAATGCCTAGGTGATATTAATGCTAGAGACCTCATCTGTGCACAAAAGTTCAATGGCCTTACTGTCTTGCCACCTTTACTCACGGATGACATGATTGCTGCATACACTGCTGCCCTTGTCAGTGGTACTGCTACTGCTGGCTGGACCTTCGGTGCTGGTGCTGCTCTTCAAATACCTTTTGCTATGCAGATGGCATATAGGTTCAATGGCATTGGAGTTACTCAAAACGTTCTCTATGAGAATCAAAAACAGATCGCCAATCAATTCAACAAGGCAATCAGTCAAATTCAAGAATCACTTACAACAACATCAACTGCGTTGGGCAAGCTGCAAGACGTTGTCAACCAGAATGCTCAAGCATTGAACACGCTTGTTAAACAGCTTAGCTCCAATTTTGGTGCAATTTCAAGTGTGCTAAATGACATTCTTTCACGACTAGATAAAGTCGAGGCAGAGGTGCAAATTGACAGGTTGATCACAGGCAGATTGCAGAGCCTTCAAACCTATGTAACACAACAACTAATCAGAGCTGCTGAAATCAGAGCTTCTGCTAATCTTGCTGCTACTAAAATGTCTGAGTGTGTTCTTGGACAATCAAAAAGAGTTGACTTCTGTGGAAGAGGCTATCATCTTATGTCTTTTCCTCAGGCTGCTCCGCATGGTGTTGTTTTCTTACATGTCACATATGTGCCATCGCAGGAGAAAAACTTCACCACAGCTCCAGCAATTTGTCATGAAGGCAAGGCATACTTCCCGCGTGAAGGTGTTTTTGTATCTAATGGCACTTCTTGGTTCATTACACAGAGGAATTTTTACTCACCACAAATAATCACAACAGATAATACATTTGTTGCTGGAAACTGTGATGTCGTAATTGGCATCATTAACAACACAGTCTATGATCCTCTGCAACCTGAGCTTGACTCATTTAAAGAAGAGCTGGACAAGTACTTCAAAAATCACACATCACCTGATGTTGATCTTGGCGACATTTCAGGCATTAATGCTTCTGTCGTCAATATTCAAAAGGAAATTGACCGCCTCAATGAGGTTGCCAAAAATCTAAACGAATCGCTCATTGATCTTCAAGAACTTGGTAAATATGAGCAATACATCAAATGGCCTTGGTACGTTTGGCTCGGCTTCATTGCTGGACTGATTGCTATCGTCATGGCCACTATACTGCTTTGTTGCATGACCAGCTGTTGCAGTTGCCTCAAGGGTGCATGCTCTTGTGGTTCTTGCTGCAAATTTGATGAGGACGACTCTGAGCCAGTGCTCAAAGGAGTCAAATTACACTACACATAAACGAACTTAATGGATTTGTTTATGAGTATTTTCACACTTGGCTCAATCACACGTCAACCGAGTAAGATTGAAAATGCTTCTCCTGCAAGTACTGTTCATGCTACTGCAACGATACCGCTACAAGCCTCACTCCCTTTCAGATGGCTTGTTGTTGGCGTTGCACTTCTTGCTGTTTTTCAAAGCGCTTCCAAAGTGATTGCGCTTCATAAGAGGTGGCAGCTCGCTCTGTACAAAGGCATTCAGCTTGTGTGCAATTTGCTGCTACTCTTTGTAACAATTTACTCGCACCTTCTACTTTTAGCTGCTGGCATGGAGGCACAATTTTTGTACATCTATGCTCTGATTTATATTCTGCAAGCTGTCAGTTTTTGCAGATTTATTATGAGATGCTGGCTTTGCTGGAAGTGCAAATCCAAGAACCCATTACTTTATGATGCTAACTACTTTGTTTGCTGGCACACACATAACTATGACTACTGTATACCATATAACAGTGTCACAGATACAATTGTCGTTACTGCAGGTGACGGCATTTCAACACCAAAACTCAAAGAAGACTACCAAATTGGTGGTTATTCTGAGAATTGGCACTCAGGTGTTAAAGACTATGTCGTTGTACATGGCTATTTCACCGAAGTTTACTACCAGCTTGAGTCTACACAAATTACTACAGACACTGGTATTGAAAATGCTACATTCTTCATCTTTAACAAGCTTGTTAAAGACCCACCGAATGTGCAAATACATACAATCGACGGCTCTTCAGGAGTTGTAAATCCAGCAATGGATCCAATTTATGATGAGCCGACGACGACTACTAGCGTGCCTTTGTAAGCACAAGAAAGTGAGTACGAACTTATGTACTCATTCGTTTCGGAAGAAACAGGTACGTTAATAGTTAATAGCGTACTTCTTTTTCTTGCTTTCGTGGTATTCTTGCTAGTCACACTAGCCATCCTTACTGCGCTTCGATTGTGTGCGTACTGCTGCAATATTGTTAACGTGAGTTTAGTAAAACCAACTGTTTACGTTTACTCGCGTGTTAAAAATCTGAACTCTTCTGAAGGGGTTCCTGATCTTCTGGTCTAAACGAACTAACTATTATTATTATTCTGTTTGGAACTTTAACATTGCTTATCATGGCTGAGAACGGGACTATTTCCGTTGAGGAGCTTAAAAGACTCCTTGAACAATGGAACCTAGTAATAGGTTTCCTTTTCCTCGCCTGGATTATGTTACTACAATTTGCCTATTCTAACCGGAACAGGTTTTTGTACATAATAAAGCTTGTTTTTCTCTGGCTCTTGTGGCCAGTAACACTTGCTTGCTTTGTGCTTGCTGCTGTTTACAGAATTAATTGGGTGACTGGCGGGATTGCGATTGCAATGGCTTGTATCATAGGCTTGATGTGGCTTAGCTACTTCGTTGCTTCCTTCAGGCTGTTTGCTCGCACCCGCTCAATGTGGTCATTCAATCCAGAAACAAATATTCTTCTCAATGTGCCTCTCAGGGGGACAATTGTGACCAGACCGCTCATGGAAAGTGAACTTGTCATTGGTGCTGTGATCATTCGTGGTCACTTGCGAATGGCTGGACACTCCCTGGGGCGCTGTGACATTAAGGACCTGCCAAAAGAGATCACTGTGGCTACATCACGAACGCTTTCTTATTACAAATTAGGAGCGTCGCAGCGTGTAGGCACTGATTCAGGTTTTGCTGCATACAACCGCTACCGTATTGGAAACTACAAATTAAATACAGACCACGCCGGTAGCAACGACAATATTGCTTTGCTAGTACAGTAAGTGACAACAGATGTTTCATCTTGTTGACTTCCAGGTTACAATAGCAGAGATATTGATTATCATTATGAGGACTTTCAGGATTGCCATTTGGAATCTTGATGTGATAATAAGTTCAATAGTGAGACAATTATTTAAGCCTCTAACTAAGAAGAAATATTCTGAGTTAGATGATGAAGAACCTATGGAGTTAGATTATCCATAAAACGAACATGAAAATTATTCTCTTCCTGACTTTGATTGCACTTGCATCTTGCGAGCTATATCACTATCAGGAGTGTGTTAGAGGTACAACTGTACTACTAAAAGAACCTTGCCCATCTGGAACTTACGAGGGCAATTCACCATTTCATCCTCTTGCCGATAATAAATTTGCACTAACTTGCACTAGCACTCATTTTGCTTTTGCTTGTGCTGACGGTACTAGACACACCTATCAGCTTCGTGCAAGATCAGTTTCACCAAAACTTTTCATCAGACAAGAGGAAGTTCACCAAGAGCTCTACTCACCGCTTTTTCTCATTGTTGCTGCTCTAGTATTTATAATACTTTGCTTCACCATTAAGAGAAAGACAGAATGAATGAGCTCACTTTAATTGACTTCTATTTGTGCTTTTTAGCCTTTCTGCTATTCCTTGTTCTAATAATGCTTATTATATTTTGGTTTTCACTTGAACTCCAGGATATAGAAGAACCTTGTAACAAAGTCTAAACGAACATGAAACTTCTCATTGTTTTAGGACTCTTAACATCAGTGTATTGCATGCATAAAGAATGCAGTATACAAGAATGTTGTGAAAATCAACCATTCCAACTTGAAGACCCATGTCCAATACATTATTATTCGGACTGGTTTATAAAAATTGGACCTCGCAAGTCTGCTCGCCTAGTACAACTTTGTGCTGGTGAATATGGACATAGAGTTCCAATACATTATGAAATGTTTGGCAATTATACTATTTCATGTGAACCACTTGAAATAAATTGTCAAAACCCACCAGTTGGAAGTCTCATTGTACGTTGTTCATATGATGTTGACTTTATGGAGTATCATGACGTTCGTGTTGTTCTAGATTTCATCTAAACGAACAAACTAAAATGTCTGATAATGGACCCCAATCAAACCAGCGTAGTGCCCCCCGCATTACATTTGGTGGACCCACAGATTCAACTGACAATAACCAGAATGGAGGACGCAATGGGACAAGGCCGAAACAGCGCCGACCCCAGGGTTTACCCAATAATACTGCGTCTTGGTTCACAGCTCTCACTCAGCATGGCAAGGAGGAACTTAGATTCCCTCGAGGCCAGGGCGTTCCAATCAACACCAATAGTGGTCCAGATGACCAAATTGGCTACTACCGAAGAGCTACCCGACGAGTTCGTGGTGGTGACGGCAAAATGAAAGAGCTCAGCCCCAGATGGTACTTCTATTACCTAGGAACTGGCCCAGAAGCTTCACTTCCCTACGGCGCTAACAAAGAAGGCATCGTATGGGTCGCAACTGAGGGAGCCTTGAACACACCCAAAGACCACATTGGCACCCGCAATCCTAATAATAATGCTGCCACCGTGCTACAACTTCCTCAAGGAACAACATTGCCAAAAGGCTTCTACGCAGAGGGGAGCAGAGGCGGCAGTCAAGCCTCTTCTCGCTCTTCATCACGTAGTCGCGGTAATTCAAGAAATTCAACTCCTGGCAGCAGTAGGGGAAACTCTCCTGCTCGAATGGCTAGCGGAGGTGGTGAAACTGCCCTCGCGCTATTGCTGCTAGACAGATTGAACCAGCTTGAGAGCAAAGTTTCTGGTAAAGGCCAACAACAACAAGGCCAAACTGTCACTAAGAAATCTGCTGCTGAGGCATCTAAAAAGCCTCGCCAAAAACGTACTGCTACAAAACAGTACAACGTCACTCAAGCATTTGGGAGGCGTGGTCCAGAACAAACCCAAGGAAACTTCGGGGACCAAGACCTAATCAGACAAGGAACTGACTACAAACATTGGCCGCAAATTGCACAATTTGCTCCGAGTGCCTCTGCATTCTTCGGAATGTCACGCATTGGCATGGAAGTCACACCTTCGGGAACATGGCTGACTTATCATGGAGCCATTAAATTGGATGACAAAGATCCACAATTCAAAGACAACGTCATACTGCTGAACAAGCATATTGACGCATACAAAACATTCCCACCAACAGAGCCTAAAAAGGACAAAAAGAAAAAGACTGATGAAGCTCAGCCTTTACCGCAGAGACAAAAGAAGCAGCCCACTGTGACTCTTCTTCCTGCGGCTGACATGGATGATTTCTCCAGACAACTTCAAAATTCCATGAGTGGAGCTTCTGCTGATTCAACTCAGGCATAAACACTCATGATGACCACACAAGGCAGATGGGCTATGTAAACGTTTTCGCAATTCCGTTTACGATACATAGTCTACTCTTGTGCAGAATGAATTCTCGTAGCTAAACAGCACAAGTAGGTTTAGTTAACTTTAATCTCACATAGCAATCTTTAATCAATGTGTAACATTAGGGAGGACTTGAAAGAGCCACCACATTTTCACCGAGGCCACGCGGAGTACGATCGAGGGTACAGTGAATAATGCTAGGGAGAGCTGCCTATATGGAAGAGCCCTAATGTGTAAAATTAATTTTAGTAGTGCTATCCCCATGTGATTTTAATAGCTTCTTAGGAGAATGACAAAAAAAAAAAAAAAAAA----------------------------------------------------------------------------------------------------------------------------------------------------------------------------------------------------------------------------------------------------------------------------------------------------------------------------------------------------------------------------------------------------------------------------------------------------------------------------------------------------------------------------------------------------------------------------------------
>Bat_SARSr-CoV_Rs4874
ATATTAGGTTTTTACCTACCCAGGAAAAGCCAACCAACCTCGATCTCTTGTAGATCTGTTCTCTAAACGAACTTTAAAATCTGTGTAGCTGTCGCTCGGCTGCATGCCTAGTGCACCTACGCAGTATAAACAATAATAAATTTTACTGTCGTTGACAAGAAACGAGTAACTCGTCCCTCTTCTGCAGACTGCTTACGGTTCCGTCCGTGTTGCAGTCGATCATCAGCATACCTAGGTTTCGTCCGGGTGTGACCGAAAGGTAAGATGGAGAGCCTTGTTCTTGGTGTCAACGAGAAAACACACGTCCAACTCAGTTTGCCTGTTCTCCAGGTTAGAGACGTGCTAGTGCGTGGCTTCGGGGACTCTGTGGAAGAGGCCCTATCGGAGGCACGTGAACATCTTAAAAATGGCACTTGTGGTTTAGTAGAGCTGGAAAAAGGCGTACTGCCCCAGCTTGAACAGCCCTATGTGTTCATTAAACGTTCTGATGCCTTAAGCACCAATCACGGCCACAAGGTCGTTGAGCTGGTTGCAGAATTGGACGGCATTCAGTACGGTCGTAGCGGTATAACTCTGGGAGTACTCGTGCCACATGTGGGCGAAACCCCAATCGCATACCGCAATGTTCTTCTTCGTAAGAACGGTAATAAGGGAGCCGGTGGCCATAGCTTTGGCATCGATTTAAAGTCTTATGACTTAGGTGACGAGCTTGGTACTGATCCCATTGAAGATTATGAACAAAACTGGAACACTAAGCATGGCAGTGGTGTACTCCGTGAACTCACTCGTGAGCTCAATGGAGGTGCAGTTACTCGCTATGTCGACAACAACTTCTGTGGCCCAGATGGGTACCCTCTTGATTGCATCAAAGATTTTCTCGCTCGCGCGGGTAAGTCAATGTGCACTCTTTCTGAACAACTTGATTACATCGAGTCGAAGAGAGGTGTCTACTGCTGCCGTGACCACGAGCATGAAATTGCCTGGTTCACTGAGCGCTCTGATAAGAGCTATGAGCATCAGACACCCTTCGAAATTAAGAGTGCCAAGAAATTTGACACCTTCAAAGGGGAATGCCCAAAGTTTGTATTTCCTCTCAATTCAAAAGTCAAAGTCATTCAACCACGTGTTGAAAAGAAAAAGACTGAAGGTTTCATGGGGCGCATACGCTCTGTGTACCCTGTTGCATCTCCGCAGGAGTGTAACAACATGCACTTGTCTACCTTGATGAAATGTAATCATTGCGATGAAGTTTCATGGCAGACGTGCGATTTTCTGAAAGCCACTTGTGAACATTGTGGCACTGAAAACGCAGTCACTGAAGGACCTACTACATGTGGGTATCTACCTACTAATGCTGTAGTGAAAATGCCATGTCCTGCCTGTCAAGACCAGGAGATTGGACCTGAGCATAGTGTTGCAGATTATCACAACCACTCAAACATTGAAACTCGACTCCGCAAGGGAGGTAGGACTAGATGTTTTGGAGGCTGTGTGTTTGCCTATGTCGGCTGCTACAACAAGCGTGCCTACTGGGTTCCTCGTGCTAGTGCTGATATTGGTTCAGGCCATACTGGCATTACTGGTGACAACGTGGAGACCTTGAATGAGGATCTCCTTGAGATACTGAGTCGTGAACGTGTTAATATTAACATTGTTGGCGATTTTCAGTTGAATGAAGAGGTGGCCATCATTTTGGCATCTTTTTCTGCTTCTACAAGTGCCTTTATTGACACTATAAGGAGTCTTGATTACAAGTCTTTCAAAGCCATTGTTGAGTCCTGCGGTAACTACAAAGTTACCAAGGGGAAGCCCGTAAAAGGTGCTTGGAACATTGGACAACAGAGATCAGTTTTAACACCACTGTGTGGTTTCCCCTCACAGGCTGCTGGTGTTATCAGATCAATCTTTGCACGCACACTTGATGCAGCAAACCACTCAATTCCTGATTTGCAAAGAGCAGCTGTCACCATACTTGATGGTATTTCTGAACAGTCATTACGTCTTGTCGACGCCATGGTTTACACCTCAGACCTGATCACCAACAGTGTCATTATTATGGCATATGTAACCGGTGGTCTTGTACAACAGATTTCTCAGTGGTTGTCTAATCTGTTGGGCACTACTGTTGAAAAACTCAGGCCCATCTTTGCATGGATTGAGGCGAAACTTAGTGCAGGAGTTGAATTTCTCAAGGATGCTTGGGAGATTCTCAAATTTCTCATTACAGGTGTTTTTGACATCGTTAAGGGTCAAATACAGGTTGCTTCAGATAACATCAAGGATTGTGTAAAATGCTTCATTGATGTTGTTAACAAAGCACTCGAAATGTGCATTGACCAAGTCACTATCGCTGGCGCAAAGTTGCGATCACTCAACTTGGGTGAAGTCTTCATCGCTCAAAGCAAGGGACTTTACCGTCAGTGTATACGTGGCAAGGAACAGCTGCAACTACTCATGCCTCTTAAGGCACCAAAAGAAGTCACCTTTCTTGAAGGTGATTCACATGACACAGTACTTACCTCTGAGGAGGTTGTTCTCAAGAACGGTGAACTCGAAGCACTCGAGGCGCCCGTTGATAGCTTCACAAATGGAGCTGTCGTTGGCACACCAGTCTGTGTAAATGGCCTCATGCTCTTGGAGATTAAGGACAAAGAACAATACTGCGCATTGTCTCCTGGTTTACTGGCTACAAACAATGTCTTTCGCCTAAAGGGAGGTGCACCAACTAAAGGTGTAACCTTTGGAGAAGATACTGTTTTGGAAGTTCAAGGCTACAAGAATGTGAGAATCACATTTGAGCTTGATGAACGTGTAGACAAAGTGCTTAATGAAAAGTGCTCTGTCTACACTGTTGAATCCGGTACCGAAGTTACTGAGTTTGCATGTGTTGTAGCAGAGGCTGTTGTGAAGACTTTACAACCAGTTTCTGATCTTCTTACCAATATGGGTATTGATCTTGATGAATGGAGTGTGGCTACATTCTATTTGTTTGATGATGCTGGTGAAGAAAAACTTTCTTCACGTATGTACTGTTCCTTCTATCCTCCTGATGATGAGGAGGATTGTGATGAGTATGAGGAAGAAGAGGAAGTCCCGGAAGAATCCTGTGCGCATGAATACGGTACAGAAGAAGACTACCAAGGTCTTCCACTGGAATTTGGTGCCTCAACTGAAATGCAAGTTGAAGAAGAAGAAGAAGAGGACTGGCTTGGTGATGCTACCGAATTATCGGAGCATGAACCTGAACCAGAACTAACACTTGAAGAACCAGTTAACCAGTTTACTGGTTATTTAAAACTTACTGACAATGTTGCCATTAAGTGTGTGGACATCGTGAAGGAGGCGCAAAACGCTAACCCCACGGTGATTGTAAATGCTGCTAACATACATCTGAAACATGGTGGTGGTGTAGCAGGTGCACTCAATAAGGCAACCAACGGTGCCATGCAAAAAGAGAGCGATGATTACATTAAGCTAAATGGCCCTCTCACAGTGGGAGGTTCATGTTTGCTTTCTGGACACAACCTTGCTAAGAAGTGTCTGCATGTTGTTGGACCTAACCTAAATGCAGGTGAGGACATCCAGCTTCTTAAGGCAGCATATGAAAATTTCAATTCACAGGACACCTTACTTGCACCACTGTTGTCAGCAGGCATATTTGGTGCTAAACCACTTCATTCTTTACAAGTGTGCGTGCAGACAGTTCGTACACAGGTTTATATTGCAGTCAATGATAAAGCTCTTTATGAGCAGGTTGTCATGGATTACCTTGATAGCCTGAAGCCCAGAGTGGAAGCACCTAAACAAGAGGAGCCACCAAAGACAGAAGATCCTAAAATTGAGGAGAAATCTGTCGTACAGAAGCCTGTCGATGTGAAGCCAAAAATTAAGGCTTGCATTGATGAGGTTACCACAACACTGGAAGAAACTAAGTTTCTTACCAATAAGTTACTCTTGTTTGCTGACATCAATGGTAAGCTTTACCATGATTCTCACAACATGCTTAGAGGTGAAGATATGTCTTTCCTTGAGAAGGATGCACCTTACATGGTAGGTGATGTTATCACTAGTGGTGATATCACTTGTGTTGTAATACCCTCCAAAAAGGCTGGTGGCACTACAGAGATGCTCTCAAGAGCTTTGAAGAAGGTGCCAGTTGATGAGTATATAACCACATACCCTGGACAAGGATGTGCTGGTTATACACTTGAGGAAGCTAAGACTGCTCTTAAGAAATGCAAATCTGCATTTTACGTGTTACCTTCAGAAACACCTAATGCTAAGGAAGAGATTCTAGGAACTGTATCCTGGAATTTGAGAGAGATGCTTGCTCATGCTGAAGAGACAAGAAAATTAATGCCTATCTGCATGGATGTTAGAGCCATAATGGCCACCATCCAACGCAAGTACAAAGGAATTAAAATTCAAGAAGGTATTGTTGACTATGGAGTCCGATTCTTCTTTTATACTAGTAAAGAATCTGTAGCTTCTATCATTACGAAGTTGAACTCTCTAAATGAGCCACTTGTCACAATGCCAATTGGTTATGTGACACATGGTTTTAATCTTGAAGAGGCTGCGCGCTGTATGCGTTCTCTTAAAGCTCCTGCCGTAGTGTCAGTATCATCACCAGATGCTGTTACTACATATAATGGATACCTCACTTCGTCATCAAAGACATCTGAGGAGCACTTTGTGGAAACAGTTTCTTTGGCTGGCTCTTACAGAGATTGGTCCTATTCAGGACAGCGTACAGAGTTAGGTGTTGAATTTCTTAAGCGTGGTGACAAAATTGTGTACCACACTTTAGAGGGCCCCGTCGAGTTTCATCTTGACGGTGAGGTTCTTCCACTTGACAAACTAAAGAGTCTTTTATCCCTGCGGGAGGTTAAGACTATAAAAGTGTTCACAACTGTGGACAACACTAATCTCCACACACAGCTTGTGGATATGTCTATGACATATGGACAGCAGTTTGGTCCAACATACTTGGATGGTGCTGATGTTACAAAAATTAAACCCCATGTAAATCATGAGGGTAAGACTTTCTTTGTACTACCTAGTGATGACACACTACGTAGTGAAGCTTTCGAGTACTACCACACTCTTGATGAGAGTTTTCTTGGTAGGTACATGTCTGCTTTAAACCACACAAAGAAATGGAAATTTCCTCAAGTTGGTGGTTTAACTTCAATTAAATGGGCTGATAACAATTGTTATTTGTCTAGTGTTTTATTAGCACTTCAACAGATTGAAGTCAAATTCAATGCACCAGCACTTCAAGAGGCTTATTATAGAGCCCGTGCTGGTGATGCTGCTAACTTTTGTGCACTCATACTCGCTTACAGTAATAAAACTGTTGGCGAGCTCGGTGATGTCAGAGAAACTATGACCCATCTTCTACAGCATGCTAATTTGGAATCCGCAAAGCGAGTTCTTAATGTGGTGTGTAAACATTGCGGTCAGAAAACTACCACCTTAACGGGTGTAGAAGCCGTGATGTATATGGGTACTCTATCTTATGATAATCTTAAGACAGGTGTTTCCATTCCATGTGTGTGTGGTCGTGATGCTACACAATATCTAGTACAACAAGAGTCTTCTTTTGTTATGATGTCTGCACCACCTGCTGAATATAAATTACAGCAAGGTACATTTTTGTGTGCGAATGAGTACACTGGTAACTATCAGTGTGGTCATTACACTCATATAACTGCTAAGGAGACCCTCTATCGTATTGATGGAGCTCACCTTACAAAGATGTCAGAGTACAAAGGACCAGTGACTGACGTTTTCTATAAGGAAACATCTTACACTACAACCATCAAGCCTGTGTCGTATAAACTCGATGGAGTTACTTACACAGAGATTGAACCAAAATTGGATGGGTATTATAAAAAGGATAATGCTTACTATACAGAGCAGCCTATAGACCTTGTACCAACTCAACCACTACCAAATGCGAGTTTTGACAATTTCAAACTCACATGTTCTAATACAAAATTTGCTGATGATTTAAATCAAATGACAGGCTTCACAAAGCCAGCTTCACGAGAGTTATCTGTCACATTCTTTCCAGACTTGAATGGCGATGTAGTGGCTATTGACTATAGACACTATTCAGCGAGTTTCAAGAAAGGTGCTAAATTACTGCATAAGCCAATTGTTTGGCATATCAATCAGGCTACAACCAAGACAACGTTTAAACCAAACACTTGGTGTTTACGTTGTCTTTGGAGTACAAAGCCAGTAGATACTTCAAATTCATTTGAAGTTCTGGCAGTAGAAGACACACAAGGAATGGACAATCTTGCTTGTGAAAGTCAACAACCCACCTCTGAAGAAGTAGTGGAAAATCCTACCATACAGAAGGAAGTCATAGAGTGTGACGTGAAAACTACCGAAGTTGTAGGCAATGTCATACTTAAACCATCAGATGAAGGTGTTAAAGTAACACAAGAGTTGGATCATGAGGATCTTATGGCTGCTTATGTGGAAAATACAAGCATTACCATTAAGAAACCTAATGAGCTTTCACTAGCCTTAGGTTTAAAAACAATTGCCACTCATGGTATTGCTGCAATTAATAGTGTGCCTTGGAGTAAAATTTTGGCATATGTCAAACCATTCTTAGGACAGGCAGCAGTTACAACATCAAACTGCGCTAAGAGATTGGTGCAGCGTATGTTTAACAACTATATGCCCTATGTGCTTACACTACTGTTCCAATTGTGTACTTTTACTAAAAGTACAAATTCTAGAATTAGAGCTTCACTACCTACGACTATTGCTAAAAATAGTGTTAAGGGTGTAGCTAGATTATGTTTGGATGCTGGCATCAATTATGTAAAGTCACCCAAATTTTCTAAATTGTTCACTGTTGCAATGTGGCTATTATTGTTAAGCATTTGCTTAGGTTCACTAATCTATGTAACTGCAGCTTTAGGTGTATTATTGTCCAACTTTGGAGCTCCTTCTTATTGTAGTGGCGTTAGAGAATCGTACCTCAATTCCTCTAATGTTACTACTATGGATTTCTGTGAAGGTTCTTTTCCTTGCAGTGTTTGTTTAAGTGGATTAGATTCGCTTGATTCCTATCCAGCTCTTGAAACCATTCAGGTGACGATCTCATCGTACAAGCTAGACTTGACAATTTTAGGCCTGGCTGCTGAGTGGTTTTTGGCATATATGTTGTTCACAAAATTCTTTTATTTACTAGGTCTTTCAGCTATAATGCAGGTGTTCTTTGGCTATTTTGCTAGTCATTTCATCAGCAATTCTTGGCTCATGTGGTTTATCATTAGCATTGTACAAATGGCACCCGTTTCTGCAATGGTTAGGATGTACATCTTCTTTGCTTCTTTTTACTACATTTGGAAGAGCTATGTTCATATTATGGATGGTTGTACCTCTTCGACTTGCATGATGTGCTATAAGCGCAATCGTGCCACACGCGTAGAGTGTACAACTATTGTTAATGGCATGAAGAGATCTTTCTATGTCTATGCAAATGGAGGCCGTGGCTTCTGCAAGACGCACAATTGGAATTGTCTCAATTGTGACACATTTTGCACTGGTAGTACATTCATTAGTGATGAAGTTGCTCGTGACTTGTCACTCCAGTTTAAAAGACCAATCAACCCTACTGACCAGTCATCGTATATTGTTGATAGTGTTGCTGTGAAAAATGGCGCGCTTCACCTCTACTTTGACAAGGCTGGTCAAAAGACTTATGAGAGACACCCACTCTCCCATTTTGTCAATTTAGACAATTTGAGAGCTAACAACACTAAAGGTTCACTACCTATTAATGTCATAGTCTTTGATGGCAAGTCAAAATGCGACGAGTCTGCTGCTAGGTCTGCTTCTGTGTACTACAGTCAGCTAATGTGCCAACCTATTCTGTTGCTTGACCAAACTCTCGTATCAGATGTTGGAGATAGTACTGAAGTTTCTGTTAAGATGTTTGATGCTTATGTCGACACCTTTTCAGCAACTTTTAGTGTTCCTATGGAAAAACTTAAGGCACTTGTTGCTACAGCTCATAGCGAGCTGGCAAAGGGTGTAGCTTTAGATGGCGTCCTTTCTACATTTGTGTCCGCAGCCCGTCAAGGTGTTGTAGACACTGATGTTGACACAAAGGATGTCATTGAATGTCTCAAACTTTCACATCACTCCGACTTGGAAGTGACAGGTGACAGTTGTAACAACTTCATGCTCACCTATAACAAAGTTGAAAACATGACGCCTAGAGATCTTGGCGCATGTATTGATTGTAATGCAAGGCATATTAATGCCCAAGTGGCAAAAAGTCACAATGTTTCACTCATCTGGAATGTAAAAGACTATATGTCTTTATCTGAACAGCTGCGTAAACAAATTCGTAGTGCTGCTAAGAAGAACAACATACCTTTTAGACTAACTTGTGCTACAACTAGACAGGTTGTCAATGTCATAACTACTAAAATCTCACTCAAGGGTGGTAAGATTGTTAGTACTTGGTTTAAACTTATGTTTAAGGCCACATTATTGTGCGTTTTTGCTGCATTGGTCTGTTACATCGTTATGCCAGTACATACATTGTCTGCTCATGATGGTTACACAAATGAAATCATTGGTTACAAAGCCATTCAGGATGGTGTCACTCGTGACATCGTTTCCACTGATGATTGTTTTGCAAACAAACATGCTGGTTTTGACTCATGGTTTAGCCAGCGTGGTGGTTCATACAAAAATGACAAAAGCTGCCCTGTAGTAGCTGCTATCATTACAAGAGAGATTGGTTTTATAGTGCCTGGCTTACCAGGTACTGTGTTGAGAGCAATCAATGGTGACTTCTTGCATTTTCTACCTCGTGTCTTTAGTGCTGTAGGCAACATTTGCTACACACCTTCCAAACTCATTGAGTATAGTGATTTTGCTACCTCTGCTTGCGTTCTTGCTGCTGAGTGTACAATTTTTAAGGATGCTATGGGCAAACCTGTGCCATATTGTTATGACACTAATTTGCTAGAGGGTTCTATTTCTTATAGTGAGCTTCGTCCAGACACTCGTTATGTCCTTATGGATGGTTCCATCATACAGTTTCCTAACACTTACCTGGAGGGTTCTGTTAGAGTGGTAACAACTTTTGATGCTGAGTACTGTAGACATGGTACATGCGAAAGGTCAGAAGCTGGTATTTGCTTATCTACCAGTGGTAGATGGGTTCTTAATAATGAACATTATAGAGCTCTACCTGGAGTATTCTGTGGTGTTGATGCAATGAATCTTATAGCAAACATCTTTACTCCCCTTGTGCAACCTGTGGGTGCTTTAGATGTGTCTGCTTCAGTAGTGGCTGGTGGTATTATTGCCATATTGGTGACTTGTGCTGCCTACTACTTTATGAAATTCAGACGTGCTTTTGGTGAGTACAACCATGTTGTTGCTGCTAATGCACTTTTGTTTTTGATGTCTTTCACTATACTCTGTCTGGCACCAGCTTATAGCTTTTTGCCAGGAGTCTACTCAGTCTTTTACTTGTACTTGACATTCTATTTCACTAATGATGTTTCGTTCTTGGCTCACCTTCAATGGTTTGCCATGTTTTCTCCTATTGTGCCTTTTTGGATAACAGTAATCTATGTATTCTGTATTTCTCTGAAGCACTGCCATTGGTTCTTTAACAACTATCTTAGGAAAAGAGTCATGTTTAATGGAGTTACATTTAGTACCTTCGAGGAGGCTGCTTTGTGTACCTTTTTGCTCAATAAGGAAATGTACCTAAAATTGCGTAGTGAGACACTGTTGCCACTTACACAGTACAATAGGTATCTTGCTCTATATAACAAGTACAAGTATTTCAGTGGAGCCTTAGATACTACCAGCTATCGTGAAGCAGCTTGCTGCCACTTAGCAAAGGCTCTAAATGACTTTAGCAATTCAGGTGCTGATGTTCTCTACCAACCACCACAGACGTCAATCACTTCTGCTGTTCTGCAGAGTGGTTTTAGGAAAATGGCATTCCCATCAGGCAAAGTTGAAGGGTGCATGGTACAAGTAACCTGTGGAACTACAACTCTTAATGGATTGTGGTTAGATGACACAGTATACTGTCCAAGACATGTCATTTGCACAGCAGAGGACATGCTTAACCCTAACTATGAAGATCTGCTCATTCGCAAATCTAACCATAGCTTCCTTGTTCAGGCTGGCAATGTACAACTCCGAGTTATCGGCCATTCTATGCAAAATTGTCTGCTTAGGCTTAAAGTTGATACCTCTAACCCTAAGACACCCAAGTATAAATTTGTCCGTATTCAACCTGGTCAAACATTCTCAGTTTTAGCATGCTACAATGGTTCACCATCTGGTGTTTATCAGTGTGCCATGAGACCTAACCATACCATTAAAGGTTCTTTCCTTAATGGATCATGTGGTAGTGTTGGTTTTAACATTGACTATGATTGCGTGTCTTTCTGCTATATGCATCATATGGAGCTTCCAACAGGAGTACACGCTGGTACTGACTTAGAAGGTAAATTCTATGGTCCATTTGTTGACAGACAAACTGCACAGGCTGCAGGTACAGACACAACCATAACATTAAATGTTTTGGCATGGCTGTATGCTGCTGTTATCAATGGTGATAGGTGGTTTCTTAATAGATTCACCACTACTTTGAATGACTTTAACCTTGTGGCAATGAAGTACAACTATGAACCTTTGACACAAGATCATGTTGACATATTGGGACCTCTTTCTGCTCAAACAGGAATTGCCGTCTTAGATATGTGTGCTGCTTTGAAAGAGCTGCTGCAGAATGGTATGAATGGTCGTACTATCCTTGGTAGCACTATTTTAGAAGATGAGTTTACACCATTTGATGTTGTTAGACAATGCTCTGGTGTTACCTTCCAAGGTACGTTCAAGAAAATTGTTAAAGGCACTCATCATTGGCTGCTTTTAACTTTCTTGACATCACTATTGATTCTTGTTCAGAGTACACAGTGGTCACTGTTTTTCTTTGTTTACGAGAATGCTTTCTTGCCATTTACTCTTGGTATTATGGCAATTGCTGCATGTGCTATGCTGCTTGTTAAGCATAAGCACGCATTCTTGTGCTTGTTTCTGTTACCTTCTCTTGCAACAGTTGCTTACTTTAATATGGTCTACATGCCTGCTAGCTGGGTGATGCGTATTATGACATGGCTTGAATTGGCTGACACTAGCTTGTCTGGTTATCGGCTTAAGGACTGTGTTATGTATGCTTCAGCTTTAGTTTTGCTTATTCTCATGACAGCTCGTACTGTTTATGATGATGCTGCTAGACGTGTTTGGACACTGATGAATGTCATTACACTTGTTTACAAAGTCTACTATGGTAATGCTTTAGACCAAGCTATTTCCATGTGGGCCCTAGTTATTTCTGTAACCTCTAACTATTCTGGTGTCGTCACGACTATCATGTTTTTAGCTAGAGCTATAGTGTTTGTGTGTGTTGAGTATTACCCATTGTTATTTATTACTGGCAACACCTTACAGTGTATCATGCTTGTTTATTGTTTCTTAGGCTATTGTTGCTGCTGCTATTTTGGCCTTTTCTGTTTACTCAACCGTTACTTCAGGCTTACTCTTGGTGTTTATGACTACTTGGTCTCTACACAAGAATTTAGGTATATGAACTCCCAGGGGCTTTTGCCTCCTAAGAGTAGTATTGATGCTTTCAAGCTTAACATTAAGTTGTTGGGTATTGGAGGTAAACCATGTATCAAGGTTGCTACTGTACAGTCTAAAATGTCTGATGTAAAGTGCACATCTGTGGTACTGCTCTCGGTTCTTCAACAACTTAGAGTAGAATCATCTTCTAAATTGTGGGCACAATGTGTACAACTCCACAACGATATTCTTCTTGCAAAAGACACAACTGAAGCATTCGAAAAGATGGTTTCTCTTTTGTCTGTCTTGCTATCCATGCAGGGTGCTGTAGACATTAATAAGTTGTGCGAGGAAATGCTCGACAACCGTGCTACTCTCCAGGCTATTGCTTCAGAATTTAGTTCTTTACCATCATATGCCGCTTATGCCACTGCCCAAGAGGCCTATGAGCAGGCTGTAGCTAATGGTGATTCTGAAGTCGTTCTTAAAAAGTTAAAGAAATCTTTGAATGTGGCTAAATCTGAGTTTGACCGTGATGCTGCCATGCAACGCAAGTTGGAAAAGATGGCAGATCAGGCTATGACCCAAATGTACAAACAGGCAAGATCTGAGGACAAGAGGGCAAAAGTAACTAGTGCTATGCAAACAATGCTTTTCACTATGCTTAGGAAGCTTGATAATGATGCACTTAACAACATTATCAATAATGCGCGTGATGGTTGTGTCCCACTCAACATCATACCATTGACTACAGCAGCCAAACTCATGGTTGTTGTCCCTGATTATGGTACCTACAAGAACACTTGTGATGGTAACACTTTTACGTATGCGTCTGCACTCTGGGAAATCCAGCAAGTTGTTGATGCAGATAGCAAGATTGTTCAACTTAGTGAAATTAACATGGACAATTCACCAAATTTGGCTTGGCCTCTTATTGTTACAGCTCTAAGGGCCAATTCAGCTGTCAAACTACAGAATAATGAACTGAGTCCAGTAGCACTACGACAGATGTCATGTGCGGCTGGTACCACACAAACAGCTTGTACTGATGACAATGCACTTGCCTACTATAACAACTCAAAGGGAGGTAGATTTGTGCTAGCATTACTATCAGACCACCAAGATCTCAAATGGGCTAGATTCCCTAAGAGTGATGGTACAGGTACAATTTACACAGAACTGGAACCACCTTGTAGGTTTGTTACAGACACACCAAAAGGGCCTAAAGTGAAATACTTGTATTTCATCAAGGGCTTAAATAACCTAAATAGAGGTATGGTGCTGGGCAGTTTAGCTGCTACAGTACGTCTTCAGGCTGGAAATGCTACAGAAGTACCTGCCAATTCAACTGTGCTTTCTTTCTGTGCTTTTGCAGTAGACCCTGCTAAAGCGTACAAGGATTACCTAGCAAGTGGAGGACAACCAATCACCAACTGTGTGAAGATGTTGTGTACACACACTGGTACAGGACAGGCAATTACTGTAACACCAGAAGCCAATATGGACCAAGAGTCCTTTGGTGGTGCTTCATGCTGTCTGTATTGTAGATGCCACATTGACCACCCAAATCCTAAAGGATTTTGTGACTTGAAAGGTAAGTACGTCCAAATACCTACCACTTGTGCTAATGACCCAGTGGGTTTTACACTTAGAAACACAGTCTGTACCGTCTGCGGAATGTGGAAAGGTTATGGCTGTAGTTGTGATCAACTCCGCGAACCCATGATGCAGTCTGCGGATGCGTCAACGTTTTTAAACGGGTTTGCGGTGTAAGTGCAGCCCGTCTTACACCGTGCGGCACAGGCACTAGCACTGATGTCGTCTACAGGGCTTTTGATATTTACAATGAAAAAGTTGCTGGTTTTGCAAAGTTCCTAAAAACTAATTGCTGCCGCTTCCAAGAGAAGGATGAGGAAGGCAATTTATTAGACTCTTACTTTGTAGTTAAGAGGCATACTATGTCTAACTACCAACATGAAGAGGCTATTTATAACTTGGTTAAAGATTGTCCAGCGGTTGCTGTTCATGACTTTTTCAAGTTTAGAGTAGATGGTGACATGGTACCACATATATCACGTCAGCGTCTAACTAAATACACAATGGCTGATTTAGTCTATGCTCTACGTCATTTTGATGAGGGTAATTGTGATACATTAAAGGAAATACTCGTCACATACAATTGTTGTGATGATGATTATTTCAATAAGAAGGATTGGTATGATTTCGTAGAGAATCCTGACATCTTACGCGTATATGCTAACTTAGGTGAGCGTGTACGCCAAGCATTATTAAAGACTGTACAATTCTGCGATGCTATGCGTGATGCAGGCATTGTAGGCGTACTGACATTAGATAATCAGGATCTTAATGGGAATTGGTATGATTTCGGTGATTTCGTACAAGTAGCACAAGGCTGCGGAGTTCCTATTGTGGATTCATATTACTCATTGCTGATGCCCATCCTCACTCTGACTAGGGCATTGGCTGCTGAGTCCCATATGGATGCTGATCTCGCAAAACCACTTATTAAGTGGGATTTGCTGAAATATGATTTTACGGAAGAGAGACTTTGTCTCTTCGACCGTTATTTTAAATATTGGGACCAGACATACCATCCCAATTGTATTAACTGTTTGGATGATAGGTGTATCCTTCATTGTGCAAACTTTAATGTGTTATTTTCTACTGTGTTTCCACCTACAAGTTTTGGACCACTAGTAAGAAAAATATTTGTAGATGGTGTTCCTTTTGTTGTTTCAACTGGATACCATTTTCGTGAGTTAGGAGTTGTACATAATCAGGATGTAAACTTACATAGCTCGCGTCTCAGTTTCAAGGAACTTTTAGTGTATGCTGCTGATCCAGCCATGCATGCAGCTTCTGGCAATTTATTGCTAGATAAACGCACTACATGCTTTTCAGTAGCTGCACTAACAAACAATGTTGCTTTTCAAACTGTCAAACCCGGTAATTTTAACAAAGACTTTTATGACTTTGCTGTGTCTAAAGGTTTCTTTAAGGAAGGAAGTTCTGTTGAACTAAAACACTTCTTCTTTGCTCAGGATGGCAATGCTGCTATCAGTGATTATGACTATTATCGTTATAATCTGCCAACAATGTGTGATATCAGACAACTCCTATTCGTAGTTGAAGTTGTTGACAAATACTTTGATTGTTACGATGGTGGCTGTATTAATGCCAACCAAGTAATCGTTAACAATCTGGACAAATCAGCTGGTTTCCCATTTAATAAATGGGGTAAGGCTAGACTTTATTATGACTCAATGAGTTATGAGGATCAAGATGCACTTTTCGCGTATACTAAGCGTAATGTCATCCCTACCATAACTCAAATGAATCTTAAGTACGCCATTAGTGCAAAGAATAGAGCTCGCACCGTAGCTGGTGTCTCTATCTGTAGTACTATGACAAATAGACAGTTTCATCAGAAATTATTGAAGTCAATAGCCGCCACTAGAGGAGCTACTGTGGTAATTGGAACAAGCAAATTTTACGGTGGCTGGCATAACATGTTAAAAACTGTTTACAGTGATGTAGAAACTCCACACCTTATGGGTTGGGATTATCCAAAATGTGACAGAGCCATGCCTAACATGCTTAGGATAATGGCCTCTCTTGTTCTTGCTCGCAAACATAGCACTTGCTGTAACTTGTCACACCGTTTCTACAGGTTAGCTAATGAGTGTGCGCAAGTATTAAGTGAGATGGTCATGTGTGGCGGCTCACTATATGTTAAACCAGGTGGAACATCATCCGGTGATGCTACAACTGCTTATGCTAATAGTGTCTTTAACATTTGTCAAGCTGTTACAGCTAATGTAAATGCACTCCTTTCAACTGATGGTAACAAGATAGCTGACAAGTACGTCCGCAATCTACAACACAGGCTTTATGAGTGTCTCTATAGAAACAGGGATGTTGATCATGAATTCGTGGATGAGTTTTACGCATACCTGCGTAAACATTTCTCCATGATGATTCTTTCTGATGATGCCGTTGTGTGCTATAACAGTAACTATGCGGCTCAAGGTTTAGTAGCTAGCATTAAGAACTTTAAGGCAGTTCTTTATTATCAAAATAATGTGTTCATGTCTGAGGCAAAATGTTGGACTGAGACTGACCTTACTAAAGGACCTCACGAATTTTGCTCACAGCATACAATGCTAGTTAAACAAGGAGATGATTACGTGTACCTGCCTTACCCAGACCCATCTAGAATATTAGGCGCAGGCTGTTTTGTCGATGATATTGTCAAAACAGATGGTACACTTATGATTGAGAGGTTTGTGTCATTAGCTATTGATGCCTACCCCCTTACTAAACATCCTAATCAGGAGTATGCTGATGTCTTTCACTTGTATTTACAATACATTAGGAAGTTACATGATGAGCTTACTGGTCACATGCTAGACATGTATTCTGTAATGCTAACTAATGATAATACCTCACGGTATTGGGAACCTGAGTTTTATGAAGCTATGTACACACCACACACGGTCTTGCAGGCTGTAGGTGCTTGTGTATTGTGTAATTCACAGACTTCACTTCGTTGCGGCGCCTGCATTAGGAGACCATTCCTGTGTTGCAAGTGCTGCTATGATCATGTCATTTCAACATCACATAAATTAGTGTTGTCTGTTAATCCCTATGTTTGCAATGCACCAGGTTGTGATGTCACTGACGTGACACAACTATATCTAGGAGGTATGAGCTATTACTGCAAGTCACATAAGCCTCCCATTAGTTTTCCATTGTGTGCTAATGGTCAGGTTTTTGGTTTATACAAGAATACATGTGTAGGTAGTGACAATGTCACTGACTTCAATGCGATAGCAACATGTGATTGGACTAGAGCTAGCGAGTTAATACTTGCCAACACTTGTACTGAGAGACTCAAGCTCTTTGCAGCAGAAACGCTCAAAGCTACTGAGGAAACATTCAAGCTGTCATATGGTATTGCCACTGTACGTGAAGTACTCTCTGACAGAGAATTGCATCTTTCATGGGAGGTTGGAAAACCTAGACCACCATTGAATAGAAATTATGTCTTTACTGGTTACCGTGTAACTAAAAATAGTAAAGTACAGATTGGAGAGTACACTTTTGAAAAGGGTGACTACGGTGACGCTGTTGTGTACAGAGGTACTACAACATACAAATTGAATGTTGGTGATTACTTTGTGTTAACATCTCACACTGTAATGCCACTTAGTGCACCTACTCTAGTGCCACAAGAGCACTATGTTAGAATTACTGGCTTGTACCCAACACTCAATATCTCAGATGAGTTTTCTAGCAATGTTGCAAATTACCAAAAGGTCGGTATGCAAAAGTACTCTACACTCCAAGGACCACCAGGTACTGGTAAGAGTCATTTTGCCATTGGACTTGCTCTCTACTACCCATCTGCTCGCATAGTGTATACAGCTTGCTCTCATGCAGCTGTTGATGCCCTATGCGAAAAGGCATTAAAATACTTGCCTATAGATAAATGTAGTAGGATTATACCTGCGCGTGCGCGCGTAGAGTGTTTTGACAAATTCAAAGTGAATTCAACACTAGAACAGTACGTTTTCTGCACTGTAAATGCATTGCCAGAAACAACTGCTGACATTGTAGTCTTTGATGAAATCTCTATGGCTACCAATTATGACTTGAGTGTCGTCAATGCTAGACTTCGTGCAAAACACTATGTCTACATTGGTGATCCTGCTCAACTACCAGCTCCTCGCACGTTGCTAACTAAGGGCACACTAGAACCAGAATATTTCAATTCAGTGTGCAGACTTATGAAAACAATAGGTCCAGACATGTTCCTTGGAACTTGTCGCCGTTGTCCTGCTGAAATTGTCGACACTGTGAGTGCTTTAGTTTATGATAATAAGCTAAAAGCACACAAGGAGAAGTCAGCTCAATGCTTCAAAATGTTTTACAAAGGTGTTATTACACATGATGTTTCATCTGCAATTAATAGACCTCAAATAGGCGTTGTAAGAGAATTTCTTACACGCAACCCTGCTTGGAGAAAAGCTGTTTTTATCTCACCTTATAATTCACAGAATGCTGTAGCTTCAAAAATCTTAGGATTGCCTACGCAGACTGTTGATTCCTCCCAGGGTTCTGAGTATGACTATGTCATATTCACACAAACTACTGAAACAGCACACTCTTGCAATGTCAACCGCTTTAATGTGGCTATCACAAGAGCAAAAATTGGCATTTTGTGCATAATGTCCGATAGAGATCTTTATGACAAACTGCAATTCACAAGTCTAGAAGTACCACGCCGTAATGTGGCTACATTACAAGCAGAAAATGTAACTGGACTTTTTAAGGACTGTAGTAAGATCATTACCGGTCTTCATCCAACACAGGCACCTACACACCTCAGCGTTGATACAAAATTCAAGACTGAGGGACTATGTGTTGACATACCAGGCATACCAAAGGACATGACCTACCGTAGACTCATCTCTATGATGGGTTTCAAAATGAATTACCAAGTTAATGGTTACCCTAACATGTTTATCACCCGCGAAGAAGCTATTCGTCACGTTCGTGCATGGATTGGCTTCGACGTAGAGGGCTGTCATGCAACTAGAGATGCTGTGGGTACTAACCTACCTCTCCAGCTAGGATTTTCTACAGGTGTTAACTTAGTAGCTGTACCGACTGGCTATGTTGACACTGAAAATAACACAGAATTCACCAGAGTTAATGCAAAACCTCCACCAGGTGATCAGTTTAAACATCTTATACCACTCATGTACAAAGGCTTGCCTTGGAATATAGTGCGTATTAAGATAGTACAAATGCTTAGTGATACACTGAAAGGATTGTCAGACAGAGTCGTGTTTGTCCTTTGGGCACATGGCTTTGAGCTTACATCAATGAAGTACTTTGTCAAGATTGGACCTGAAAGAACGTGTTGTCTGTGTGACAAACGTGCAACTTGCTTTTCTACTTCATCAGATACTTATGCCTGCTGGAATCATTCTGTGGGTTTTGACTATGTCTATAACCCATTTATGATTGATGTTCAGCAGTGGGGTTTTACGGGTAACCTTCAGAGTAACCATGACCAACATTGCCAGGTGCATGGAAATGCACATGTGGCTAGTTGTGATGCTATCATGACTAGATGCTTGGCAGTCCATGAGTGCTTTGTTAAGCGCGTTGACTGGTCTGTTGAATACCCTATTATAGGAGAAGAACTGAAGATTAATTCCGCTTGCAGAAAAGTACAGCATATGGTTGTAAAGTCTGCATTGCTTGCTGATAAGTTTCCAGTTCTTCATGACATTGGAAATCCAAAGGCTATTAAGTGTGTACCTCAGGCTGAAGTAGAATGGAAGTTCTATGATGCTCAGCCATGCAGTGACAAAGCCTATAAAATAGAGGAACTTTTCTATTCTTATGCTACACATCATGATAAATTCACTGATGGTGTTTGTTTGTTTTGGAACTGTAACGTTGATCGTTACCCAGCCAATGCAATTGTGTGTAGGTTTGACACGAGAGTTTTGTCAAACTTAAACTTACCAGGTTGCGATGGTGGTAGTTTGTATGTGAATAAGCATGCATTCCACACTCCAGCTTTTGATAAAAGTGCATTTACTAATTTAAAGCAACTGCCTTTCTTTTATTATTCTGATAGTCCTTGTGAGTCTCATGGCAAACAAGTAGTGTCAGATATTGATTATGTACCACTTAAATCTGCTACGTGTATTACACGGTGCAATTTGGGAGGTGCTGTTTGCAGACACCATGCAAATGAGTACCGACAGTACTTAGATGCATACAATATGATGATTTCTGCTGGGTTTAGCCTATGGATTTACAAACAGTTTGACACTTATAACCTGTGGAATACATTTACCAGGTTACAAAGTTTAGAAAATGTGGCTTACAACGTTGTTAACAAAGGACACTTTGATGGACAAGCTGGCGAAGCACCTGTTTCCATCATTAATAATGCTGTTTACACAAAGGTAGATGGTATTGATGTGGAGATCTTTGAGAATAAGACAACACTTCCTGTTAATGTTGCATTTGAGCTTTGGGCTAAGCGTAACATTAAACCAGTGCCAGAGATTAAGATACTCAATAATTTGGGTGTCGATATCGCTGCTAATACTGTAATCTGGGATTACAAGAGAGAAGCACCAGCACATATGTCAACAATAGGTGTCTGCACAATGACTGACATTGCCAAGAAACCTACTGAGAGTGCTTGTTCCTCGCTTACTGTCTTATTTGATGGTAGAGTGGAAGGACAGGTAGACCTTTTTAGAAATGCCCGTAATGGTGTTTTAATAACAGAAGGTTCAGTTAAAGGTTTAATACCTTCAAAGGGACCAGTACAAGCCAGTGTCAATGGAGTCACATTAATTGGAGAATCAGTAAAAACACAGTTCAACTATTTTAAGAAAGTAGATGGCATTATTCAACAGTTGCCTGAAACCTACTTTACTCAAAGCAGAGACCTAGAGGATTTTAGGCCCAGATCACAAATGGAAACTGACTTTCTCGAGCTCGCTATGGATGAATTCATACAACGGTATAAGTTAGAGGGTTATGCCTTCGAGCATATCGTTTATGGGGATTTCAGTCATGGACAACTTGGCGGCCTTCATTTAATGATTGGTTTAGCCAAGCGTTCACAAGATTCACCGCTCAAATTAGAGGATTTTATCCCTATGGATAGCACAGTGAAAAATTATTTCATAACGGATGCACAAACAGGTTCATCAAAATGTGTGTGTTCTGTCATTGACCTCTTGCTTGACGACTTTGTTGAGATAATAAAGTCACAGGATTTGTCAGTAATCTCTAAGGTAGTCAAGGTTACAATTGATTACGCTGAGATTTCATTCATGCTTTGGTGTAAAGATGGTCATGTCGAAACCTTCTACCCAAAATTACAGGCAAGTCAAGCATGGCAACCGGGAGTTGCGATGCCTAATTTGTATAAGATGCAAAGAATGCTTCTTGAAAAATGTGACCTTCGGAATTATGGTGAAAATGCTGTCATACCAAAAGGAATAATGATGAATGTCGCAAAATACACTCAACTGTGTCAATATTTAAATACACTTACTTTAGCTGTACCCTACAACATGAGAGTTATTCACTTTGGTGCTGGCTCTGATAAAGGAGTTGCACCAGGTACAGCTGTACTCAGACAATGGTTGCCAACGGGCACACTACTTGTCGATTCAGACCTTAATGACTTCGTCTCTGACGCGGATTCTACCTTAATTGGAGACTGTGCAACAGTACATACGGCTAATAAATGGGATCTCATTATTAGTGACATGTATGACCCTAAAACCAAACATGTGACAAGAGAGAATGACTCAAAAGAAGGGTTTTTCACTTACCTGTGTGGGTTTATAAAGCAAAAGCTAGCCCTGGGTGGCTCTGTGGCTGTGAAGATAACAGAGCATTCTTGGAATGCTGATCTTTACAAGCTTATGGGACATTTCTCATGGTGGACAGCTTTTGTTACTAATGTAAATGCGTCATCATCAGAAGCATTTCTAATTGGAGCTAACTATCTTGGTAAGCCGAAGGAACAAATTGATGGCTATACCATGCATGCTAACTACATCTTTTGGAGGAACACAAATCCTATTCAATTGTCTTCCTATTCACTTTTTGACATGAGCAAATTTCCCCTCAAATTAAGAGGGACTGCTGTTATGTCTTTAAAAGAGAATCAAATCAACGATATGATTTATTCCCTGCTTGAAAAAGGTAGACTTATCATTAGAGAAAACAACAGAGTTGTGGTCTCAAGTGATATTCTTGTTAATAACTAAAACGAACATGTTTATTTTCTTATTCTTTCTCACTCTCACTAGTGGTAGTGACCTTGAGAGTTGTACCACTTTTGATGATGTTCAAGCCCCTAATTACCCTCAACACTCTTCATCCAGGAGAGGGGTTTATTATCCTGATGAAATCTTTAGATCAGACACTCTTTATTTAACTCAGGATCTATTTCTTCCATTCTATTCTAATGTCACAGGGTTTCATACTATTAATCATAGGTTTGACAACCCTGTCATACCTTTTAAGGATGGTGTTTATTTTGCTGCCACTGAGAAATCAAATGTTGTCCGTGGTTGGGTTTTTGGCTCTACCATGAACAACAAGTCTCAGTCGGTGATTATCATCAATAATTCTACTAATGTTGTTATACGAGCATGTAATTTTGAGTTGTGTGACAACCCTTTCTTTGCTGTCTCTAAACCTACGGGAACACAGACACACACTATGATATTCGACAATGCATTTAATTGCACTTTCGAATACATATCAGACTCCTTTTCGCTCGATGTTGCTGAAAAGTCAGGTAATTTTAAACACTTACGAGAGTTTGTGTTTAAAAATAAGGATGGGTTTCTCTATGTTTACAAGGGTTATCAACCTATAGACGTAGTCCGTGATCTACCATCTGGCTTTAATATTTTGAAACCTATTTTTAAGTTACCTCTTGGTATTAACATTACAAATTTTAGAGCCATTCTTACAGCATTTTTGCCTGCTCAAGACACTTGGGGTACATCAGCTGCTGCTTATTTTGTTGGCTATTTAAAGCCAGCTACATTCATGCTTAAGTATGATGAAAATGGTACAATCACAGATGCTGTTGATTGTTCTCAAAATCCCCTTGCTGAACTCAAATGTTCTGTTAAAAGTTTTGAGATTGATAAAGGAATTTACCAAACCTCCAATTTTAGGGTAGCACCCTCAAAGGAAGTTGTGAGGTTCCCTAATATTACAAACCTGTGTCCTTTTGGGGAGGTTTTTAATGCTACTACATTTCCTTCTGTCTATGCATGGGAGAGGAAAAGAATTTCTAATTGTGTTGCTGATTACTCTGTACTCTACAACTCAACATCTTTTTCAACTTTTAAGTGTTATGGCGTTTCTGCCACTAAGCTGAATGATCTTTGCTTCTCCAATGTCTATGCAGATTCATTTGTAGTCAAAGGAGACGATGTAAGGCAAATAGCACCAGGACAGACCGGTGTTATTGCTGATTATAATTACAAATTGCCAGATGATTTCACGGGTTGTGTCCTTGCTTGGAATACTAGGAACATTGATGCTACTCAAACTGGTAATTATAATTATAAATATAGATCTCTCAGACATGGCAAGCTTAGGCCTTTTGAGAGAGATATTTCTAATGTGCCTTTCTCTCCTGATGGCAAACCTTGTACCCCACCTGCTTTTAATTGTTATTGGCCATTAAATGATTATGGTTTTTACATCACTAATGGCATAGGCTACCAACCTTATAGAGTTGTAGTTCTTTCTTTTGAACTTCTAAATGCACCTGCTACGGTTTGTGGACCAAAATTGTCCACTGACCTTATTAAAAATCAATGTGTCAATTTTAACTTTAATGGACTCACTGGTACTGGTGTGTTAACTCCTTCTTCAAAGAGATTTCAACCATTTCAACAATTTGGTCGTGATGTTTCGGATTTCACTGATTCAGTTCGAGATCCGAAGACGTCTGAAATATTAGACATTTCACCTTGCTCTTTTGGCGGTGTAAGTGTAATCACACCTGGAACAAATACTTCATCAGAAGTTGCTGTTCTATATCAAGATGTTAACTGCACTGATGTTCCTGTAGCAATCCATGCAGACCAACTCACACCTTCTTGGCGCGTATACTCTACTGGAAATAATGTATTTCAAACCCAGGCAGGCTGTCTTATAGGAGCTGAGCATGTCGACACTTCTTATGAGTGCGACATTCCTATTGGAGCTGGCATTTGTGCTAGTTACCATACAGTTTCTTCATTACGTAGTACTAGCCAAAAATCTATTGTGGCTTATACTATGTCTTTAGGTGCTGATAGTTCAATTGCTTACTCTAATAACACCATTGCTATACCTACTAACTTTTCAATTAGCATTACTACAGAAGTAATGCCTGTTTCTATGGCTAAAACCTCTGTAGATTGTAATATGTACATCTGCGGAGATTCTACTGAATGTGCTAATTTGCTTCTCCAATATGGTAGCTTTTGCACACAACTAAATCGTGCACTCTCAGGTATTGCTGTTGAACAGGATCGCAACACACGTGAAGTGTTCGCTCAAGTCAAACAAATGTACAAAACCCCAACTTTGAAAGATTTTGGTGGTTTTAATTTTTCACAAATATTACCTGACCCTCTAAAGCCAACTAAGAGGTCTTTTATTGAGGACTTGCTCTTTAATAAGGTGACACTCGCTGATGCTGGCTTTATGAAGCAATATGGCGAATGCCTAGGTGATATTAATGCTAGAGATCTCATTTGTGCGCAGAAGTTCAATGGACTTACAGTGCTGCCACCTCTGCTCACTGATGATATGATTGCTGCCTACACTGCTGCTCTAGTTAGTGGTACTGCCACTGCTGGATGGACATTCGGTGCTGGCGCTGCTCTTCAAATACCTTTTGCTATGCAAATGGCATATAGGTTCAATGGCATTGGAGTTACTCAAAATGTTCTCTATGAGAACCAAAAACAAATCGCCAATCAATTTAACAAGGCGATCAGCCAAATTCAAGAATCACTCACAACAACATCCACTGCATTGGGCAAGCTGCAAGATGTCGTCAACCAGAATGCTCAAGCATTAAACACACTTGTTAAACAACTTAGCTCCAATTTTGGTGCGATTTCAAGTGTGCTAAATGATATCCTTTCGCGACTTGATAAAGTCGAGGCAGAGGTACAAATTGACAGGTTAATTACAGGCAGACTGCAAAGCCTTCAAACCTATGTAACACAACAACTAATCAGGGCTGCTGAAATCAGGGCTTCTGCTAATCTTGCTGCTACTAAAATGTCTGAGTGTGTTCTTGGACAATCAAAAAGAGTTGACTTTTGCGGAAAGGGCTACCATCTTATGTCCTTCCCACAAGCAGCCCCGCATGGTGTTGTCTTCCTACATGTCACATATGTGCCATCTCAAGAGAGAAACTTCACCACAGCGCCAGCAATTTGTCATGAAGGCAAAGCATACTTCCCTCGTGAAGGTGTTTTTGTGTTTAATGGCACTTCGTGGTTTATTACACAGAGGAACTTCTTTTCTCCACAAATAATTACTACAGACAATACATTTGTCTCCGGAAGTTGTGATGTCGTAATTGGCATCATTAACAATACAGTTTATGATCCTCTGCAACCTGAGCTTGACTCATTCAAAGAAGAGCTGGACAAGTACTTCAAAAATCACACATCACCAGATGTTGATCTTGGCGACATTTCAGGCATTAACGCTTCTGTCGTCAACATTCAAAAAGAAATTGACCGCCTCAATGAGGTCGCTAAAAATTTAAATGAATCACTCATTGACCTTCAAGAATTGGGAAAATATGAGCAATATATTAAATGGCCTTGGTATGTTTGGCTCGGCTTCATTGCTGGACTAATTGCCATCGTCATGGTTACAATCTTGCTTTGTTGCATGACTAGTTGTTGCAGTTGCCTCAAGGGTGCATGCTCTTGTGGTTCTTGCTGCAAGTTTGATGAGGATGACTCTGAGCCAGTTCTCAAGGGTGTCAAATTACATTACACATAAACGAACTTATGGATTTGTTTATGAGAATTTTTACTCTTGGATCAATTACTGCACAGCCAGGAAAAATTGACAATGCTTCTCCTGCAAGTACTGTTCATGCTACAGCAACGATACCGCTACAAGCCTCACTCCCTTTCGGATGGCTTGTTATTGGCGTTGCATTTCTTGCTGTTTTTCAGAGCGCTACCAAAATAATTTCGCTCAATAAAAGATGGCAGCTAGCCCTTTATAAGGGCTTCCAGTTCATTTGCAATTTACTGCTGCTATTTGTTACCATCTATTCACATCTTTTGCTTGTCGCTGCAGGTATGGAGGCGCAATTTTTGTACCTCTATGCCTTGATATATTTTCTACAATGCATCAACGCATGTAGAATTATCATGAGATGTTGGCTTTGTTGGAAGTGCAAATCCAAGAACCCATTACTTTATGATGCCAACTACTTTGTTTGCTGGCACACACATAACTATGACTACTGTATACCGTATAACAGTGTCACAGATACAATTGTCGTTACTGCAGGTGACGGCATTTCAACACCAAAACTCAAAGAAGACTACCAAATTGGTGGTTATTCTGAGAATTGGCACTCAGGTGTTAAAGACTATGTCGTTGTACATGGCTATTTCACCGAAGTTTACTACCAGCTTGAGTCTACACAAATTACTACAGACACTGGTATTGAAAATGCTACATTCTTCATCTTTAACAAGCTTGTTAAAGACCCACCGAATGTGCAAATACACACAATCGACGGCTCTTCAGGAGTTGTAAATCCAGCAATGGATCCAATTTATGATGAGCCGACGACGACTACTAGCGTGCCTTTGTAAGCACAAGAAAGTGAGTACGAACTTATGTACTCATTCGTTTCGGAAGAAACAGGTACGTTAATAGTTAATAGCGTACTTCTTTTTCTTGCTTTCGTGGTATTCTTGCTAGTCACACTAGCCATCCTTACTGCGCTTCGATTGTGTGCGTACTGCTGCAATATTGTTAACGTGAGTTTAGTAAAACCAACTGTTTACGTTTACTCGCGTGTTAAAAATCTGAACTCTTCTGAAGGAGTTCCTGATCTTCTGGTCTAAACGAACTAACTATTATTATTATTCTGTTTGGAACTTTAACATTGCTTATCATGGCTGAGAACGGGACTATTTCCGTTGAGGAGCTTAAAAGACTCCTGGAACAATGGAACCTAGTAATAGGTTTCCTATTCCTAGCCTGGATTATGTTACTACAATTTGCCTATTCTAATCGGAACAGGTTTTTGTACATAATAAAGCTTGTTTTCCTGTGGCTCTTGTGGCCAGTAACACTTGCTTGCTTTGTGCTTGCTGTTGTTTACAGAATTAATTGGGTGACTGGCGGGATTGCGATTGCAATGGCTTGTATTGTAGGCTTGATGTGGCTTAGCTACTTCATTGCTTCCTTCAGGCTATTTGCTCGTACCCGCTCAATGTGGTCATTCAACCCAGAAACAAACATTCTTCTCAATGTGCCTCTTCGAGGGACAATTGTGACCAGACCGCTCATGGAAAGTGAACTTGTCATTGGCGCTGTGATCATTCGTGGTCACTTGCGCATGGCTGGACACTCCCTAGGGCGCTGTGACATCAAGGACCTGCCAAAAGAGATCACTGTGGCTACATCACGAACGCTTTCTTATTACAAATTAGGAGCGTCGCAGCGTGTAGGCACTGATTCAGGTTTTGCTGCATACAACCGCTACCGTATTGGAAACTACAAATTAAATACAGACCACGCCGGTAGCAACGACAATATTGCTTTGCTAGTACAGTAAGTGACAACAGATGTTTCATCTTGTTGACTTCCAGGTTACAATAGCAGAGATATTGATTATCATTATGAGGACTTTCAGGATTGCTATTTGGAATCTTGACATGATAATAAGTTCAATAGTGAGACAATTATTTAAGCCTCTAACTAAGAATAAATATTCAGAGTTAGATGATGAAGAACCTATGGAGATAGATTATCCTTGATAAACGAACCACTATGTTACTTTTAGTAACATTGTTTGGTTTAGCATCAGGGTGCAGCTTACCACTTACGGTTAGCTGCCCTAGAGGCCTACCTTTCACTCTACAGATTAACACTACTAGTGTTACTGTGGAGTGGTATCGGGTATCTCCTGCATCAATGCAAGGTCTTACAAAGATAAATACTGGCAGCACTATTTTTGATAACAACTTTAGTGTAGTCAATAATAATTTGTACTTCAAACAGTGTTTTGGAGGCTTTTTTACAGCACGCTGTTACCGCCAGGGTAAGCATGACGGTGCTATAGTAGATAATTCTCAACCTGTCTTTGTGGATGCTAGGAATTATGTACCAACTACTGCACCATTAGTCTCATCGCAGGGCATTGTGCAGCCAAAAAGTTCCAATGTGTTAGCTATAGTGTTACCTATAGCCCTTGTTGGTATTTGTCTTTTTATTCTTTTACTTTGGTATCTGTTTTCTAAGCAAAACAAAATTTACCAACAGGCCACGCAATCAGTCTAAACGAACATGAAAATTATTCTCTTCCTGACATTGATTGCACTTGCATCTTGCGAGCTATATCACTATCAGGAGTGTGTTAGAGGTACAACTGTACTACTAAAAGAACCTTGCCTGTCTGGAACTTACGAGGGCAATTCACCATTTCATCCTCTTGCTGATAACAAATTTGCACTAACTTGCACTAGCACTCATTTTGCTTTTGCTTGTGCTGACGGTACTAGACATACCTATCAGCTTCGTGCAAGATCAGTTTCACCAAAACTTTTCATCAGACAAGAGGAAGTTCACCAGGAGCTCTACTCACCGCTTTTTCTCATTGTTGCTGCTCTAGTATTTATAATACTTTGCTTCACCATTAAGAGAAAGACAGAATGAATGAGCTCACTTTAATTGACTTCTATTTGTGCTTTTTAGCCTTTCTGCTATTCCTTGTTCTAATAATGCTTATTATATTTTGGTTTTCACTTGAACTCCAGGATATAGAAGAACCTTGTAACAAAGTCTAAACGAACATGAAACTTCTCATTGTTTTAGGACTCTTAACATCAGTGTATTGCATGCATAAAGAATGCAGTATACAAGAATGTTGTGAAAATCAACCATTCCAACCTGAAGACCCATGTCCAATACATTATTATTCGGACTGGTTTGTAAAAATTGGACCTCGCAAGTCTGCTCGCCTAGTACAACTTTGTGCTGGTGAATATGGACACAGAGTTCCAATACATTATGAAATGTTTGGCAATTATACTATTTCATGTGAACCACTTGAAATAAATTGTCAAAACCCACCAGTTGGAAGTCTCATTGTACGTTGTTCATATGATGTTGACTTTATGGAGTATCACGACGTTCGTGTTGTTCTAGATTTCATCTAAACGAACAAACTAAAATGTCTGATAATGGACCCCAACCAAATCAGCGTAGTGCCCCCCGCATTACATTTGGTGGACCCACAGATTCAATTGACAATAACCAGAATGGAGGACGCAATGGGGCAAGGCCAAAACAGCGCCGACCCCAAGGTTTACCCAATAATACTGCGTCTTGGTTCACAGCTCTCACTCAGCATGGCAAGGAGGAACTTAGATTCCCTCGAGGCCAGGGCGTTCCAATCAACACCAATAGTGGTCCAGATGACCAAATTGGCTACTACCGAAGAGCTACCCGACGAGTTCGTGGTGGTGACGGCAAAATGAAAGAGCTCAGCCCCAGATGGTACTTTTATTACCTAGGAACCGGCCCAGAAGCTTCACTTCCCTACGGCGCTAACAAAGAAGGCATCGTATGGGTCGCAACTGAGGGAGCCTTGAATACACCGAAAGATCACATCGGCACCCGCAATCCTAATAACAATGCTGCCACCGTGCTACAACTTCCTCAAGGAACAACATTGCCAAAAGGCTTCTACGCAGAGGGGAGCAGAGGCGGCAGTCAAGCCTCTTCTCGCTCTTCGTCACGTAGTCGCGGTAATTCAAGAAATTCAACTCCTGGCAGCAGTAGGGGAAATTCTCCTGCTCGAATGGCTAGCGGAGGTGGTGAAACTGCCCTCGCGCTATTGCTGCTAGACAGATTGAACCAGCTTGAGAGCAAAGTTTCTGGTAAAGGCCAACAACAACAAGGCCAAACTGTCACTAAGAAATCTGCTGCTGAGGCATCTAAAAAGCCTCGCCAAAAACGTACTGCTACAAAACAGTACAACGTCACTCAAGCATTTGGGAGACGTGGTCCAGAACAAACCCAAGGAAACTTCGGGGACCAAGACCTAATCAGACAAGGAACTGATTATAAACATTGGCCGCAAATTGCACAATTTGCTCCAAGTGCCTCTGCATTCTTCGGAATGTCACGCATTGGCATGGAAGTCACACCTTCGGGAACATGGCTGACTTATCATGGAGCCATTAAATTGGATGACAAAGATCCACAATTCAAAGACAACGTCATACTGCTGAATAAGCACATTGACGCATACAAAACATTCCCACCAACAGAGCCTAAAAAGGACAAAAAGAAAAAGACTGATGAAGCTCAGCCTTTACCGCAGAGACAAAAGAAGCAGCCCACTGTGACTCTTCTTCCTGCGGCTGACATGGATGATTTCTCCAGACAACTTCAAAATTCCATGAGTGGAGCTTCTGCTGATTCAACTCAGGCATAAACACTCATGATGACCACACAAGGCAGATGGGCTATGTAAACGTTTTCGCAATTCCGTTTACGATACATAGTCTACTCTTGTGCAGAATGAATTCTCGTAGCTAAACAGCACAAGTAGGTTTAGTTAACTTTAATCTCACATAGCAATCTTTAATCAATGTGTAACATTAGGGAGGACTTGAAAGAGCCACCACATTTTCACCGAGGCCACGCGGAGTACGATCGAGGGTACAGTGAATAATGCTAGGGAGAGCTGCCTATATGGAAGAGCCCTAATGTGTAAAATTAATTTTAGTAGTGCTATCCCCATGTGATTTTAATAGCTTCTTAGGAGAATGACAAAAAAAAAAAAAAAAAAAAAA
>Bat_SARSr-CoV_Rs7327
ATATTAGGTTTTTACCTACCCAGGAAAAGCCAACCAACCTCGATCTCTTGTAGATCTGTTCTCTAAACGAACTTTAAAATCTGTGTAGCTGTCGCTCGGCTGCATGCCTAGTGCACCTACGCAGTATAAACAATAATAAATTTTACTGTCGTTGACAAGAAACGAGTAACTCGTCCCTCTTCTGCAGACTGCTTACGGTTTCGTCCGTGTTGCAGTCGATCATCAGCATACCTAGGTTTCGTCCGGGTGTGACCGAAAGGTAAGATGGAGAGCCTTGTTCTTGGTGTCAACGAGAAAACACACGTCCAACTCAGTTTGCCTGTTCTTCAGGTTAGAGACGTGCTAGTGCGTGGCTTCGGGGACTCTGTGGAAGAGGCCCTATCGGAGGCACGTGAACATCTTAAAAATGGCACTTGTGGTTTAGTAGAGCTGGAAAAAGGCGTATTGCCCCAGCTTGAACAGCCCTATGTGTTCATTAAACGTTCTGATGCCTTAAGCACCAATCATGGCCACAAGGTCGTTGAGCTGGTTGCAGAATTGGACGGCATTCAGTACGGTCGTAGCGGTATAACTCTGGGAGTGCTCGTGCCACATGTGGGCGAAACCCCAATCGCATACCGCAATGTTCTTCTTCGTAAGAACGGTAATAAGGGAGCCGGTGGCCATAGCTTTGGCATCGATCTAAAGTCTTATGACTTAGGTGACGAGCTTGGCACTGATCCCATCGAAGATTATGAACAAAACTGGAACACTAAGCATGGCAGTGGTGCACTCCGTGAACTCACTCGTGAGCTCAATGGAGGTGCATTCACTCGCTATGTCGACAACAACTTCTGTGGCCCAGATGGGTACCCTCTTGATTGCATCAAGGATTTTCTCGCTCGCGCGGGCAAGTCAATGTGCACTCTTTCTGAACAACTTGATTACATTGAGTCGAAGAGAGGTGTCTACTGCTGCCGTGACCATGAGCATGAAGTTGCCTGGTTCACTGAGCGCTCTGATAAGAGCTATGAGCATCAGACACCCTTCGAAATTAAGAGTGCCAAGAAATTTGACACCTTCAAAGGGGAATGCCCAAAGTTTGTATTTCCTCTCAATTCAAAAGTCAAAGTCATTCAACCACGTGTTGAAAAGAAAAAGACTGAAGGTTTCATGGGGCGTATACGCTCTGTGTACCCTGTTGCATCTCCACAGGAGTGTAACAACATGCACTTGTCTACCTTGATGAAATGTAATCATTGCGATGAAGTTTCATGGCAGACGTGCGACTTTCTGAAAGCCACTTGTGAACATTGTGGCACTGAAAATTTAGTCACTGAAGGACCTACTACATGTGGGTACCTACCTACTAATGCTGTAGTGAAAATGCCATGTCCTGCCTGTCAAGACCCAGAGATTGGACCTGAGCATAGTGTTGCAGATTATCACAACCACTCAAACATTGAAACTCGACTCCGCAAGGGAGGTAGGACTAGATGTTTTGGAGGCTGCGTGTTTGCCTACGTCGGCTGCTATAACAAGCGTGCCTACTGGGTTCCTCGTGCTAGTGCTGATATTGGTTCAGGCCATACCGGCATTACTGGTGACAACGTGGAGACCCTGAATGAGGATCTCCTTGAGATACTGAGTCGTGAACGTGTTAACATTAACATTGTTGGCGATTTTCAGTTGACTGAAGAGGTTGCCATCATTTTGGCATCTTTTTCCGCTTCTACAAGTGCCTTTATTGGCACTATAAAGAGTCTTGATTACAAGTCTTTCAAAGCCATTGTTGAGTCCTGCGGTAACTACAAAGTCACTAAGGGAAAGCCCGTAAAAGGTGCTTGGAACATAGGACAACAGAGATCAGTTTTAACACCACTGTGTGGTTTCCCCTCACAGGCTGCTGGTGTTATCAGATCAATTTTTGCACGCACACTTGATGCAGCAAACCACTCAATTCCTGATTTGCAAAGAGCAGCTGTCACCATACTTGATGGTATTTCTGAACAGTCATTACGTCTTGTCGACGCCATGGTTTATACCTCAGACCTGATCACCAACAGTGTCATTATTATGGCATATGTAACTGGTGGTCTTGTACAACAGATTTCTCAGTGGTTGTCTAATCTGTTGGGCACTACTGTTGAAAAACTCAGGCCCATCTTTGCATGGATTGAGGCGAAATTTAGTGCAGGAGTTGAATTTCTCAAGGATGCTTGGGAGATTCTCAAATTTCTCATTACAGGTGTTTTTGACATCGTCAAGGGTCAAATACAGGTTGCTTCAGATAACATCAAGGATTGTGTAAAATGCTTCATTGATGTTGTTAACAAAGCACTCGAAATGTGCATTGACCAAGTCACTATCGCTGGCGTAAAGTTGCGATCACTCAACTTGGGTGAAGTCTTCATCGCTCAAAGCAAGGGACTTTACCGTCAGTGTATACGTGGCAAGGAACAGCTGCAACTACTCATGCCTCTTAAGGCACCAAAAGAAGTCACCTTTCTTGAAGGTGATTCACATGACACAGTACTTACCTCTGAGGAGGTTGTTCTCAAGAACGGTGAACTCGAAGTACTCGAGACGCCCGTTGATAGCTTCACAAATGGAGCTGTCGTTGGCACACCAGTCTGTGTAAATGGCCTCATGCTCTTAGAGATCAAGGACAAAGAACAATATTGCGCATTGTCTCCTGGTTTACTGGCTACAAACAATGTCTTTCGCCTAAAGGGAGGTGCACCAATTAAAGGTGTAACCTTTGGAGAAGATACTGTTTTGGAAGTTCAAGGCTACAAGAATGTGAGAATCACATTTGAGCTTGATGAACGTGTAGACAAAGTGCTTAATGAAAAGTGTTCTGTCTACACTGTTGAATCCGGTACCGAAGTTACTGAGTTTGCATGTGTTGTAGCAGAGGCTGTTGTGAAGACTTTACAACCAGTTTCTGATCTTCTTACCAATATGGGTATTGATCTTGATGAATGGAGTGTGGCTACATTCTATTTGTTTGATGATGCTGGTGAAGAAAAACTTTCTTCACGTATGTACTGTTCCTTCTATCCTCCTGATGATGAGGAGGATTGTGATGAGTATGAGGAAGAAGAGGAAGTCCCGGAAGAATCCTGTGCGCATGAATACGGTACAGAAGAAGACTACCAAGGTCTTCCACTGGAATTTGGTGCCTCAACTGAAATGCAAGTTGAAGAAGAAGAAGAAGAGGACTGGCTTGGTGATGCTACCGAATTATCGGAGCATGAACCAGAACCAGAACTAACACCTGAAGAACCAGTTAACCAGTTTACTGGTTATTTAAAACTTACTGACAATGTTGCCATTAAGTGTGTGGACATCGTGAAGGAGGCGCAAAACGCTAACCCCACGGTGATTGTAAATGCTGCTAACATACATCTGAAACATGGTGGTGGTGTAGCAGGTGCACTCAACAAGGCAACCAATGGTGCCATGCAAAAAGAGAGCGATGATTACATTAAGCTAAATGGCCCTCTCACAGTGGGGGGTTCATGTTTGCTTTCTGGACATAACCTTGCTAAGAAGTGTCTGCATGTTGTTGGACCTAACCTAAATGCAGGTGAGGACATCCAGCTTCTTAAGGCAGCATATGAAAATTTCAATTCACAGGACACCTTACTTGCACCATTGTTGTCAGCAGGCATATTTGGTGCTAAACCACTTCAGTCTTTACAAGTGTGCGTGCAGACAGTTCGTACACAGGTTTACATTGCAGTCAATGACAAAGCTCTTTATGAGCAGGTTGTCATGGATTACCTTGATAGCCTGAAGCCTAGAGTGGAAGCACCTAAACAAGAGGAGCCACCAAAGACAGAAGATCCTGAAATTGAGGAGAAATTTGTCGTACAGAAGCCTGTCGATGTGAAGCCAAAGATTAAGGCTTGCATTGATGAGGTTACTACAACACTGGAAGAAACTAAGTTTCTTACCAATAAGTTACTCTTGTTTGCTGACATCAATGGTAAGCTTTACCATGATTCTCAGAACATGCTTAGAGGTGAAGATATGTCTTTCCTTGAGAAGGACGCACCTTACATGGTAGGTGATGTTATCACTAGTGGTGATATCACTTGTGTTGTAATACCCTCCAAAAAGGCTGGCGGCACTACTGAGATGCTCTCAAGAGCTTTGAAGAAAGTGCCAGTTGATGAGTATATAACCACATACCCTGGACAAGGATGTGCTGGTTATACACTTGAGGAAGCTAAGACTGCTCTTAAGAAATGCAAATCTGCATTTTACGTGCTACCTTCAGAAACACCTAATGCTAAGGAAGAGATTCTAGGAACCGTATCCTGGAATTTGAGAGAAATGCTTGCTCATGCTGAAGAGACAAGAAAATTAATGCCTATCTGCATGGATGTTAGAGCTATAATGGCCACCATCCAACGCAAGTACAAAGGAATTAAAATTCAAGAAGGCATCGTTGACTATGGTGTCCGATTCTTCTTTTATACTAGTAAAGAGCCTGTAGCTTCTATTATTACGAAGCTGAACTCTCTAAATGAGCCACTTGTCACAATGCCAATTGGTTATGTGACACATGGTTTTAATCTTGAAGAGGCTGCGCGCTGTATGCGTTCTCTTAAAGCTCCTGCCGTAGTGTCAGTATCATCACCAGATGCTGTTACTACATATAATGGATACCTCACTTCGTCATCAAAGACATCTGAGGAGCACTTTGTGGAAACAGTTTCTTTGGCTGGCTCTTACAGAGATTGGTCCTATTCAGGACAGCGTACAGAGTTAGGTGTTGAATTTCTTAAGCGTGGTGACAAAATTGTGTACCACACTTTGGAGAGCCCCGTCGAGTTTCATCTTGACGGTGAGGTTCTTCCACTTGACAAACTAAAGAGTCTCTTATCCCTACGGGAGGTTAAGACTATAAAAGTGTTCACAACTGTGGACAACACCAATCTCCACACACAGCTTGTGGATATGTCTATGACATATGGACAGCAGTTTGGTCCAACATACTTGGATGGTGCTGATGTTACAAAAATCAAACCTCATGTAAATCATGAGGGTAAGACTTTCTTTGTACTACCTAGTGATGACACACTACGTAGTGAAGCTTTCGAGTACTACCACACTCTTGATGAGAGTTTTCTTGGTAGGTACATGTCTGCTTTAAACCACACAAAGAAATGGAAATTTCCTCAAGTTGGTGGTTTAACTTCAATTAAATGGGCTGATAACAACTGTTATTTGTCCAGTGTTTTATTAGCACTTCAACAGATTGAAGTCAAATTCAATGCACCAGCACTTCAAGAGGCCTATTATAGAGCCCGTGCTGGTGATGCTGCTAACTTTTGTGCACTCATACTCGCTTACAGTAATAAAACTGTTGGCGAGCTTGGTGATGTCAGAGAAACTATGACCCATCTTCTACAGCATGCTAATTTGGAATCTGCAAAGCGAGTTCTTAATGTGGTGTGTAAGCATTGCGGTCAGAAAACTACTACCTTAACGGGTGTAGAAGCTGTGATGTATATGGGTACTCTATCTTATGATAATCTTAAGACAGGTGTTTCCATTCCATGTGTGTGTGGTCGTGATGCTACACAATATCTAGTACAACAAGAGTCTTCTTTTGTTATGATGTCTGCACCACCTGCTGAATATAAATTACAGCAAGGTACATTCCTATGTGCGAATGAGTACACTGGTAACTATCAGTGTGGTCATTACACTCATATAACTGCTAAGGAGACCCTCTATCGTATTGATGGAGCTCACCTTACAAAGATGTCGGAGTACAAAGGACCAGTGACTGATGTTTTCTACAAGGAAACATCTTACACTACAACCATTAGGCCTGTGTCATATAAACTCGATGGAGTTACTTACACAGAGATTGAACCAAAATTGGATGGGTATTATAAAAAGGATAATGCTTACTATACAGAGCAGCCTATAGACCTTGTACCAACTCAACCACTACCAAATGCGAGTTTTGACAATTTCAAACTCACATGTTCTAATACAAAATTCGCTGATGACTTAAATCAAATGACAGGCTTCACAAAGCCAGCTTCACGAGAGCTATCTGTCACATTCTTCCCAGACTTGAATGGCGATGTAGTGGCTATTGACTATAGACACTATTCAGCGAGTTTCAAGAAAGGTGCTAAATTACTGCATAAGCCAATTGTTTGGCACATTAATCAGGCTACAACCAAGACAACGTTTAAACCAAACACTTGGTGTTTACGTTGTCTTTGGAGTACAAAGCCAGTAGATACTTCAAATTCATTTGAAGTTCTGGCAGTAGAAGACACACAAGGAATGGACAATCTTGCTTGTGAAAGTCAACAACCCACCTCTGAAGAAGTAGTGGAAAATCCTACCATACAGAAGGAAGTCATAGAGTGTGACGTGAAAACTACCGAAGTTGTAGGCAATGTCATACTTAAACCATCAGATGAAGGTGTTAAAGTAACACAGGAGTTAGGTCATGAGGATCTTATGGCTGCCTATGTGGAAAACACAAGCATTACCATTAAGAAACCTAATGAGCTTTCACTAGCCTTAGGTTTAAAAACAATTGCCACTCATGGTATTGCTGCAATTAATAGTGTTCCTTGGAGTAAAATTTTGGCTTATGTCAAACCATTCTTAGGACAAGCAGCAATTACAACATCAAATTGCGCCAAGAGATTAGCACAACGTGTGTTTAACAATTATATGCCTTATGTGCTTACACTATTGTTTCAATTGTGTACTTTTACAAAAAGTACAAATTCTAGAATTAGAGCTTCACTACCTACGACTATTGCTAAGAATAGTGTTAGGGGTGTTGCTAGATTATGTTTGGATGCTGGCATTAATTATGTAAAGTCACCCAAATTTTCTAAATTGTTCACTATTGCAATGTGGCTATTATTGTTAAGCATTTGCTTAGGTTCACTAATCTATGTAACTGCAGCTTTAGGTGTATTATTGTCCAACTTTGGAGCTCCTTCTTATTGTAGTGGCGTTAGAGAATCATACCTTAATTCCTCTAATGTTACTACTATGGATTTCTGTGAAGGTTCTTTTCCTTGCAGTGTTTGTTTAAGTGGATTAGATTCTCTTGATTCCTATCCAGCTCTTGAAACCATCCAGGTGACGATTTCATCGTACAAGCTAGACTTGACAATTTTAGGTCTGGCTGCTGAGTGGTTTTTGGCATATATGTTGTTCACAAAATTCTTTTATTTATTAGGTCTTTCAGCTATAATGCAGGTGTTCTTTGGCTATTTTGCTAGTCATTTCATCAGCAATTCTTGGCTCATGTGGTTTATCATTAGCATTGTACAAATGGCACCCGTTTCTGCAATGGTTAGGATGTACATCTTTTTTGCTTCTTTTTACTACATATGGAAGAGCTATGTTCATATTATGGATGGTTGTACCTCTTCGACTTGCATGATGTGCTATAAGCGCAATCGTGCCACACGCGTAGAGTGTACAACTATTGTTAATGGCATGAAGAGATCTTTCTATGTCTATGCAAATGGAGGCCGTGGCTTCTGCAAGACGCACAATTGGAATTGTCTCAATTGTGACACATTTTGCACTGGTAGTACATTCATTAGTGATGAAGTTGCTCGTGATTTGTCACTCCAGTTTAAAAGACCAATCAACCCTACTGACCAGTCATCGTATATTGTTGATAGTGTTGCTGTGAAAAATGGCGCACTTCACCTCTACTTTGACAAGGCTGGTCAAAAGACTTATGAGAGACACCCACTCTCTCATTTTGTCAATTTAGACTATTTGAGAGCTAACAACACTAAAGGTTCACTACCTATTAATGTCATAGTTTTTGATGGCAAGTCCAAATGGGACGAGTCTGCTGCTAAATCTGCTTCTGTGTACTACAGTCAGTTAATGTGCCAACCTATTCTGTTGCTCGACCAAGCTCTTGTGTCAGATGTTGGAGATAGTACTGAAGTTTCTGTCAAGATGTTTGATGCCTATGTCGACACTTTCTCAGCAACTTTTAGTGTTCCTATGGAAAAACTTAAGGCACTTGTTGCTACTGCTCATAGCGAGCTAGCAAAGGGTGTAGCTTTAGATGGTGTCCTTTCTACATTTGTGTCCGCAGCCCGTCAAGGTGTTGTAGATACTGATGTTGATACAAAGGATGTCATTGAATGTCTCAAGCTTTCACATCACTCCGACTTGGAAGTGACAGGTGATAGTTGTAATAACTTCATGCTCACCTATAATAAAGTTGAAAACATGACGCCTAGAGATCTTGGCGCATGTATTGATTGTAATGCAAGGCATATCAATGCTCAAGTAGCAAAGAGTCACAATGTTTCACTCATCTGGAATGTAAAAGACTACATGTCTTTATCTGAACAGCTGCGTAAACAAATTCGTAGTGCTGCTAAGAAGAACAACATACCTTTTAGACTAACTTGTGCTACAACTAGACAGGTTGTCAATGTTATAACTACTAAAATCTCACTCAAGGGTGGTAAGATTGTTAGTACTTGGTTTAAACTCATGCTTAAGGCCACATTATTGTGCGTCATTGCTGCATTGGTCTGTTACATCGTTATGCCAGTACATACATTGTCTGCTCATGATGGTTACACAAATGAAATCATTGGTTACAAAGCCATTCAGGATGGTGTCACTCGTGACATCGTTTCTACTGATGATTGTTTTGCAAACAAACATGCTGGTTTTGACTCGTGGTTTAGCCAGCGTGGTGGTTCATACAAAAATGACAAAAGCTGCCCTGTAGTAGCTGCTATCATTACAAGAGAGATTGGCTTCATAGTGCCTGGCTTACCAGGTACTGTGTTGAGAGCAATCAATGGTGACTTCTTGCATTTTCTACCTCGTGTCTTTAGTGCTGTTGGCAACATTTGCTACACACCTTCCAAACTCATTGAGTATAGTGATTTTGCTACCTCAGCTTGCGTTCTTGCTGCTGAGTGTACAATTTTTAAGGATGCTATGGGCAAACCTGTGCCATATTGTTATGACACTAATTTGCTAGAGGGTTCTATTTCTTATAGTGAGCTTCGTCCAGACACTCGTTATGTCCTTATGGATGGTTCCATCATACAGTTTCCTAACACTTACCTGGAGGGTTCTGTTAGAGTAGTAACAACTTTTGATGCTGAGTACTGTAGACATGGTACATGTGAAAGATCAGAAGCTGGTATTTGCTTATCTACCAGTGGTAGATGGGTTCTTAACAATGAACATTATAGAGCTCTACCTGGAGTATTCTGTGGTGTTGATGCAATGAATCTTATAGCAAACATCTTTACTCCCCTTGTGCAACCTGTGGGTGCTTTAGATGTGTCTGCTTCAGTAGTGGCTGGTGGTATTATTGCCATATTGGTGACTTGTGCTGCCTACTACTTTATGAAATTCAGACGTGCTTTTGGTGAGTACAACCATGTTGTTGCTGCTAATGCACTTTTGTTTTTGATGTCTTTCACTATACTCTGTCTGGCACCAGCTTATAGCTTTTTGCCAGGAGTCTACTCAGTCTTTTACTTGTACTTGACATTCTATTTCACTAATGATGTTTCGTTCTTGGCTCACCTTCAATGGTTTGCCATGTTTTCTCCTATTGTGCCTTTTTGGATAACAGCAATCTATGTATTCTGTATTTCTCTGAAGCACTGCCATTGGTTCTTTAACAACTATCTTAGGAAAAGAGTCATGTTTAATGGAGTTACATTTAGTACCTTCGAGGAGGCTGCTTTGTGTACCTTTTTGCTCAATAAGGAAATGTACCTAAAATTGCGTAGTGAGACACTGTTGCCACTTACACAGTACAACAGGTATCTTGCTCTATATAACAAGTACAAGTATTTCAGTGGAGCCTTAGATACTACCAGCTATCGTGAAGCAGCTTGCTGCCACTTAGCAAAGGCTCTAAATGACTTTAGCAATTCAGGTGCTGATGTTCTCTACCAACCACCACAGACATCAATCACTTCTGCTGTTCTGCAGAGTGGTTTTAGGAAAATGGCATTCCCATCAGGCAAAGTTGAAGGGTGCATGGTACAAGTAACCTGTGGAACTACAACTCTTAATGGATTGTGGTTAGATGACACAGTATACTGTCCAAGACATGTCATTTGCACAGCAGAAGACATGCTTAATCCTAACTATGAAGATCTGCTCATTCGCAAATCCAACCATAGCTTCCTTGTTCAGGCTGGCAATGTACAACTCCGAGTTATCGGCCATTCTATGCAAAATTGTCTGCTTAGGCTTAAAGTTGATACCTCTAACCCTAAGACACCCAAGTATAAATTTGTCCGTATTCAACCTGGTCAAACATTTTCAGTTCTAGCATGCTACAATGGTTCACCATCAGGTGTTTATCAGTGTGCCATGAGACCTAACCATACCATTAAAGGTTCTTTCCTTAATGGATCATGTGGTAGTGTTGGTTTTAACATTGATTATGATTGCGTGTCTTTCTGCTATATGCATCACATGGAGCTTCCAACAGGAGTACACGCTGGTACTGACTTAGAAGGTAAATTCTATGGTCCATTTGTTGACAGACAAACTGCACAGGCTGCAGGTACAGACACAACCATAACATTAAATGTTTTGGCATGGCTGTATGCTGCTGTTATCAATGGTGATAGGTGGTTTCTTAATAGATTCACCACTACTTTGAATGACTTTAACCTTGTGGCAATGAAGTACAACTATGAACCTTTGACACAAGATCATGTTGACATATTGGGACCTCTTTCTGCTCAAACAGGAATTGCTGTCTTAGATATGTGTGCTGCTTTGAAAGAGCTGCTGCAGAATGGTATGAATGGTCGTACTATCCTTGGTAGCACTATTTTAGAAGATGAGTTTACACCATTTGATGTTGTTAGACAATGCTCTGGTGTTACCTTCCAAGGTAAGTTCAAGAAAATTGTTAAGGGCACTCATCATTGGATGCTTTTAACTTTCTTGACATCACTATTGATTCTTGTCCAAAGTACTCAGTGGTCACTGTTTTTCTTTGTTTATGAGAATGCTTTCTTGCCATTTACTCTTGGTATTATGGCAATTGCTGCATGTGCTATGCTGCTTGTTAAGCATAAGCACGCATTCTTGTGCTTGTTTCTGTTACCTTCTCTTGCAACAGTTGCTTACTTTAATATGGTCTACATGCCTGCTAGCTGGGTGATGCGTATTATGACATGGCTTGAATTGGCTGACACTAGCTTGTCTGGTTATCGGCTTAAGGACTGTGTTATGTATGCTTCAGCTTTAGTTTTGCTTATTCTCATGACAGCTCGCACTGTTTATGATGATGCTGCTAGACGTGTTTGGACACTGATGAATGTCATTACACTTGTTTACAAAGTCTACTATGGTAATGCTTTAGATCAAGCTATTTCCATGTGGGCCTTAGTTATTTCTGTAACCTCTAACTATTCTGGTGTCGTCACGACTATCATGTTTTTAGCTAGAGCTATAGTGTTTGTGTGTGTTGAGTATTACCCATTGTTATTTATTACTGGCAACACCTTACAGTGTATCATGCTTGTTTATTGTTTCTTAGGCTATTGTTGCTGCTGCTATTTTGGCCTTTTCTGTTTACTCAACCGTTACTTCAGGCTTACTCTTGGTGTTTATGACTACTTGGTCTCTACACAAGAATTTAGGTATATGAACTCCCAGGGGCTTTTGCCTCCTAAGAGTAGTATTGATGCTTTCAAGCTTAACATTAAGTTGTTAGGTATTGGAGGTAAACCATGTATCAAGGTTGCTACTGTACAGTCTAAAATGTCTGACGTAAAGTGCACATCTGTGGTACTGCTCTCGGTTCTTCAACAACTTAGAGTAGAGTCATCTTCTAAATTGTGGGCACAATGTGTACAACTCCACAATGATATTCTTCTTGCAAAAGACACAACTGAAGCTTTCGAGAAGATGGTTTCTCTTTTGTCTGTTTTGCTATCCATGCAGGGTGCTGTAGACATTAACAAGTTGTGCGAGGAAATGCTCGACAACCGTGCTACTCTTCAGGCTATTGCTTCAGAATTTAGTTCTTTACCATCATATGCCGCTTATGCCACTGCCCAAGAGGCCTATGAGCAGGCTGTAGCTAATGGTGATTCTGAAGTCGTTCTCAAAAAGTTAAAGAAATCTTTGAATGTGGCTAAATCTGAGTTTGACCGTGATGCTGCCATGCAACGCAAGTTGGAAAAGATGGCAGATCAGGCTATGACCCAAATGTACAAACAGGCAAGATCTGAGGACAAGAGGGCAAAAGTAACTAGTGCTATGCAAACAATGCTTTTCACTATGCTTAGGAAGCTTGATAATGATGCACTTAACAACATTATCAACAATGCGCGTGATGGTTGTGTTCCACTCAACATCATACCATTGACTACAGCAGCCAAACTTATGGTTGTTGTCCCTGATTATGGTACCTACAAGAACACTTGTGATGGTAACACTTTTACATATGCATCTGCACTCTGGGAAATCCAGCAAGTTGTTGATGCAGATAGTAAGATTGTTCAACTTAGTGAAATTAACATGGATAATTCACCAAATTTGGCTTGGCCTCTTATTGTTACAGCTCTAAGAGCCAACTCAGCTGTCAAACTACAGAATAATGAACTGAGTCCGGTAGCACTACGACAGATGTCTTGTGCGGCTGGTACCACACAAACAGCTTGTACTGATGACAATGCACTTGCCTACTATAACAATTCGAAGGGAGGTAGGTTTGTGCTGGCATTACTATCAGACCACCAAGATCTCAAATGGGCTAGATTCCCTAAGAGTGATGGTACAGGTACAATTTACACAGAACTGGAACCACCTTGTAGGTTTGTTACAGACACACCAAAAGGGCCTAAAGTGAAATACTTGTACTTCATCAAAGGCTTAAATAACCTAAATAGAGGTATGGTTCTGGGCAGTTTAGCTGCTACAGTACGTCTTCAGGCTGGAAATGCTACAGAAGTACCTGCCAATTCAACTGTGCTTTCCTTCTGTGCCTTTGCAGTAGACCCTGCTAAAGCATATAAGGATTACCTAGCAAGTGGAGGACAACCAATCACCAACTGTGTGAAGATGTTGTGTACACACACTGGTACAGGACAGGCAATTACTGTAACACCAGAAGCTAACATGGACCAAGAGTCCTTTGGTGGTGCTTCATGCTGTCTGTATTGTAGATGCCACATTGATCATCCAAATCCTAAAGGATTTTGTGACTTGAAAGGTAAGTACGTCCAAATACCTACCACTTGTGCTAATGACCCAGTGGGTTTTACACTTAGAAACACAGTCTGTACCGTCTGCGGAATGTGGAAAGGTTATGGCTGTAGTTGTGATCAACTCCGCGAACCCATGATGCAGTCTGCGGATGCGTCAACGTTTTTAAACGGGTTTGCGGTGTAAGTGCAGCCCGTCTTACACCGTGCGGCACAGGCACTAGCACTGATGTCGTCTACAGGGCTTTTGATATTTACAACGAAAAAGTTGCTGGTTTTGCAAAGTTCCTAAAAACTAATTGCTGCCGCTTCCAGGAGAAGGATGAGGAAGGCAATTTATTAGACTCTTACTTTGTAGTTAAGAGGCATACTATGTCTAACTACCAACATGAAGAGACTATTTACAACTTGGTTAAAAATTGTCCATCGGTTGCTGTTCATGATTTTTTCAAGTTTAGAGTAGATGGTGACATGGTACCACATATATCACGTCAGCGTCTAACTAAATACACAATGGCTGATTTAGTCTATGCTCTACGTCATTTTGACGAGGGTAATTGTGACACATTAAAAGAAATACTCGTCACATACAATTGTTGTGATGATGATTATTTCAATAAGAAGGATTGGTATGACTTCGTAGAGAATCCTGACATCTTACGCGTATATGCTAACTTAGGTGAACGTGTACGCCAAGCATTATTAAAGACTGTACAATTCTGCGATGCTATGCGTGATGCAGGCATTGTAGGCGTACTGACATTAGACAATCAGGATCTTAATGGGAACTGGTACGACTTCGGTGATTTCGTACAAGTAGCACCAGGCTGCGGAGTTCCTATTGTGGATTCATACTACTCATTGCTGATGCCCATCCTCACTCTGACTAGGGCATTGGCTGCTGAGTCCCATATGGATGCTGATCTCGCAAAACCACTTATTAAGTGGGATTTGCTGAAATATGATTTTACGGAAGAGAGACTTTGTCTCTTCGACCGTTACTTTAAATATTGGGACCAGACATACCATCCCAATTGTATTAACTGTTTGGATGATAGGTGTATCCTTCATTGTGCAAACTTTAATGTGTTATTTTCTACTGTGTTTCCACCTACAAGTTTTGGACCACTAGTAAGAAAAATATTTGTAGATGGTGTTCCTTTTGTTGTTTCAACTGGATACCATTTTCGTGAGTTAGGAGTTGTACATAATCAGGATGTAAACTTACATAGCTCGCGTCTCAGTTTCAAGGAACTTTTAGTGTATGCTGCTGATCCCGCCATGCATGCAGCTTCTGGCAATTTATTGCTAGATAAACGCACTACATGCTTTTCAGTAGCTGCACTAACAAACAATGTTGCTTTTCAAACTGTTAAACCCGGTAATTTTAACAAAGACTTTTATGACTTTGCTGTGTCTAAAGGTTTCTTTAAGGAAGGAAGTTCTGTTGAACTAAAACACTTCTTCTTTGCTCAGGATGGCAATGCTGCTATCAGTGATTATGACTATTATCGTTATAATCTGCCAACAATGTGTGATATCAGACAACTCCTATTCGTAGTTGAAGTTGTTGATAAATACTTTGATTGTTACGATGGTGGCTGTATTAATGCCAACCAAGTAATCGTTAACAATCTGGACAAATCAGCTGGTTTCCCATTTAATAAATGGGGTAAGGCTAGACTTTATTATGACTCAATGAGTTATGAGGATCAAGATGCACTTTTCGCGTACACTAAGCGTAATGTCATCCCTACTATAACTCAAATGAATCTTAAGTATGCCATTAGTGCAAAGAATAGAGCTCGCACCGTAGCTGGTGTCTCTATCTGTAGTACTATGACAAATAGACAGTTTCATCAGAAATTATTGAAGTCAATAGCCGCCACTAGAGGAGCTACTGTGGTAATTGGAACAAGCAAATTTTACGGTGGCTGGCATAATATGTTAAAAACTGTTTACAGTGATGTAGAAACTCCACACCTTATGGGTTGGGATTATCCAAAATGTGACAGAGCCATGCCTAACATGCTTAGGATAATGGCCTCTCTTGTTCTTGCTCGCAAACATAGCACTTGCTGTAACTTGTCACACCGTTTCTACAGGTTAGCTAATGAGTGTGCGCAAGTATTAAGTGAGATGGTCATGTGTGGCGGCTCACTATATGTTAAACCAGGTGGAACATCATCCGGTGATGCTACAACTGCTTATGCTAATAGTGTCTTTAACATTTGTCAAGCTGTTACAGCCAATGTAAATGCACTCCTTTCAACTGATGGTAACAAGATAGCTGACAAGTACGTCCGCAATCTACAACACAGGCTTTATGAGTGTCTCTATAGAAATAGGGATGTTGATCATGAATTCGTGGATGAGTTTTACGCTTACCTGCGTAAACATTTCTCTATGATGATTCTTTCTGATGATGCCGTTGTGTGCTATAACAGTAACTATGCGGCTCAAGGTTTAGTAGCTAGCATTAAGAACTTTAAGGCAGTTCTTTATTATCAAAATAATGTGTTCATGTCTGAGGCAAAATGTTGGACTGAGACTGACCTTACTAAAGGACCTCACGAATTTTGCTCACAGCATACAATGCTAGTTAAACAAGGAGATGATTACGTGTACCTGCCTTACCCAGATCCGTCAAGAATATTAGGCGCAGGCTGTTTTGTCGATGATATTGTCAAAACAGATGGTACACTTATGATTGAGAGGTTCGTGTCATTAGCTATTGATGCTTACCCTCTTACTAAACATCCTAATCAGGAGTATGCTGATGTCTTTCACTTGTATTTACAATACATTAGAAAGTTACATGATGAGCTTACCGGTCACATGTTAGACATGTATTCTGTAATGCTAACTAATGATAACACCTCACGTTATTGGGAACCTGAGTTTTATGAAGCTATGTACACACCACACACAGTCTTGCAGGCTGTAGGTGCTTGTGTATTGTGTAATTCACAGACTTCACTTCGTTGCGGTGCCTGCATTAGGAGACCATTCCTGTGCTGCAAGTGCTGCTATGACCATGTCATTTCAACATCACATAAATTAGTGTTGTCTGTTAATCCCTATGTTTGCAATGCACCAGGTTGTGATGTCACTGATGTGACACAACTATATCTAGGAGGTATGAGTTATTACTGCAAGTCACATAAGCCTCCCATTAGTTTTCCATTGTGTGCTAATGGTCAGGTTTTTGGTTTATACAAGAACACATGTGTAGGTAGTGACAATGTCACTGACTTTAATGCGATAGCAACATGTGATTGGACTAATGCTGGCGATTACATACTTGCCAACACCTGTACTGAGAGAATCAAACTCTTTGCAGCAGAAACACTCAAAGCTACTGAGGAAACATTCAAGCTGTCATATGGTATTGCCACTGTACGTGAAGTACTCTCTGACAGAGAATTGCATCTTTCATGGGAGGTTGGAAAACCTAGACCACCATTGAATAGAAATTATGTCTTTACTGGTTACCGTGTAACTAAAAATAGTAAAGTACAGATTGGAGAGTACACCTTTGAAAAAGGTGACTATGGTGATGCTGTTGTGTACAGAGGTACTACGACATACAAATTGAATGTTGGTGATTACTTTGTGTTGACATCTCACACTGTAATGCCACTTAGTGCACCTACTCTAGTGCCACAAGAGCACTATGTGAGAATTACTGGCTTGTACCCAACACTCAACATCTCAGATGAGTTTTCTAGCAATGTTGCAAATTATCAAAAGGTCGGTATGCAAAAGTACTCTACACTCCAAGGACCACCTGGTACTGGTAAGAGTCATTTTGCCATCGGACTTGCTCTCTACTACCCATCTGCTCGCATAGTGTATACAGCTTGCTCTCATGCAGCTGTTGATGCCCTATGCGAAAAGGCATTAAAATACTTGCCCATAGATAAATGTAGTAGAATCATACCTGCGCGTGCTCGCGTAGAGTGTTTTGACAAATTCAAAGTTAATTCAACACTAGAACAGTATGTTTTCTGCACTGTAAATGCATTGCCAGAAACAACTGCTGATATTGTAGTCTTTGATGAAATCTCTATGGCTACTAATTATGACTTGAGTGTTGTCAATGCTAGACTTCGTGCAAAACACTACGTCTATATTGGCGATCCTGCTCAATTACCAGCCCCGCGCACATTGCTGACCAAAGGCACACTAGAACCAGAATACTTCAATTCAGTGTGCAGACTTATGAAAACAATAGGTCCAGACATGTTCCTTGGAACTTGTCGCCGTTGTCCTGCTGAAATTGTCGACACTGTGAGTGCTTTAGTTTATGATAATAAGCTAAAGGCACACAAGGAGAAGTCAGCTCAATGCTTCAAAATGTTTTACAAGGGTGTTATTACACATGATGTTTCATCTGCAATTAACAGACCTCAAATAGGCGTTGTAAGAGAATTTCTTACACGCAATCCTGCTTGGAGAAAAGCTGTTTTTATCTCACCTTATAATTCACAGAATGCTGTAGCTTCAAAAATCTTAGGATTGCCTACGCAGACTGTTGATTCCTCACAGGGTTCTGAGTATGACTATGTCATATTCACGCAAACTACCGAAACAGCACACTCTTGCAATGTTAACCGCTTTAATGTGGCTATCACAAGAGCAAAAATTGGCATTTTGTGCATAATGTCTGATAGAGATCTTTATGACAAACTGCAATTTACAAGTCTAGAAGTACCACGCCGCAATGTGGCTACATTACAGGCAGAAAATGTAACTGGACTTTTTAAGGACTGTAGTAAGATCATCACCGGTCTTCATCCAACACAGGCACCTACACACCTCAGCGTTGATACAAAATTTAAGACTGAGGGACTATGTGTTGACATACCAGGCATACCAAAGGACATGACCTACCGTAGACTCATCTCTATGATGGGTTTCAAAATGAATTACCAAGTTAATGGTTACCCTAATATGTTTATTACCCGCGAGGAAGCTATTCGTCACGTTCGTGCATGGATTGGCTTCGACGTAGAGGGCTGTCATGCAACTAGAGATGCTGTGGGTACTAACCTACCTCTCCAGCTAGGATTTTCTACAGGTGTTAATTTAGTAGCTGTACCAACTGGCTATGTTGACACTGAAAATAACACAGAATTCACCAGAGTTAATGCAAAACCTCCACCAGGTGATCAATTTAAACATCTTATACCACTCATGTACAAAGGCTTGCCCTGGAATGTAGTGCGTATTAAGATAGTACAAATGCTCAGTGATACACTGAAAGGATTGTCAGACAGAGTCGTGTTTGTCCTCTGGGCGCATGGCTTTGAGCTTACATCAATGAAGTACTTTGTCAAGATTGGACCTGAGAGAACGTGTTGTCTGTGCGACAAACGTGCAACTTGCTTTTCTACTTCATCAGACACTTATGCCTGCTGGAATCATTCTGTGGGTTTTGACTATGTCTACAACCCATTTATGATTGATGTTCAGCAGTGGGGTTTTACGGGTAACCTTCAGAGTAACCACGACCAACATTGTCAAGTGCATGGAAATGCACATGTGGCTAGTTGTGATGCTATCATGACTAGATGCTTGGCAGTCCATGAGTGCTTTGTTAAGCGCGTTGATTGGTCTGTTGAATACCCTATTATAGGAGATGAACTGAAGATTAATTCTGCTTGCAGAAAAGTACAGCATATGGTTGTAAAGTCTGCATTGCTTGCTGATAAGTTTCCAGTTCTTCATGACATTGGAAATCCAAAGGCTATCAAGTGTGTGCCTCAGGCTGAAGTAGAATGGAAGTTCTATGACGCTCAGCCATGCAGTGACAAAGCCTACAAAATAGAGGAACTCTTCTATTCTTATGCTACACATCATGATAAATTCACTGATGGTGTTTGTTTGTTTTGGAACTGTAACGTTGATCGTTACCCAGCCAATGCAATTGTGTGTAGGTTTGACACCAGAGTTTTGTCAAACTTGAACTTACCGGGTTGTGATGGTGGTAGTTTGTATGTGAACAAGCATGCATTCCACACCCCAGCTTTTGATAAAAGTGCATTTACTAATTTAAAGCAATTGCCTTTCTTTTATTATTCTGATAGTCCTTGTGAGTCTCATGGCAAACAAGTAGTGTCAGATATTGATTACGTACCACTTAAATCAGCTACGTGTATTACACGTTGCAATTTGGGTGGTGCTGTTTGCAGACACCATGCAAATGAGTACCGACAGTACTTAGATGCATACAACATGATGATTTCTGCTGGATTTAGCCTATGGATTTACAAACAGTTTGATACTTATAACCTGTGGAATACATTTACCAGGTTACAAAGCTTAGAAAATGTGGCTTACAATGTTGTTAATAAAGGACACTTCGATGGACAAGCTGGTGAAGCACCTGTTTCCATCATCAATAATGCTGTTTACACAAAGGTAGATGGTGTTGATGTAGAGATCTTTGAAAACAAGACAACACTTCCTGTTAATGTTGCATTTGAGCTTTGGGCTAAGCGTAACATTAAACCAGTGCCAGAGATTAAGATACTCAATAATTTGGGTGTCGATATCGCTGCTAATACTGTGGTCTGGGACTATAAGAGAGAAGCACCAGCACATATGTCAACAATAGGTGTCTGCACAATGACTGACATTGCTAAGAAACCTACTGAGAGTGCTTGTTCCTCGCTTACTGTCTTATTTGATGGTAGAGTGGAAGGACAGGTAGACCTTTTTAGAAATGCCCGTAATGGTGTTTTAATAACAGAAGGTTCAGTTAAAGGTTTAACACCTTCAAAGGGGCCAGCACAAGCTAGTGTCAATGGAGTCACATTAATTGGAGAATCAGTAAAAACACAGTTCAACTATTTTAAGAAAGTAGATGGCATTATTCAACAGCTGCCTGAAACCTACTTTACTCAGAGCCGAGACTTAGAGGATTTTAAGCCCAGATCACAAATGGAAACTGACTTTCTCGAGCTCGCTATGGATGAATTCATACAACGGTATAAGTTAGAGGGTTATGCCTTCGAGCATATCGTTTATGGGGATTTCAGTCATGGACAACTTGGCGGCCTTCATTTAATGATTGGTTTAGCCAAGCGTTCACAAGATTCACCGCTCAAATTAGAGGATTTTATCCCTATGGATAGCACAGTGAAAAATTATTTCATAACAGATGCACAAACAGGTTCATCAAAATGTGTGTGTTCTGTCATTGACCTCTTGCTTGACGACTTTGTTGAGATAATAAAGTCACAGGATTTGTCAGTAATCTCTAAGGTAGTCAAGGTTACAATTGACTACGCTGAGATTTCATTCATGCTTTGGTGTAAAGATGGTCATGTCGAAACCTTCTACCCAAAATTACAGGCAAGTCAAGCATGGCAACCGGGAGTTGCGATGCCTAATTTGTATAAGATGCAAAGAATGCTTCTTGAAAAATGTGACCTTCAGAATTATGGTGAAAATGCTGTCATACCAAAGGGAATAATGATGAATGTCGCAAAATACACTCAACTGTGTCAATACTTAAACACACTTACTTTAGCTGTACCCTACAACATGAGAGTTATTCACTTTGGTGCTGGCTCTGATAAAGGAGTTGCACCTGGTACAGCTGTACTCAGGCAGTGGTTGCCAACTGGCACACTACTTGTCGACTCAGACCTTAATGACTTCGTCTCTGACGCAGATTCTACTTTAATTGGAGACTGTGCAACAGTACATACGGCTAATAAATGGGACCTCATTATTAGCGATATGTATGACCCTAAGACAAAACATGTGACAAAAGAGAATGACTCAAAAGAAGGGTTTTTCACTTACCTGTGTGGATTTATAAAGCAAAAGCTAGCCTTGGGTGGCTCTGTGGCTGTGAAGATAACAGAGCATTCTTGGAATGCTGATCTTTACAAGCTTATGGGATACTTCTCATGGTGGACAGCTTTTGTTACAAATGTAAATGCATCATCATCAGAAGCATTTCTAATTGGGGTTAACTATCTAGGCAAGCCAAAGGAACAAATTGATGGCTATACCATGCATGCTAACTACATCTTTTGGAGGAATACAAATCCTATTCAATTGTCTTCCTATTCACTTTTTGACATGAGCAAATTTCCTCTCAAGTTAAGAGGGACTGCTGTTATGTCTTTAAAGGAGAATCAGATCAATGACATGATTTATTCTCTACTTGAGAAAGGTAGACTTATCATTAGAGAGAGTAACAAAGTTGTGGTGTCTAGTGATATTTTAGTTAATAACTAAACGAACATGAAATTGTTAGTTTTAGTTTTTGCTACTTTAGTCTCCTCTTACACTATAGAGAAGTGCCTTGATTTTGATGACCGCACCCCACCTGCAAATACTCAATTTTTATCTTCTCACAGAGGTGTTTATTACCCAGATGACATTTTTAGGTCTAATGTCTTGCATTTAGTACAAGATCACTTCCTACCTTTTGACTCCAACGTCACCAGGTTTATAACGTTTGGCCTAAATTTTGATAATCCCATAATACCCTTCAGGGATGGTATTTATTTTGCTGCGACTGAAAAGTCTAATGTTATTAGAGGATGGGTTTTTGGTTCTACAATGAACAACAAATCTCAATCCGTTATAATCATGAACAACTCAACTAATTTAGTCATTAGGGCTTGTAATTTTGAGTTGTGTGACAATCCATTTTTTGTTGTGTTGAAATCTAACAACACTCAAATACCATCTTACATATTTAATAATGCATTCAATTGCACATTTGAATATGTTTCTAAGGATTTTAACCTAGACCTTGGTGAAAAACCAGGTAATTTCAAGGATCTCAGAGAGTTTGTTTTCAGGAATAAAGATGGTTTTTTGCATGTTTATTCCGGTTACCAACCCATTTCTGCTGCCAGTGGTTTGCCAACTGGTTTTAATGCACTTAAACCTATTTTTAAGTTACCTCTGGGTATTAATATTACTAATTTCAGAACACTTCTGACTGCTTTTCCGCCTAGACCTGATTATTGGGGTACTTCAGCTGCAGCTTATTTTGTAGGATATTTAAAGCCAACTACATTCATGCTTAAGTATGATGAAAATGGTACAATCACAGATGCTGTCGATTGTTCTCAAAATCCACTTGCTGAACTCAAATGCTCTGTTAAAAGTTTTGAGATTGACAAAGGAATTTACCAAACCTCCAATTTTAGGGTAGCACCCTCAAAGGAAGTTGTGAGGTTCCCTAATATTACAAACCTGTGTCCTTTTGGAGAGGTTTTTAATGCTACTACATTTCCTTCTGTCTATGCATGGGAGAGGAAAAGAATTTCTAATTGTGTTGCTGATTACTCTGTACTCTACAACTCAACATCTTTTTCAACTTTTAAGTGTTATGGCGTTTCTGCCACTAAGCTGAATGATCTTTGCTTCTCTAATGTCTATGCAGATTCATTCGTAGTCAAAGGAGATGATGTAAGGCAAATAGCACCAGGACAGACCGGTGTTATTGCTGATTATAATTATAAATTGCCAGATGATTTTATGGGTTGTGTCCTTGCTTGGAATACTAGGAACATTGATGCTACTTCAACTGGTAATTATAATTATAAATATAGATCTCTCAGACATGGCAAGCTTAGGCCCTTTGAGAGAGACATTTCTAATGTGCCTTTCTCCCCTGACGGCAAACCATGTACCCCACCTGCTTTCAACTGTTACTGGCCATTAAATGATTATGGTTTTTTCACTACTAATGGCATAGGCTATCAACCCTATAGAGTTGTAGTACTTTCTTTTGAACTTTTAAATGCACCTGCTACAGTCTGTGGACCAAAATTATCCACTGACCTTATTAAAAACCAGTGTGTCAATTTTAACTTTAATGGACTCACTGGTACTGGTGTGTTAACTTCTTCTTCAAAGAGATTTCAACCATTTCAACAATTTGGTCGTGATGTTTCGGATTTCACTGACTCAGTTCGAGATCCTAAAACGTCTGAAATATTAGACATTTCACCTTGCTCTTTTGGCGGTGTAAGTGTAATTACACCTGGAACAAATACTTCATCAGAAGTTGCTGTTCTATATCAAGATGTTAACTGCACTGATGTTCCTGTAGCAATCCATGCAGACCAACTCACACCTGCTTGGCGCATATACTCCACTGGAAATAATGTATTTCAAACTCAGGCAGGCTGTCTTATAGGAGCTGAGCATGTCGATACTTCTTATGAGTGCGACATTCCTATTGGAGCTGGCATTTGTGCTAGTTACCACACAGTTTCTTCACTACGTAGTACTAGCCAAAAATCTATTGTGGCTTATACTATGTCTTTAGGTGCTGATAGTTCAATTGTTTACTCTAATAACACCATTGCTATACCTACTAACTTTTCAATTAGCATTACTACAGAAGTAATGCCTGTTTCTATGGCTAAAACCTCCGTAGATTGTAATATGTACATCTGCGGAGATTCTACTGAATGTGCTAATTTGCTTCTCCAATATGGTAGCTTTTGCACACAACTAAATCGTGCACTCTCAGGTATTGCTGTTGAACAGGATCGCAACACACGTGAAGTGTTCGCTCAAGTCAAACAAATGTACAAAACCCCAACTTTGAAAGATTTTGGTGGTTTTAATTTTTCACAAATATTACCTGACCCTCTAAAGCCAACTAAGAGGTCTTTTATTGAGGACTTGCTCTTTAATAAGGTGACACTCGCTGATGCTGGCTTTATGAAGCAATATGGCGAATGCCTAGGTGATATTAATGCTAGAGATCTCATTTGTGCGCAGAAGTTCAATGGACTTACAGTGTTGCCACCTCTGCTCACTGATGATATGATTGCTGCCTACACTGCTGCTCTAGTTAGTGGTACTGCCACTGCTGGATGGACATTTGGTGCTGGCGCTGCTCTTCAAATACCTTTTGCTATGCAAATGGCATATAGGTTCAATGGCATTGGAGTTACCCAAAATGTTCTCTATGAGAACCAAAAACAAATCGCCAACCAATTTAACAAGGCGATCAGTCAAATTCAAGAATCACTTACAACAACATCAACTGCATTGGGCAAGCTGCAAGACGTTGTTAACCAGAATGCTCAAGCATTAAACACACTTGTTAAACAACTTAGCTCTAATTTTGGTGCAATTTCAAGTGTGCTAAATGATATCCTTTCGCGACTTGATAAAGTTGAGGCGGAGGTACAAATTGACAGGTTAATTACAGGCAGACTTCAAAGCCTTCAAACCTATGTAACACAACAACTAATCAGGGCTGCTGAAATCAGGGCTTCTGCTAATCTTGCTGCTACTAAAATGTCTGAGTGTGTTCTTGGACAATCAAAAAGAGTTGACTTTTGCGGAAAGGGATACCACCTTATGTCCTTCCCACAAGCAGCCCCGCATGGTGTTGTCTTCCTACATGTCACGTATGTGCCATCCCAGGAGAGGAACTTCACCACAGCGCCAGCAATTTGTCATGAAGGCAAAGCATACTTCCCTCGTGAAGGTGTTTTTGTGTTTAATGGCACTTCTTGGTTTATTACACAGAGGAACTTCTTTTCTCCACAAATAATTACTACAGACAATACATTTGTCTCCGGAAATTGTGATGTCGTTATTGGCATCATTAACAACACAGTTTATGACCCTCTGCAACCTGAGCTTGACTCATTCAAAGAAGAGCTGGACAAGTACTTCAAAAATCACACATCACCAGATGTTGATCTTGGCGACATTTCAGGCATTAACGCTTCTGTCGTCAACATTCAAAAAGAAATTGACCGCCTCAATGAGGTCGCTAAAAATTTAAATGAATCACTCATTGACCTTCAAGAATTGGGAAAATATGAGCAATATATTAAATGGCCGTGGTATGTTTGGCTCGGCTTCATTGCTGGACTAATTGCCATCGTCATGGTTACAATCTTGCTTTGTTGCATGACTAGTTGTTGCAGTTGCCTCAAGGGTGCATGCTCTTGTGGTTCTTGCTGCAAGTTTGATGAGGATGACTCTGAGCCAGTTCTCAAGGGTGTTAAATTACATTACACATAAACGAACTTATGGATTTGTTTATGAGAATTTTTACTCTTGGATCAATTACTGCACAGCCAGGAAAAATTGACAATGCTTCTCCTGCAAGTACTGTTCATGCTACAGCAACGATACCACTACAAGCCTCACTCCCTTTCGGATGGCTTGTTATTGGCGTTGCATTTCTTGCTGTTTTTCAGAGCGCTACCAAAATAATTGCGCTCAATAAAAGATGGCAGCTAGCCCTTTATAAGGGCTTCCAGTTCATTTGCAATTTATTGCTGCTATTTGTTACCATCTATTCACATCTTTTGCTTGTCGCTGCAGGTATGGAGGCGCAATTTTTGTACCTCTATGCCTTAATATATTTTCTACAATGCATCAACGCATGTAGAATTATCATGAGATGTTGGCTTTGTTGGAAGTGCAAATCCAAGAACCCATTACTTTATGATGCCAACTACTTTGTTTGCTGGCACACACATAACTATGACTACTGTATACCATATAACAGTGTCACAGATACAATTGTCGTTACTGCAGGTGACGGCATTTCAACACCAAAACTCAAAGAAGACTACCAAATTGGTGGTTATTCTGAGAATTGGCACTCAGGTGTTAAAGACTATGTCGTCGTACATGGCTATTTCACCGAAGTTTACTACCAGCTTGAGTCTACACAAATTACTACAGACACTGGTATTGAAAATGCTACATTCTTCATCTTTAACAAGCTTGTTAAAGACCCACCGAATGTGCAAATACACACAATCGACGGCTCTTCAGGAGTTGCAAATCCAGCAATGGATCCAATTTATGATGAGCCGACGACGACTACTAGCGTGCCTTTGTAAGCACAAGAAAGTGAGTACGAACTTATGTACTCATTCGTTTCGGAAGAAACAGGTACGTTAATAGTTAATAGCGTACTTCTTTTTCTTGCTTTCGTGGTATTCTTGCTAGTCACACTAGCCATCCTTACTGCGCTTCGATTGTGTGCGTACTGCTGCAATATTGTTAACGTGAGTTTAGTAAAACCAACTGTTTACGTCTACTCGCGTGTTAAAAATCTGAACTCTTCTGAAGGAGTTCCTGATCTTCTGGTCTAAACGAACTAACTATTATTATTATTCTGTTTGGAACTTTAACATTGCTTATCATGGCTGAGAACGGGACTATTTCCGTTGAGGAGCTTAAAAGACTCCTGGAACAATGGAACCTAGTAATAGGTTTCCTATTCCTAGCCTGGATTATGTTACTACAATTTGCCTATTCTAATCGGAACAGGTTTTTGTACATAATAAAGCTTGTTTTCCTGTGGCTCTTGTGGCCAGTAACACTTGCTTGCTTTGTGCTTGCTGCTGTTTACAGAATTAATTGGGTGACTGGCGGGATTGCGATTGCAATGGCTTGTATTGTAGGCTTGATGTGGCTTAGCTACTTCATTGCTTCCTTCAGGCTATTTGCTCGTACCCGCTCAATGTGGTCATTCAACCCAGAAACAAACATTCTTCTCAATGTGCCTCTTCGAGGGACAATTGTGACCAGACCGCTCATGGAAAGTGAACTTGTCATTGGCGCTGTGATCATTCGTGGTCACTTGCGCATGGCTGGACACTCCCTAGGGCGCTGTGACATCAAGGACCTGCCAAAAGAGATCACTGTGGCTACATCACGAACGCTTTCTTATTACAAATTAGGAGCGTCGCAGCGTGTAGGCACTGATTCAGGTTTTGCTGCATACAACCGCTACCGTATTGGAAACTACAAATTAAATACAGACCACGCCGGTAGCAACGACAATATTGCTTTGCTAGTACAGTAAGTGACAACAGATGTTTCATCTTGTTGACTTCCAGGTTACAATAGCAGAGATATTGATTATCATTATGAGGACTTTCAGGATTGCTATTTGGAATCTTGACATGATAATAAGTTCAATAGTGAGACAATTATTCAAGCCTCTAACTAAGAATAAATATTCAGAGTTAGATGATGAAGAACCTATGGAGATAGATTATCCTTGATAAACGAACCACTATGTTACTTTTAGTAACATTGTTTGGTTTAGCATCAGGGTGCAGCTTACCACTTACGGTTAGCTGCCCTAGAGGCCTACCTTTCACTCTACAGATTAACACTACTAGTGTTACTGTGGAGTGGTATCGGGTATCTCCTGCATCAATGCAAGGTCTTACGAAGATAAATACTGGCAGCACTATTTTTGATAACAACTTTAGTGTAGTCAATAATAATTTGTACTTCAAACAGTGTTTTGGAGGCTTTTTTACAGCACGCTGTTACCTCCAGGGTAAGCATGACGGTGCTATAGTAGATAATTCTCAACCTGTCTTTGTGGATGCTAGGAATTATGTACCAACTACTGCACCATTAGTCTCATCGCAGGGCATTGTGCAGCTAAAAAGTTCCAATGTGTTAGCTATAGTGTTACCTATAGCCCTTGTTGGTATTTGTCTTTTTATTCTTTTACTTTGGTATCTGTTTTCTAAGCAAAACAAAATTTACCAACAGGCCACGCAATCAGTCTAAACGAACATGAAAATTATTCTCTTCCTGACATTGATTGCACTTGCATCTTGCGAGCTATATCACTATCAGGAGTGTGTTAGAGGTACAACTGTACTACTAAAAGAACCTTGCCCATCTGGAACTTACGAGGGCAATTCACCATTTCATCCTCTTGCCGATAACAAATTTGCACTAACTTGCACTAGCACTCGCTTTGCTTTTGCTTGTGCTGACGGTACTAGACATACCTATCAGCTTCGTGCAAGATCAGTTTCGCCAAAACTTTTCATCAGACAAGAGGAAGTTCACCAAGAGCTCTACTCACCGCTTTTTCTCATTGTTGCTGCTCTAGTATTTATAATACTTTGCTTCACCATTAAGAGAAAGACAGAATGAATGAGCTCACTTTAATTGACTTCTATTTGTGCTTTTTAGCCTTTCTGCTATTCCTTGTTCTAATAATGCTTATTATATTTTGGTTTTCACTTGAACTCCAGGATATAGAAGAACCTTGTAACAAAGTCTAAACGAACATGAAACTTCTCATTGTTTTAGGACTCTTAACATCAGTGTATTGCATGCATAAAGAATGCAGTATACAAGAATGTTGTGAAAATCAATCATTCCAACTTGAAGACCCATGTCCAATACATTACTATTCGGACTGGTTTGTAAAAATTGGACCTCGCAAGTCTGCGCGCCTAGTACAACTTTGTGCTGGTGAATATGGACATAGAGTTCCAATACATTATGAAATGTTTGGCAATTATACTATCTCATGTGAACCACTTGAAATAAATTGTCAAAACCCACCAGTTGGAAGTCTCATCGTACGTTGTTCATATGATGTTGACTTTATGGAGTATCACGACGTTCGTGTTGTTCTAGATTTCATCTAAACGAACAAACTAAAATGTCTGATAATGGACCCCAACCAAACCAGCGTAGTGCCCCCCGCATTACATTTGGTGGACCCACAGATTCAACTGACAATAACCAGAATGGAGGACGCAATGGGGCAAGGCCAAAACAGCGCCGACCCCAAGGTTTACCCAATAATACTGCGTCTTGGTTCACAGCTCTCACTCAGCATGGCAAGGAGGAACTTAGATTCCCTCGAGGCCAGGGCGTTCCAATCAACACCAATAGTGGTCCAGATGACCAAATTGGCTACTACCGAAGAGCTACCCGACGAGTTCGTGGTGGTGACGGCAAAATGAAAGAGCTCAGCCCCAGATGGTATTTCTATTACCTAGGAACTGGCCCAGAAGCTTCACTTCCCTACGGCGCTAACAAAGAAGGCATCGTATGGGTCGCAACTGAGGGAGCCTTGAATACACCGAAAGATCACATCGGCACCCGCAATCCTAATAACAATGCTGCCACCGTGCTACAACTTCCTCAAGGAACAACATTGCCAAAAGGCTTCTACGCAGAGGGGAGCAGAGGCGGCAGTCAAGCCTCTTCTCGCTCTTCATCACGTAGTCGCGGTAATTCAAGAAATTCAACTCCTGGCAGCAGTAGGGGAAATTCTCCTGCTCGAATGGCTAGCGGAGGTGGTGAAACTGCCCTCGCGCTATTGCTGCTAGACAGATTGAACCAGCTTGAGAGCAAAGTTTCTGGTAAAGGCCAACAACAACAAGGCCAAACTGTCACTAAGAAATCTGCTGCTGAGGCATCCAAAAAGCCTCGCCAAAAACGTACTGCTACAAAACAGTACAACGTCACTCAAGCATTTGGGAGGCGTGGTCCAGAACAAACCCAAGGAAACTTCGGGGACCAAGACCTAATCAGACAAGGAACTGATTACAAACATTGGCCGCAAATTGCACAATTTGCTCCGAGTGCCTCTGCATTCTTCGGAATGTCACGCATTGGCATGGAAGTCACACCTTCGGGAACATGGCTGACTTATCATGGAGCCATTAAATTGGATGACAAAGATCCACAATTCAAAGACAGCGTCATACTGCTGAACAAGCACATTGACGCATACAAAACATTCCCACCAACAGAGCCTAAAAAGGACAAAAAGAAAAAGACTGATGAAGCTCAGCCTTTACCGCAGAGACAAAAGAAGCAGCCCACTGTGACTCTTCTTCCTGCGGCTGACATGGATGATTTCTCCAGACAACTTCAAAATTCCATGAGTGGAGCTTCTGCTGATTCAACTCAGGCATAAACACTCATGATGACCACACAAGGCAGATGGGCTATGTAAACGTTTTCGCAATTCCGTTTACGATACATAGTCTACTCTTGTGCAGAATGAATTCTCGTAGCTAAACAGCACAAGTAGGTTTAGTTAACTTTAATCTCACATAGCAATCTTTAATCAATGTGTAACATTAGGGAGGACTTGAAAGAGCCACCACATTTTCACCGAGGCCACGCGGAGTACGATCGAGGGTACAGTGAATAATGCTAGGGAGAGCTGCCTATATGGAAGAGCCCTAATGTGTAAAATTAATTTTAGTAGTGCTATCCCCATGTGATTTTAATAGCTTCTTAGGAGAATGACAAAAAAAAAAAAAAAA----
>Bat_SARSr-CoV_Rs9401
ATATTAGGTTTTTACCTACCCAGGAAAAGCCAACCAACCTCGATCTCTTGTAGATCTGTTCTCTAAACGAACTTTAAAATCTGTGTAGCTGTCGCTCGGCTGCATGCCTAGTGCACCTACGCAGTATAAACAATAATAAATTTTACTGTCGTTGACAAGAAACGAGTAACTCGTCCCTCTTCTGCAGACTGCTTACGGTTTCGTCCGTGTTGCAGTCGATCATCAGCATACCTAGGTTTCATCCGGGTGTGACCGAAAGGTAAGATGGAGAGCCTTGTTCTTGGTGTCAACGAGAAAACACACGTCCAACTCAGTTTGCCTGTTCTTCAGGTTAGAGACGTGCTAGTGCGTGGCTTCGGGGACTCTGTGGAAGAGGCCCTATCGGAGGCACGTGAACATCTTAAAAATGGCACTTGTGGTTTAGTAGAGCTGGAAAAAGGCGTATTGCCCCAGCTTGAACAGCCCTATGTGTTCATTAAACGTTCTGATGCCTTAAGCACCAATCACGGCCACAAGGTCGTTGAGCTGGTTGCAGAATTGGACGGCATTCAGTACGGTCGTAGCGGTATAACTCTGGGAGTGCTCGTGCCACATGTGGGCGAAACCCCAATCGCATACCGCAATGTTCTTCTTCGTAAGAACGGTAATAAGGGAGCCGGTGGCCATAGCTTTGGCATCGATCTAAGGTCTTATGACTTAGGTGACGAGCTTGGCACTGATCCCATTGAAGATTATGAACAAAACTGGAACACTAAGCATGGCAGTGGTGTACTCCGTGAACTCACTCGTGAGCTCAATGGAGGTGCATTCACTCGTTATGTCGACAACAACTTCTGTGGCCCAGATGGGTACCCTCTTGATTGCATCAAAGATTTTCTCGCTCGCGCGGGTAAGTCAATGTGCACTCTTTCTGAACAACTTGATTACATCGAGTCGAAGAGAGGTGTCTACTGCTGCCGTGACCATGAGCATGAAATTGCCTGGTTTACTGAGCGCTCTGATAAGAGCTATGAGCATCAGACACCCTTCGAAATTAAGAGTGCCAAGAAGTTTGACACCTTCAAAGGGGAATGCCCAAAGTTTGTATTTCCTCTCAATTCAAAAGTCAAAGTCATTCAACCACGTGTTGAAAAGAAAAAGACTGAAGGTTTCATGGGGCGCATACGCTCTGTGTACCCTGTTGCATCTCCACAGGAGTGTAACAACATGCACTTGTCTACCTTGATGAAATGTAATCATTGCGATGAAGTTTCATGGCAGACGTGCGACTTTCTGAAAGCCACTTGTGAACATTGTGGCACTGAAAATTTAGTCACTGAAGGACCTACTACATGTGGGTACCTACCTACTAATGCTGTAGTGAAAATGCCATGTCCTGCCTGTCAAGACCCGGAGATTGGACCTGAGCATAGTGTTGCAGATTATCACAACCACTCAAACATTGAAACTCGACTCCGCAAGGGAGGTAGGACTAGATGTTTTGGAGGCTGTGTGTTTGCCTATGTCGGCTGCTACAACAAGCGTGCCTACTGGGTTCCTCGTGCTAGTGCTGATATTGGTTCAGGCCATACTGGCATTACTGGTGACAACGTGGAGACCTTGAATGAGGACCTCCTTGAGATACTGAGTCGTGAACGTGTTAACATTAACATTGTTGGCGATTTTCAGTTGACTGAAGAGGTTGCCATCATTTTGGCATCTTTTTCCGCTTCTACAAGTGCCTTTATTGACACTATAAAGAGTCTTGATTACAAGTCTTTCAAAGCCATTGTTGAGTCCTGCGGTAACTACAAAGTCACTAAGGGAAAGCCCGTAAAAGGTGCTTGGAACATTGGACAACAGAGATCAATTTTAACACCACTGTGTGGTTTTCCCTCACAGGCTGCTGGTGTTATCAGATCAATCTTTGCACGCACACTTGATGCAGCAAACCACTCAATTCCTGACTTGCAAAGAGCAGCTGTCACCATACTTGATGGTATTTCTGAACAGTCATTGCGTCTTGTTGATGCCATGGTTTACACCTCAGACCTACTCACTAACAGTGTCATTATTATGGCATATGTAACTGGTGGTCTTGTACAACAGACTTCTCAGTGGTTGTCTAATCTTTTGGGCACTACTGTTGAAAAACTCAGGCCCATCTTTGCATGGATTGAGGCGAAACTTAGTGCAGGAGTTGAATTTCTCAAGGATGCTTGGGAGATTCTCAAATTTCTCATTACAGGTGTTTTTGACATCGTCAAGGGTCAAATACAGGTCGCTTCAGATAACATCAAGGATTGTGTAAAATGCTTCATTGATGTTGTTAACAAAGCACTCGAAATGTGCATTGACCAAGTCACTATCGCTGGCGCAAAGTTGCGATCACTCAACTTGGGTGAAGTCTTTATCGCTCAAAGCAAGGGACTTTACCGTCAGTGTATACGTGGCAAGGAACAGCTGCAACTACTCATGCCTCTTAAGGCACCAAAAGAAGTCACCTTTCTTGAAGGTGATTCACATGACACAGTACTTACCTCTGAGGAGGTTGTTCTCAAGAACGGTGAACTCGAAGCACTCGAGACGCCTGTTGATAGCTTCACAAATGGAGCTGTCGTTGGCACACCAGTCTGTGTAAATGGCCTCATGCTCTTAGAGATCAAGGATAAAGAACAATACTGTGCATTGTCTCCTGGTTTACTGGCTACAAACAATGTCTTTCGCCTAAAGGGAGGTGCACCAACTAAAGGTGTAACCTTTGGAGAAGATACTGTTTTGGAAGTTCAGGGCTACAAGAATGTGAGAATCACATTTGAGCTTGATGAACGTGTAGACAAAGTGCTTAATGAAAAGTGCTCTGTCTACACTGTTGAATCCGGTACCGAAGTTACTGAGTTTGCATGTGTTGTAGCAGAGGCTGTTGTGAAGACTTTACAACCAGTTTCTGATCTTCTTACCAATATGGGTATTGATCTTGATGAATGGAGTGTGGCTACATTCTATTTGTTTGATGATGCTGGTGAAGAAAAACTTTCTTCACGTATGTACTGTTCCTTTTATCCTCCTGATGATGAGGAGGATTGTGATGAGTATGAGGAAGAAGAGGAAGTCCCGGAAGAATCCTGTGCGCATGAATACGGTACAGAAGAAGACTACCGAGGTCTTCCACTGGAATTTGGTGCCTCAACTGAAATGCAAGTTGAAGAAGAAGAAGAAGAGGACTGGCTTGGTGATGCTACCGACTTATCGGAGCATGAACCAGAACCAGAACTAACACCTGAAGAACCAGTTAACCAGTTTACTGGTTATTTAAAACTTACTGACAATGTTGCCATTAAGTGTGTGGACATTGTGAAGGAGGCGCAAAACGCTAACCCCACGGTGATTGTAAATGCTGCTAACATACATCTGAAACATGGTGGTGGTGTAGCAGGTGCACTCAACAAGGCAACCAACGGTGCCATGCAAAAAGAGAGCGATGATTACATTAAGCTAAATGGTCCTCTCGTAGTTGGAGGTTCATGTTTGCTTTCTGGACATAATCTTGCTAAGAAGTGTCTGCATGTTGTTGGACCTAACCTAAATGCAGGTGAGGACATCCAGCTTCTTAAGGCAGCATATGAAAATTTTAATTCACAGGACACTTTACTTGCACCATTGTTGTCAGCAGGCATATTTGGTGCTAAACCACTTCAGTCTTTACAAGTGTGCGTGCAGACAGTTCGTACACAGGTTTACATTGCAGTCAATGACAAAGCTCTTTATGAGCAGGTTGTCATGGATTACCTTGATAGCCTGAAGCCTAGAGTGGAAGCACCTAAACAAGAGGAGCCACCAAGGACAGAAGATCCTAAAATTGAGGAGAAATCTGTCGTACAGAAGCCTATCGATGTGAAGCCAAAAATTAAGGCTTGCATTGATGAGGTTACCACAACACTGGAAGAAACTAAGTTTCTTACCAATAAGTTACTCTTGTTTGCTGACATCAATGGTAAGCTTTACCATGATTCTCACAACATGCTTAGAGGTGAAGATATGTCTTTCCTTGAGAAGGATGCACCTTACGTGGTAGGTGATGTTATCACTAGTGGTGATATCACTTGTGTTGTAATACCCTCCAAAAAGGCTGGTGGCACTACAGAGATGCTCTCAAGAGCTTTGAAGAAAGTGCCAGTTGATGAGTATATAACCACATACCCTGGACAAGGATGTGCTGGTTATACACTTGAGGAAGCTAAGACTGCTCTTAAGAAATGCAAATCTGCATTTTACGTGTTACCTTCAGAAACACCTAATGCTAAGGAAGAGATTCTAGGAACTGTGTCCTGGAATTTGAGAGAAATGCTTGCTCATGCTGAAGAGACAAGAAAATTAATGCCTATATGCATGGATGTTAGAGCCATAATGGCCACCATCCAACGCAAGTACAAAGGAATTAAAGTTCAAGAAGGCATTGTTGACTATGGAGTCCGATTCTTCTTTTATACTAGTAAAGAGCCTGTAGCTTCTATCATTACGAAGCTGAACTCTCTAAATGAGCCACTTGTCACAATGCCAATTGGCTATGTGACACATGGTTTTAATCTTGAAGAGGCTGCGCGCTGTATGCGTTCTCTTAAAGCTCCTGCCGTAGTGTCAGTATCATCACCAGATGCTGTTACTACATATAATGGATACCTCACTTCGTCATCAAAGACATCTGAGGAGCACTTTGTGGAAACAGTTTCTTTGGCTGGTTCTTACAGAGATTGGTACTATTCAGGACAGCGTACAGAGTTAGGTGTTGAATTTCTTAAGCGTGGTGACAAAATTGTGTACCACACTTTGGAGAGTCCCGTCGAGTTTCATCTTGACGGTGAGGTTCTTCCACTTGACAAACTAAAGAGTCTTTTATCCCTACGGGAGGTTAAGACTATAAAAGTGTTCACAACTGTGGACAACACTAATCTCCACACACAGCTTGTGGATATGTCTATGACATATGGACAGCAGTTTGGTCCAACATACTTGGATGGTGCTGATGTTACAAAAATTAAACCTCATGTAAATCATGAGGGTAAGACTTTCTTTGTACTACCTAGTGATGACACACTACGTAGTGAAGCTTTCGAGTACTACCACACTCTTGATGAGAGTTTTCTTGGTAGGTACATGTCTGCCTTAAACCACACAAAGAAATGGAAATTTCCTCAAGTTGGTGGTTTAACTTCAATTAAATGGGCTGATAACAATTGTTATTTGTCTAGTGTTTTATTAGCACTTCAACAGATTGAAGTCAAATTCAATGCACCAGCACTTCAAGAGGCTTATTATAGAGCCCGTGCTGGTGATGCTGCTAACTTTTGTGCACTCATACTTGCTTACAGTAATAAAACTGTTGGCGAGCTCGGTGATGTCAGAGAAACTATGACCCATCTTCTACAGCATGCTAATTTGGAATCCGCAAAGCGAGTTCTTAATGTGGTGTGTAAACATTGCGGTCAGAAAACTACTACCTTAACGGGTGTAGAAGCTGTGATGTATATGGGTACTCTATCTTATGATAATCTTAAGACAGGTGTTTCCATTCCATGTGTGTGTGGTCGTGATGCTACACAATATCTAGTACAACAAGAGTCTTCTTTTGTTATGATGTCTGCACCACCTGCTGAATATAAATTACAGCAAGGTACATTCTTATGTGCGAATGAGTACACTGGTAACTATCAGTGTGGTCATTACACTCATATAACTGCTAAGGAGACCCTCTATCGTATTGATGGAGCTCACCTTACAAAGATGTCAGAGTACAAAGGACCAGTGACTGATGTTTTCTATAAGGAAACATCTTACACTACAACCATCAAGCCTGTGTCATATAAACTCGATGGAGTTACTTACACAGAGATTGAACCAAAATTGGATGGGTATTATAAAAAGGATAATGCTTACTATACAGAGCAGCCTATAGACCTCGTACCAACTCAACCACTACCAAATGCGAGTTTTGACAATTTCAAACTCACATGTTCTAACACAAAATTTGCTGATGATTTAAATCAAATGACAGGCTTCACAAAGCCAGCTTCACGAGAGCTATCTGTCACATTCTTTCCAGACTTGAATGGCGATGTAGTGGCTATTGACTATAGACACTATTCAGCGAGTTTCAAGAAAGGTGCTAAATTACTGCATAAGCCAATTGTTTGGCACATTAACCAGGCTACAACCAAGACAACGTTTAAACCAAACACTTGGTGTTTACGTTGTCTTTGGAGTACAAAGCCAGTAGATACTTCAAATTCGTTTGAAGTTCTGGCAGTAGAAGACACACAAGGAATGGACAATCTTGCTTGTGAAAGTCAACAACCCACCTCTGAAGAAGTAGTGGAAAATCCTACCATACAGAAGGAAGTCATAGAGTGTGACGTGAAAACTACCGAAGTTGTAGGCAATGTCATACTTAAACCATCAGATGAAGGTGTTAAAGTAACACAAGAGTTAGGTCATGAGGATCTTATGGCTGCTTATGTGGAAAATACAAGCATTACCATTAAGAAACCTAATGAGCTTTCACTAGCCTTAGGTTTAAAAACAATTGCCACTCATGGTATTGCTGCAATTAATAGTGTGCCTTGGAGTAAAATTTTGGCTTATGTCAAACCATTCTTAGGACAAGCAGCAATTACAACATCAAATTGCGCTAAGAGATTAGCACAACGTGTGTTTAACAATTATATGCCTTATGTGCTTACACTATTGTTTCAATTGTGTACTTTTACAAAAAGTACAAATTCTAGAATTAGAGCTTCACTACCTACGACTATTGCTAAAAATAGTGTTAGGGGTGTTGCTAGATTATGTTTGGATGCTGGCATTAATTATGTAAAGTCACCCAAATTTTCTAAATTGTTCACTATTGCAATGTGGCTATTATTGTTAAGCATTTGCTTAGGTTCACTAATCTATGTAACTGCAGCTTTAGGTGTATTATTGTCCAACTTTGGAGCTCCTTCTTATTGTAGTGGCGTTAGAGAATCGTACCTCAATTCCTCTAATGTTACTACTATGGATTTCTGTGAAGGTTCTTTTCCTTGCAGTGTTTGTTTAAGTGGATTAGACTCGCTTGATTCCTATCCAGCTCTTGAAACCATCCAGGTGACGATCTCATCGTACAAGCTAGACTTGACAATTTTAGGTCTGGCTGCTGAGTGGTTTTTGGCATATATGTTGTTTACAAAATTCTTTTATTTACTAGGTCTTTCAGCTATAATGCAGGTGTTCTTTGGCTATTTTGCTAGTCATTTCATCAGCAATTCTTGGCTCATGTGGTTTATCATTAGCATTGTACAAATGGCACCCGTTTCTGCAATGGTTAGGATGTACATCTTCTTTGCTTCTTTTTACTACATATGGAAGAGCTATGTTCATATTATGGATGGTTGTACCTCTTCGACTTGCATGATGTGCTATAAGCGCAATCGTGCCACACGCGTTGAGTGTACAACTATTGTTAATGGCATGAAGAGATCTTTCTATGTCTATGCAAATGGAGGCCGTGGCTTCTGCAAGACTCACAATTGGAATTGTCTCAATTGTGACACATTTTGCACTGGTAGTACATTCATTAGTGATGAAGTTGCTCGTGATTTGTCACTCCAGTTTAAAAGACCAATTAACCCTACTGACCAGTCATCGTATATTGTTGATAGTGTTGCTGTTAAAAATGGCGCGCTTCATCTCTACTTTGACAAGGCTGGTCAAAAGACTTATGAGAGACACCCACTCTCCCATTTTGTCAATTTAGACAATTTGAGAGCTAACAACACTAAAGGTTCACTACCTATTAATGTCATAGTCTTTGATGGCAAGTCCAAATGCGACGAGTCTGCTGCTAGGTCTGCATCTGTGTACTACAGTCAGCTAATGTGCCAACCTATTCTGTTGCTTGACCAAGCTCTCGTATCAGATGTTGGAGATAGTACTGAAGTTTCTGTTAAGATGTTTGATGCTTATGTCGACACCTTTTCAGCAACTTTTAGTGTCCCTATGGAAAAACTTAAGGCACTCGTTGCTACAGCTCATAGCGAGCTGGCAAAGGGTGTAGCTTTAGATGGTGTCCTTTCTACATTTGTGTCGGCTGCTCGTCAAGGTGTTGTTGATACTGATGTTGACACAAAGGATGTCATTGAATGTCTCAAACTTTCACATCACTCCGATTTGGAAGTGACAGGTGACAGTTGTAACAACTTCATGCTCACCTATAACAAAGTTGAAAACATGACGCCTAGAGATCTTGGCGCATGTATTGATTGTAATGCAAGGCATATTAATGCTCAAGTAGCAAAAAGTCACAATGTTTCACTCATCTGGAATGTAAAAGACTATATGTCTTTATCTGAACAGCTGCGTAAACAAATTCGTAGTGCTGCTAAGAAGAACAACATACCTTTTAGACTAACTTGTGCTACAACTAGACAGGTTGTCAATGTCATAACTACTAAAATCTCACTCAAGGGTGGTAAGATTGTTAGTACTTGGTTTAAACTTATGCTTAAGGCCACATTATTGTGTGTTTTTGCTGCATTGGTCTGTTACATCGTTATGCCAGTACATACATTGTCTGCTCATGATGGTTACACAAATGAAATCATTGGTTACAAAGCCATTCAGGATGGTGTCACTCGTGACATCGTTTCTACTGATGATTGTTTTGCAAACAAACATGCTGGTTTTGACTCATGGTTTAGCCAGCGTGGTGGTTCATACAAAAATGACAAAAGCTGCCCTGTAGTAGCTGCTATCATTACAAGAGAGATTGGTTTCATAGTGCCTGGCTTACCAGGTACTGTGTTGAGAGCAATCAATGGTGACTTCTTGCATTTTCTACCTCGTGTCTTTAGTGCTGTTGGCAACATTTGCTACACACCTTCCAAACTCATTGAGTATAGTGATTTTGCTACCTCAGCTTGCGTTCTTGCTGCTGAGTGTACAATTTTTAAGGATGCTATGGGCAAACCTGTGCCATATTGTTATGACACTAATTTGCTAGAGGGTTCTATTTCTTATAGTGAGCTTCGTCCAGACACTCGTTATGTCCTTATGGATGGTTCCATCATACAGTTTCCTAACACTTACCTGGAGGGTTCTGTTAGAGTAGTGACAACTTTTGATGCTGAATACTGTAGACATGGTACATGTGAAAGATCAGAAGCTGGTATTTGCTTATCTACCAGTGGTAGATGGGTTCTTAACAATGAACATTATAGAGCTCTACCTGGAGTATTCTGTGGTGTTGATGTAATGAATCTCATAGCAAACATCTTTACTCCCCTTGTGCAACCTGTGGGTGCTTTAGATGTGTCTGCTTCAGTAGTGGCTGGTGGTATTATTGCCATATTGGTGACTTGTGCTGCCTACTACTTTATGAAATTCAGACGTGCTTTTGGTGAGTACAACCATGTTGTTGCTGCTAATGCACTTTTGTTTTTGATGTCTTTCACTATACTCTGTCTGGCACCAGCTTATAGCTTTTTGCCAGGAGTCTACTCAGTCTTTTACTTGTACTTGACATTCTATTTCACTAATGATGTTTCGTTCTTGGCTCACCTTCAATGGTTTGCCATGTTTTCTCCTATTGTGCCTTTTTGGATAACAGTAATCTATGTATTCTGTATTTCTCTGAAGCACTGCCATTGGTTCTTTAACAACTATCTTAGGAAAAGAGTCATGTTTAATGGAGTTACATTTAGTACCTTCGAGGAGGCTGCTTTGTGTACCTTTTTGCTCAATAAGGAAATGTACCTAAAATTGCGTAGTGAGACACTGTTGCCACTTACACAGTACAACAGGTATCTTGCTCTATATAACAAGTACAAGTATTTCAGTGGAGCCTTAGATACTACCAGCTATCGTGAAGCAGCTTGCTGCCACTTAGCAAAGGCTCTAAATGACTTTAGCAATTCAGGTGCTGATGTTCTCTACCAACCACCACAGACATCAATCACTTCTGCTGTTCTGCAGAGTGGTTTTAGGAAAATGGCATTCCCATCAGGCAAAGTTGAAGGGTGCATGGTACAAGTAACCTGTGGAACTACAACTCTTAATGGATTGTGGTTAGATGACACAGTATACTGTCCAAGACATGTCATTTGCACAGCAGAAGACATGCTTAATCCTAACTATGAAGATCTGCTCATTCGCAAATCCAACCATAGCTTCCTTGTTCAGGCTGGCAATGTACAACTCCGAGTTATCGGCCATTCTATGCAAAATTGTCTGCTTAGGCTTAAAGTTGATACCTCTAACCCTAAGACACCCAAGTATAAATTTGTCCGTATTCAACCTGGTCAAACATTTTCAGTTCTAGCATGCTACAATGGTTCACCATCTGGTGTTTATCAGTGTGCCATGAGACCTAACCATACCATTAAAGGTTCTTTCCTTAATGGATCATGTGGTAGTGTTGGTTTTAACATTGATTATGATTGCGTGTCTTTCTGCTATATGCATCACATGGAGCTTCCAACAGGAGTACACGCTGGTACTGACTTAGAAGGTAAATTCTATGGTCCATTTGTTGACAGACAAACTGCACAGGCTGCAGGTACAGACACAACCATAACATTAAATGTTTTGGCATGGCTGTATGCTGCTGTTATCAATGGTGATAGGTGGTTTCTTAATAGATTCACCACTACTTTGAATGACTTTAACCTTGTGGCAATGAAGTACAACTATGAACCTTTGACACAAGATCATGTTGACATATTGGGACCTCTTTCTGCTCAAACAGGAATTGCTGTCTTAGATATGTGTGCTGTTTTGAAAGAGCTGCTGCAGAATGGTATGAATGGTCGTACTATCCTTGGTAGCACTATTTTAGAAGATGAGTTTACACCATTTGATGTTGTTAGACAATGCTCTGGTGTTACCTTCCAAGGTAAGTTCAAGAAAATTGTTAAGGGCACTCATCATTGGATGCTTTTAACTTTCTTGACATCACTATTGATTCTTGTCCAAAGTACTCAGTGGTCACTGTTTTTCTTTGTTTACGAGAATGCTTTCTTGCCATTTACTCTTGGTATTATGGCAATTGCTGCATGTGCTATGCTGCTTGTTAAGCATAAGCACGCATTCTTGTGCTTGTTTCTGTTACCTTCTCTTGCAACAGTTGCTTACTTTAATATGGTCTACATGCCTGCCAGCTGGGTGATGCGTATTATGACATGGCTTGAATTGGCTGACACTAGCTTGTCTGGTTATCGGCTTAAGGACTGTGTTATGTATGCTTCAGCTTTAGTTTTGCTTATTCTCATGACAGCTCGCACTGTTTATGATGATGCTGCTAGACGTGTTTGGACACTGATGAATGTCATTACACTTGTTTACAAAGTCTACTATGGTAATGCTTTAGATCAAGCTATTTCCATGTGGGCCTTAGTTATTTCTGTAACCTCTAACTATTCTGGTGTCGTCACGACTATCATGTTTTTAGCTAGAGCTATAGTGTTTGTGTGTGTTGAGTATTACCCATTGTTATTTATTACTGGCAACACCTTACAGTGTATCATGCTTGTTTATTGTTTCTTAGGCTATTGTTGCTGCTGCTATTTTGGCCTTTTCTGTTTACTCAACCGTTACTTCAGGCTTACTCTTGGTGTTTATGACTACTTGGTCTCTACACAAGAATTTAGGTATATGAACTCCCAGGGGCTTTTGCCTCCTAAGAGTAGTATTGATGCTTTCAAGCTTAACATTAAGTTGTTGGGTATTGGAGGTAAACCATGTATCAAGGTTGCCACTGTACAGTCTAAAATGTCTGACGTAAAGTGCACATCTGTGGTACTGCTCTCGGTTCTTCAACAACTTAGAGTAGAGTCATCTTCTAAATTGTGGGCACAATGTGTACAACTCCACAATGATATTCTTCTTGCAAAAGACACAACTGAAGCTTTCGAGAAGATGGTTTCTCTTTTGTCTGTTTTGCTATCCATGCAGGGTGCTGTAGACATTAACAAGTTGTGCGAGGAAATGCTCGACAACCGTGCTACTCTTCAGGCTATTGCTTCAGAATTTAGTTCTTTACCATCATATGCCGCTTATGCCACTGCCCAAGAGGCCTATGAACAGGCTGTAGCTAATGGTGATTCTGAAGTCGTTCTCAAAAAGTTAAAGAAATCTTTGAATGTGGCTAAATCTGAGTTTGACCGTGATGCTGCCATGCAACGCAAGTTGGAAAAGATGGCAGATCAGGCTATGACCCAAATGTACAAACAGGCAAGATCTGAGGACAAGAGGGCAAAAGTAACTAGTGCTATGCAAACAATGCTTTTCACTATGCTTAGGAAGCTTGATAATGATGCACTTAACAACATTATCAACAATGCGCGTGATGGTTGTGTTCCACTCAACATCATACCATTGACTACAGCAGCCAAACTTATGGTTGTTGTCCCTGATTATGGTACCTACAAGAACACTTGTGATGGTAACACCTTTACATATGCATCTGCACTCTGGGAAATCCAGCAAGTTGTTGATGCAGATAGTAAGATTGTTCAACTTAGTGAAATTAACATGGATAATTCACCAAATTTGGCTTGGCCTCTTATTGTTACAGCTCTAAGAGCCAACTCAGCTGTCAAACTACAGAATAATGAACTGAGTCCGGTAGCACTACGACAGATGTCTTGTGCGGCTGGTACCACACAAACAGCTTGTACTGATGACAATGCACTTGCCTACTATAACAATTCGAAGGGAGGTAGGTTTGTGCTGGCATTACTATCAGACCACCAAGATCTCAAATGGGCTAGATTCCCTAAGAGTGATGGTACAGGTACAATTTACACAGAACTGGAACCACCTTGTAGGTTTGTTACAGACACACCAAAAGGGCCTAAAGTGAAATACTTGTACTTCATCAAAGGCTTAAATAACCTAAATAGAGGTATGGTTCTGGGCAGTTTAGCTGCTACAGTACGTCTTCAGGCTGGAAATGCTACAGAAGTACCTGCCAATTCAACTGTGCTTTCCTTCTGTGCCTTTGCAGTAGACCCTGCTAAAGCATATAAGGATTACCTAGCAAGTGGAGGACAACCAATCACCAACTGTGTGAAGATGTTGTGTACACACACTGGTACAGGACAGGCAATTACTGTAACACCAGAAGCTAACATGGACCAAGAGTCCTTTGGTGGTGCTTCATGCTGTCTGTATTGTAGATGCCACATTGATCATCCAAATCCTAAAGGATTTTGTGACTTGAAAGGTAAGTACGTCCAAATACCTACCACTTGTGCTAATGACCCAGTGGGTTTTACACTTAGAAACACAGTCTGTACCGTCTGCGGAATGTGGAAAGGTTATGGCTGTAGTTGTGATCAACTCCGCGAACCCATGATGCAGTCTGCGGATGCGTCAACGTTTTTAAACGGGTTTGCGGTGTAAGTGCAGCCCGTCTTACACCGTGCGGCACAGGCACTAGCACTGATGTCGTCTACAGGGCTTTTGATATTTACAACGAAAAAGTTGCTGGTTTTGCAAAGTTCCTAAAAACTAATTGCTGCCGCTTCCAGGAGAAGGATGAGGAAGGCAATTTATTAGACTCTTACTTTGTAGTTAAGAGGCATACTATGTCTAACTACCAACATGAAGAGACTATTTATAACTTGGTTAAAAATTGTCCAGCGGTTGCTGTTCATGATTTTTTCAAGTTTAGAGTAGATGGTGACATGGTACCACATATATCACGTCAGCGTCTAACTAAATACACAATGGCTGATTTAGTCTATGCTCTACGTCACTTTGACGAGGGTAATTGTGACACATTAAAAGAAATACTCGTCACATACAATTGTTGTGATGATGATTATTTCAATAAGAAGGATTGGTATGACTTCGTAGAGAATCCTGACATCTTACGCGTATATGCTAACTTAGGTGAGCGTGTACGCCAAGCATTATTAAAGACTGTACAATTCTGCGATGCTATGCGTGATGCAGGCATTGTAGGCGTACTGACATTAGATAATCAGGATCTTAATGGGAACTGGTACGATTTCGGTGATTTCGTACAAGTAGCACCAGGCTGCGGAGTTCCTATTGTGGATTCATACTACTCATTGCTGATGCCCATCCTCACTCTGACTAGGGCATTAGCTGCTGAGTCCCATATGGATGCTGATCTCGCAAAACCACTTATTAAGTGGGATTTGCTGAAATATGATTTTACGGAAGAGAGACTTTGTCTCTTCGACCGTTACTTTAAATATTGGGACCAGACATACCATCCCAATTGTATTAACTGTTTGGATGATAGGTGTATCCTTCATTGTGCAAACTTTAATGTGTTATTTTTTACTGTGTTTCCACCTACAAGTTTTGGACCACTAGTAAGAAAAATATTTGTAGATGGTGTTCCTTTTGTTGTTTCAACTGGATACCATTTTCGTGAGTTAGGAGTTGTACATAATCAGGATGTAAACTTACATAGCTCGCGTCTCAGTTTCAAGGAGCTTTTAGTGTATGCTGCTGATCCAGCCATGCATGCAGCTTCTGGCAATTTATTGCTAGATAAACGCACTACATGCTTTTCAGTAGCTGCACTAACAAACAATGTTGCTTTTCAAACTGTCAAACCCGGTAATTTTAACAAAGACTTTTATGACTTTGCTGTGTCTAAAGGTTTCTTTAAGGAAGGAAGTTCTGTTGAACTAAAACACTTCTTCTTTGCTCAGGATGGCAATGCTGCTATCAGTGATTATGACTATTATCGTTATAATCTGCCAACAATGTGTGATATCAGACAACTCCTATTCGTAGTTGAAGTTGTTGATAAATACTTTGATTGTTACGATGGTGGCTGTATTAATGCCAACCAAGTAATCGTTAACAATCTGGACAAATCAGCTGGTTTCCCATTTAATAAATGGGGTAAGGCTAGACTTTATTATGACTCAATGAGTTATGAGGATCAAGATGCACTTTTCGCGTACACTAAGCGTAATGTCATCCCTACTATAACTCAAATGAATCTTAAGTATGCCATTAGTGCAAAGAATAGAGCTCGCACCGTAGCTGGTGTCTCTATCTGTAGTACTATGACAAATAGACAGTTTCATCAGAAATTATTGAAGTCAATAGCCGCCACTAGAGGAGCTACTGTGGTAATTGGAACAAGCAAATTTTACGGTGGCTGGCATAATATGTTAAAAACTGTTTACAGTGATGTAGAAACTCCACACCTTATGGGTTGGGATTATCCAAAATGTGACAGAGCCATGCCTAACATGCTTAGGATAATGGCCTCTCTTGTTCTTGCTCGCAAACATAGCACTTGCTGTAACTTGTCACACCGTTTCTACAGGTTAGCTAATGAGTGTGCGCAAGTATTAAGTGAGATGGTCATGTGTGGCGGCTCACTATATGTTAAACCAGGTGGAACATCATCCGGTGATGCTACAACTGCTTATGCTAATAGTGTCTTTAACATTTGTCAAGCTGTTACAGCCAATGTAAATGCACTCCTTTCAACTGATGGTAACAAGATAGCTGACAAGTACGTCTGCAATCTACAACACAGGCTTTATGAGTGTCTCTATAGAAATAGGGATGTTGATCATGAATTCGTGGATGAGTTTTACGCTTACCTGCGTAAACATTTCTCTATGATGATTCTTTCTGATGATGCCGTTGTGTGCTATAACAGTAACTATGCGGCTCAAGGTTTAGTAGCTAGCATTAAGAACTTTAAGGCAGTTCTTTATTATCAAAATAATGTGTTCATGTCTGAGGCAAAATGTTGGACTGAGACTGACCTTACTAAAGGACCTCACGAATTTTGCTCACAGCATACAATGCTAGTTAAACAAGGAGATGATTACGTGTACCTGCCTTACCCAGATCCGTCAAGAATATTAGGCGCAGGCTGTTTTGTCGATGATATTGTCAAAACAGATGGTACACTTATGATTGAGAGGTTCGTGTCATTAGCTATTGATGCTTACCCTCTTACTAAACATCCTAATCAGGAGTATGCTGATGTCTTTCACTTGTATTTACAATACATTAGAAAGTTACATGATGAGCTTACCGGTCACATGTTAGACATGTATTCTGTAATGCTAACTAATGATAACACCTCACGTTATTGGGAACCTGAGTTTTATGAAGCTATGTACACACCACACACAGTCTTGCAGGCTGTAGGTGCTTGTGTATTGTGTAATTCACAGACTTCACTTCGTTGCGGTGCCTGCATTAGGAGACCATTCCTGTGCTGCAAGTGCTGCTATGACCATGTCATTTCAACATCACATAAATTAGTGTTGTCTGTTAATCCCTATGTTTGCAATGCACCAGGTTGTGATGTCACTGATGTGACACAACTATATCTAGGAGGTATGAGTTATTACTGCAAGTCACATAAGCCTCCCATTAGTTTTCCATTGTGTGCTAATGGTCAGGTTTTTGGTTTATACAAGAACACATGTGTAGGTAGTGACAATGTCACTGACTTTAATGCGATAGCAACATGTGATTGGACTAATGCTGGCGATTACATACTTGCCAACACCTGTACTGAGAGACTCAAACTCTTTGCAGCAGAAACACTCAAAGCTACTGAGGAAACATTCAAGCTGTCATATGGTATTGCCACTGTACGTGAAGTACTCTCTGACAGAGAATTGCATCTTTCATGGGAGGTTGGAAAACCTAGACCACCATTGAATAGAAATTATGTCTTTACTGGTTACCGTGTAACTAAAAATAGTAAAGTACAGATTGGAGAGTACACCTTTGAAAAAGGTGACTATGGTGATGCTGTTGTGTACAGAGGTACTACGACATACAAATTGAATGTTGGTGATTACTTTGTGTTGACATCTCACACTGTAATGCCACTTAGTGCACCTACTCTAGTGCCACAAGAGCACTATGTGAGAATTACTGGCTTGTACCCAACACTCAACATCTCAGATGAGTTTTCTAGCAATGTTGCAAATTATCAAAAGGTCGGTATGCAAAAGTACTCTACACTCCAAGGACCACCTGGTACTGGTAAGAGTCATTTTGCCATCGGACTTGCTCTCTACTACCCATCTGCTCGCATAGTGTATACAGCTTGCTCTCATGCAGCTGTTGATGCCCTATGCGAAAAGGCATTAAAATACTTGCCCATAGATAAATGTAGTAGAATCATACCTGCGCGTGCTCGCGTAGAGTGTTTTGACAAATTCAAAGTTAATTCAACACTAGAACAGTATGTTTTCTGCACTGTAAATGCATTGCCAGAAACAACTGCTGATATTGTAGTCTTTGATGAAATCTCTATGGCTACTAATTATGACTTGAGTGTTGTCAATGCTAGACTTCGTGCAAAACACTACGTCTATATTGGCGATCCTGCTCAATTACCAGCCCCGCGCACATTGCTGACCAAAGGCACACTAGAACCAGAATACTTCAATTCAGTGTGCAGACTTATGAAAACAATAGGTCCAGACATGTTCCTTGGAACTTGTCGCCGTTGTCCTGCTGAAATTGTCGACACTGTGAGTGCTTTAGTTTATGATAATAAGCTAAAGGCACACAAGGAGAAGTCAGCTCAATGCTTCAAAATGTTTTACAAGGGTGTTATTACACATGATGTTTCATCTGCAATTAACAGACCTCAAATAGGCGTTGTAAGAGAATTTCTTACACGCAATCCTGCTTGGAGAAAAGCTGTTTTTATCTCACCTTATAATTCACAGAATGCTGTAGCTTCAAAAATCTTAGGATTGCCTACGCAGACTGTTGATTCCTCACAGGGTTCTGAGTATGACTATGTCATATTCACGCAAACTACCGAAACAGCACACTCTTGCAATGTTAACCGCTTTAATGTGGCTATCACAAGAGCAAAAATTGGCATTTTGTGCATAATGTCTGATAGAGATCTTTATGACAAACTGCAATTTACAAGTCTAGAAGTACCACGCCGCAATGTGGCTACATTACAGGCAGAAAATGTAACTGGACTTTTTAAGGACTGTAGTAAGATCATCACCGGTCTTCATCCAACACAGGCACCTACACACCTCAGCGTTGATACAAAATTTAAGACTGAGGGACTATGTGTTGACATACCAGGCATACCAAAGGACATGACCTACCGTAGACTCATCTCTATGATGGGTTTCAAAATGAATTACCAAGTTAATGGTTACCCTAATATGTTTATTACCCGCGAGGAAGCTATTCGTCACGTTCGTGCATGGATTGGCTTCGACGTAGAGGGCTGTCATGCAACTAGAGATGCTGTGGGTACTAACCTACCTCTCCAGCTAGGATTTTCTACAGGTGTTAATTTAGTAGCTGTACCAACTGGCTATGTTGACACTGAAAATAACACAGAATTCACCAGAGTTAATGCAAAACCTCCACCAGGTGATCAATTTAAACATCTTATACCACTCATGTACAAAGGCTTGCCCTGGAATGTAGTGCGTATTAAGATAGTACAAATGCTCAGTGATACACTGAAAGGATTGTCAGACAGAGTCGTGTTTGTCCTCTGGGCGCATGGCTTTGAGCTTACATCAATGAAGTACTTTGTCAAGATTGGACCTGAGAGAACGTGTTGTCTGTGCGACAAACGTGCAACTTGCTTTTCTACTTCATCAGACACTTATGCCTGCTGGAATCATTCTGTGGGTTTTGACTATGTCTACAACCCATTTATGATTGATGTTCAGCAGTGGGGTTTTACGGGTAACCTTCAGAGTAACCATGACCAACATTGTCAAGTGCATGGAAATGCACATGTGGCTAGTTGTGATGCTATCATGACTAGATGCTTGGCAGTCCATGAGTGCTTTGTTAAGCGCGTTGATTGGTCTGTTGAATACCCTATTATAGGAGATGAACTGAAGATTAATTCTGCTTGCAGAAAAGTACAGCATATGGTTGTAAAGTCTGCATTGCTTGCTGATAAGTTTCCAGTTCTTCATGACATTGGAAATCCAAAGGCTATCAAGTGTGTGCCTCAGGCTGAAGTAGAATGGAAGTTCTATGACGCTCAGCCATGCAGTGACAAAGCCTACAAAATAGAGGAACTCTTCTATTCTTATGCTACACATCATGATAAATTCACTGATGGTGTTTGTTTGTTTTGGAACTGTAACGTTGATCGTTACCCAGCCAATGCAATTGTGTGTAGGTTTGACACCAGAGTTTTGTCAAACTTGAACTTACCGGGTTGTGATGGTGGTAGTTTGTATGTGAACAAGCATGCATTCCACACCCCAGCTTTTGATAAAAGTGCATTTACTAATTTAAAGCAATTGCCTTTCTTTTATTATTCTGATAGTCCTTGTGAGTCTCATGGCAAACAAGTAGTGTCAGATATTGATTACGTACCACTTAAATCAGCTACGTGTATTACACGTTGCAATTTGGGTGGTGCTGTTTGCAGACACCATGCAAATGAGTACCGACAGTACTTAGATGCATACAACATGATGATTTCTGCTGGATTTAGCCTATGGATTTACAAACAGTTTGATACTTATAACCTGTGGAATACATTTACCAGGTTACAAAGCTTAGAAAATGTGGCTTACAATGTTGTTAATAAAGGACACTTCGATGGACAAGCTGGTGAAGCACCTGTTTCCATCATCAATAATGCTGTTTACACAAAGGTAGATGGTGTTGATGTAGAGATCTTTGAAAACAAGACAACACTTCCTGTTAATGTTGCATTTGAGCTTTGGGCTAAGCGTAACATTAAACCAGTGCCAGAGATTAAGATACTCAATAATTTGGGTGTCGATATCGCTGCTAATACTGTGGTCTGGGACTATAAGAGAGAAGCACCAGCACATATGTCAACAATAGGTGTCTGCACAATGACTGACATTGCTAAGAAACCTACTGAGAGTGCTTGTTCCTCGCTTACTGTCTTATTTGATGGTAGAGTGGAAGGACAGGTAGACCTTTTTAGAAATGCCCGTAATGGTGTTTTAATAACAGAAGGTTCAGTTAAAGGTTTAACACCTTCAAAGGGGCCAGCACAAGCTAGTGTCAATGGAGTCACATTAATTGGAGAATCAGTAAAAACACAGTTCAACTATTTTAAGAAAGTAGATGGCATTATTCAACAGCTGCCTGAAACCTACTTTACTCAGAGCCGAGACTTAGAGGATTTTAAGCCCAGATCACAAATGGAAACTGACTTTCTCGAGCTCGCTATGGATGAATTCATACAACGGTATAAGTTAGAGGGTTATGCCTTCGAGCATATCGTTTATGGGGATTTCAGTCATGGACAACTTGGCGGCCTTCATTTAATGATTGGTTTAGCCAAGCGTTCACAAGATTCACCGCTCAAATTAGAGGATTTTATCCCTATGGATAGCACAGTGAAAAATTATTTCATAACAGATGCACAAACAGGTTCATCAAAATGTGTGTGTTCTGTCATTGACCTCTTGCTTGACGACTTTGTTGAGATAATAAAGTCACAGGATTTGTCAGTAATCTCTAAGGTAGTCAAGGTTACAATTGACTACGCTGAGATTTCATTCATGCTTTGGTGTAAAGATGGTCATGTCGAAACCTTCTACCCAAAATTACAGGCAAGTCAAGCATGGCAACCGGGAGTTGCGATGCCTAATTTGTATAAGATGCAAAGAATGCTTCTTGAAAAATGTGACCTTCAGAATTATGGTGAAAATGCTGTCATACCAAAGGGAATAATGATGAATGTCGCAAAATACACTCAACTGTGTCAATACTTAAACACACTTACTTTAGCTGTACCCTACAACATGAGAGTTATTCACTTTGGTGCTGGCTCTGATAAAGGAGTTGCACCTGGTACAGCTGTACTCAGGCAGTGGTTGCCAACTGGCACACTACTTGTCGACTCAGACCTTAATGACTTCGTCTCTGACGCAGATTCTACTTTAATTGGAGACTGTGCAACAGTACATACGGCTAATAAATGGGACCTCATTATTAGCGATATGTATGACCCTAAGACAAAACATGTGACAAAAGAGAATGACTCAAAAGAAGGGTTTTTCACTTACCTGTGTGGATTTATAAAGCAAAAGCTAGCCTTGGGTGGCTCTGTGGCTGTGAAGATAACAGAGCATTCTTGGAATGCTGATCTTTACAAGCTTATGGGATACTTCTCATGGTGGACAGCTTTTGTTACAAATGTAAATGCATCATCATCAGAAGCATTTCTAATTGGGGTTAACTATCTAGGCAAGCCAAAGGAACAAATTGATGGCTATACCATGCATGCTAACTACATCTTTTGGAGGAATACAAATCCTATTCAATTGTCTTCCTATTCACTTTTTGACATGAGCAAATTTCCTCTCAAGTTAAGAGGGACTGCTGTTATGTCTTTAAAGGAGAATCAGATCAATGACATGATTTATTCTCTACTTGAGAAAGGTAGACTTATCATTAGAGAGAGTAACAAAGTTGTGGTGTCTAGTGATATTTTAGTTAATAACTAAACGAACATGAAATTGTTAGTTTTAGTTTTTGCTACTTTAGTCTCCTCTTACACTATAGAGAAGTGCCTTGATTTTGATGACCGCACCCCACCTGCAAATACTCAATTTTTATCTTCTCACAGAGGTGTTTATTACCCAGATGACATTTTTAGGTCTAATGTCTTGCATTTAGTACAAGATCACTTCCTACCTTTTGACTCCAACGTCACCAGGTTTATAACGTTTGGCCTAAATTTTGATAATCCCATAATACCCTTCAGGGATGGTATTTATTTTGCTGCGACTGAAAAGTCTAATGTTATTAGAGGATGGGTTTTTGGTTCTACAATGAACAACAAATCTCAATCCGTTATAATCATGAACAACTCAACTAATTTAGTCATTAGGGCTTGTAATTTTGAGTTGTGTGACAATCCATTTTTTGTTGTGTTGAAATCTAACAACACTCAAATACCATCTTACATATTTAATAATGCATTCAATTGCACATTTGAATATGTTTCTAAGGATTTTAACCTAGACCTTGGTGAAAAACCAGGTAATTTCAAGGATCTCAGAGAGTTTGTTTTCAGGAATAAAGATGGTTTTTTGCATGTTTATTCCGGTTACCAACCCATTTCTGCTGCCAGTGGTTTGCCAACTGGTTTTAATGCACTTAAACCTATTTTTAAGTTACCTCTGGGTATTAATATTACTAATTTCAGAACACTTCTGACTGCTTTTCCGCCTAGACCTGATTATTGGGGTACTTCAGCTGCAGCTTATTTTGTAGGATATTTAAAGCCAACTACATTCATGCTTAAGTATGATGAAAATGGTACAATCACAGATGCTGTCGATTGTTCTCAAAATCCACTTGCTGAACTCAAATGCTCTGTTAAAAGTTTTGAGATTGACAAAGGAATTTACCAAACCTCCAATTTTAGGGTAGCACCCTCAAAGGAAGTTGTGAGGTTCCCTAATATTACAAACCTGTGTCCTTTTGGAGAGGTTTTTAATGCTACTACATTTCCTTCTGTCTATGCATGGGAGAGGAAAAGAATTTCTAATTGTGTTGCTGATTACTCTGTACTCTACAACTCAACATCTTTTTCAACTTTTAAGTGTTATGGCGTTTCTGCCACTAAGCTGAATGATCTTTGCTTCTCTAATGTCTATGCAGATTCATTCGTAGTCAAAGGAGATGATGTAAGGCAAATAGCACCAGGACAGACCGGTGTTATTGCTGATTATAATTATAAATTGCCAGATGATTTTATGGGTTGTGTCCTTGCTTGGAATACTAGGAACATTGATGCTACTTCAACTGGTAATTATAATTATAAATATAGATCTCTCAGACATGGCAAGCTTAGGCCCTTTGAGAGAGACATTTCTAATGTGCCTTTCTCCCCTGACGGCAAACCATGTACCCCACCTGCTTTCAACTGTTACTGGCCATTAAATGATTATGGTTTTTTCACTACTAATGGCATAGGCTATCAACCCTATAGAGTTGTAGTACTTTCTTTTGAACTTTTAAATGCACCTGCTACAGTCTGTGGACCAAAATTATCCACTGACCTTATTAAAAACCAGTGTGTCAATTTTAACTTTAATGGACTCACTGGTACTGGTGTGTTAACTTCTTCTTCAAAGAGATTTCAACCATTTCAACAATTTGGTCGTGATGTTTCGGATTTCACTGACTCAGTTCGAGATCCTAAAACGTCTGAAATATTAGACATTTCACCTTGCTCTTTTGGCGGTGTAAGTGTAATTACACCTGGAACAAATACTTCATCAGAAGTTGCTGTTCTATATCAAGATGTTAACTGCACTGATGTTCCTGTAGCAATCCATGCAGACCAACTCACACCTGCTTGGCGCATATACTCCACTGGAAATAATGTATTTCAAACTCAGGCAGGCTGTCTTATAGGAGCTGAGCATGTCGATACTTCTTATGAGTGCGACATTCCTATTGGAGCTGGCATTTGTGCTAGTTACCACACAGTTTCTTCACTACGTAGTACTAGCCAAAAATCTATTGTGGCTTATACTATGTCTTTAGGTGCTGATAGTTCAATTGTTTACTCTAATAACACCATTGCTATACCTACTAACTTTTCAATTAGCATTACTACAGAAGTAATGCCTGTTTCTATGGCTAAAACCTCCGTAGATTGTAATATGTACATCTGCGGAGATTCTACTGAATGTGCTAATTTGCTTCTCCAATATGGTAGCTTTTGCACACAACTAAATCGTGCACTCTCAGGTATTGCTGTTGAACAGGATCGCAACACACGTGAAGTGTTCGCTCAAGTCAAACAAATGTACAAAACCCCAACTTTGAAAGATTTTGGTGGTTTTAATTTTTCACAAATATTACCTGACCCTCTAAAGCCAACTAAGAGGTCTTTTATTGAGGACTTGCTCTTTAATAAGGTGACACTCGCTGATGCTGGCTTTATGAAGCAATATGGCGAATGCCTAGGTGATATTAATGCTAGAGATCTCATTTGTGCGCAGAAGTTCAATGGACTTACAGTGTTGCCACCTCTGCTCACTGATGATATGATTGCTGCCTACACTGCTGCTCTAGTTAGTGGTACTGCCACTGCTGGATGGACATTTGGTGCTGGCGCTGCTCTTCAAATACCTTTTGCTATGCAAATGGCATATAGGTTCAATGGCATTGGAGTTACCCAAAATGTTCTCTATGAGAACCAAAAACAAATCGCCAACCAATTTAACAAGGCGATCAGTCAAATTCAAGAATCACTTACAACAACATCAACTGCATTGGGCAAGCTGCAAGACGTTGTTAACCAGAATGCTCAAGCATTAAACACACTTGTTAAACAACTTAGCTCTAATTTTGGTGCAATTTCAAGTGTGCTAAATGATATCCTTTCGCGACTTGATAAAGTTGAGGCGGAGGTACAAATTGACAGGTTAATTACAGGCAGACTTCAAAGCCTTCAAACCTATGTAACACAACAACTAATCAGGGCTGCTGAAATCAGGGCTTCTGCTAATCTTGCTGCTACTAAAATGTCTGAGTGTGTTCTTGGACAATCAAAAAGAGTTGACTTTTGCGGAAAGGGATACCACCTTATGTCCTTCCCACAAGCAGCCCCGCATGGTGTTGTCTTCCTACATGTCACGTATGTGCCATCCCAGGAGAGGAACTTCACCACAGCGCCAGCAATTTGTCATGAAGGCAAAGCATACTTCCCTCGTGAAGGTGTTTTTGTGTTTAATGGCACTTCTTGGTTTATTACACAGAGGAACTTCTTTTCTCCACAAATAATTACTACAGACAATACATTTGTCTCCGGAAATTGTGATGTCGTTATTGGCATCATTAACAACACAGTTTATGACCCTCTGCAACCTGAGCTTGACTCATTCAAAGAAGAGCTGGACAAGTACTTCAAAAATCACACATCACCAGATGTTGATCTTGGCGACATTTCAGGCATTAACGCTTCTGTCGTCAACATTCAAAAAGAAATTGACCGCCTCAATGAGGTCGCTAAAAATTTAAATGAATCACTCATTGACCTTCAAGAATTGGGAAAATATGAGCAATATATTAAATGGCCGTGGTATGTTTGGCTCGGCTTCATTGCTGGACTAATTGCCATCGTCATGGTTACAATCTTGCTTTGTTGCATGACTAGTTGTTGCAGTTGCCTCAAGGGTGCATGCTCTTGTGGTTCTTGCTGCAAGTTTGATGAGGATGACCCTGAGCCAGTTCTCAAGGGTGTTAAATTACATTACACATAAACGAACTTATGGATTTGTTTATGAGAATTTTTACTCTTGGATCAATTACTGCACATCCAGGAAAAATTGACAATGCTTCTCCTGCAAGTACTGTTCATGCTACAGCAACGATACCACTACAAGCCTCACTCCCTTTCGGATGGCTTGTTATTGGCGTTGCATTTCTTGCTGTTTTTCAGAGCGCTACCAAAATAATTGCGCTCAATAAAAGATGGCAGCTAGCCCTTTATAAGGGCTTCCAGTTCATTTGCAATTTATTGCTGCTATTTGTTACCATCTATTCACATCTTTTGCTTGTCGCTGCAGGTATGGAGGCGCAATTTTTGTACCTCTATGCCTTAATATATTTTCTACAATGCATCAACGCATGTAGAATTATCATGAGATGTTGGCTTTGTTGGAAGTGCAAATCCAAGAACCCATTACTTTATGATGCCAACTACTTTGTTTGCTGGCATACACATAACTATGACTACTGTATACCATATAACAGTGTCACAGATACAATTGTCGTTACTGCAGGTGACGGCATTTCAACACCAAAACTCAAAGAAGACTACCAAATTGGTGGTTATTCTGAGAATTGGCACTCAGGTGTTAAAGACTATGTCGTTGTACATGGCTATTTCACCGAAGTTTACTACCAGCTTGAGTCTACACAAATTACTACAGACACTGGTATTGAAAATGCTACATTCTTCATCTTTAACAAGCTTGTTAAAGACCCACCGAATGTGCAAATACACACAATCGACGGCTCTTCAGGAGTTGTAAATCCAGCAATGGATCCAATTTATGATGAGCCGACGACGACTACTAGCGTGCCTTTGTAAGCACAAGAAAGTGAGTACGAACTTATGTACTCATTTGTTTCGGAAGAAACAGGTACGTTAATAGTTAATAGCGTACTTCTTTTTCTTGCTTTCGTGGTATTCTTGCTAGTCACACTAGCCATCCTTACTGCGCTTCGATTGTGTGCGTACTGCTGCAATATTGTTAACGTGAGTTTAGTAAAACCAACTGTTTACGTCTACTCGCGTGTTAAAAATCTGAACTCTTCTGAAGGAGTTCTTGATCTTCTGGTCTAAACGAACTAACTATTATTATTATTCTGTTTGGAACTTTAACATTGCTTATCATGGCTGAGAATGGGACTATTTCCGTTGAGGAGCTTAAAAGACTCCTGGAACAATGGAACCTAGTAATAGGTTTCCTATTCCTCGCCTGGATTATGTTACTACAATTTGCCTATTCTAATCGGAACAGGTTTTTGTACATAATAAAGCTTGTTTTCCTCTGGCTCTTGTGGCCAGTAACACTTGCTTGCTTTGTGCTTGCTGCTGTTTACAGAATTAATTGGGTGACTGGCGGGATTGCGATTGCAATGGCTTGTATTGTAGGCTTGATGTGGCTTAGCTACTTCGTTGCTTCCTTCAGGCTGTTTGCTCGTACCCGCTCAATGTGGTCATTCAACCCAGAAACAAACATTCTTCTCAATGTGCCTCTCCGGGGGACAATTGTGACCAGACCGCTCATGGAAAGTGAACTTGTCATTGGTGCTGTGATCATTCGTGGTCACTTGCGAATGGCTGGACACTCCCTGGGGCGCTGTGACATTAAGGACCTGCCAAAAGAGATCACTGTGGCTACATCACGAACGCTTTCTTATTACAAATTAGGAGCGTCGCAGCGTGTAGGCACTGATTCAGGTTTTGCTGCATACAACCGCTACCGTATTGGAAATTACAAATTAAATACAGACCACGCCGGTAGCAACGACAATATTGCTTTGCTAGTACAGTAAGTGACAACAGATGTTTCATCTTGTTGACTTCCAGGTTACAATAGCAGAGATATTGATTATCATTATGAGGACTTTCAGGATTGCCATATGGAATCTTGATATGATAATAAGTTCAATAGTGAGACAATTATTTAAGCCTCTAACTAAGAAGAATTATTCTGAGTTAGATGATGAAGAACCTATGGAGTTAGATTATCCATAAAACGAACATGAAAATTATTCTCTTCCTGACATTGATTGCACTTGCATCTTGCGAGCTATATCACTATCAGGAGTGTGTTAGAGGTACAACTGTACTACTAGAAGAACCTTGCCCATCTGGAACCTACGAGGGCAATTCACCATTTCATCCTCTTGCTGATAACAAATTTGCACTAACTTGCACTAGCACCCACTTTGCTTTTGCTTGTGCTGACGGTACTAGACATACCTATCAGCTTCGTGCAAGATCAGTTTCACCAAAACTTTTCATCAGACAAGAGGAAGTTCACCAGGAGCTCTACTCACCGCTTTTTCTCATTGTTGCTGCTCTAGTATTTATAATACTTTGCTTCACCATTAAGAGAAAGACAGAATGAATGAGCTCACTTTAATTGACTTCTATTTGTGCTTTTTAGCCTTTCTGCTATTCCTTGTTCTAATAATGCTTATTATATTTTGGTTTTCACTTGAACTCCAGGATATAGAAGAACCTTGTAACAAAGTCTAAACGAACATGAAACTTCTCATTGTTTTAGGACTCTTAACATCAGTGTATTGCGTGCATAAAGAATGCAGTATACAAGAATGTTGTGAAAATCAACCATTCCAACCTGAAGACCCATGTCCAATACATTATTATTCGGACTGGTTTGTAAAAATTGGACCTCGCAAGTCTGCTCGCCTAGTACAACTTTGTGCTGGTGAATATGGACGCAGAGTTCCAATACATTATGAAATGTTTGGCAATTATACTATTTCATGTGAACCACTTGAAATAAATTGTCAAAACCCACCAGTTGGAAGTCTCATTGTACGTTGTTCATATGATGTTGACTTTATGGAGTATCACGACGTTCGTGTTGTTCTAGATTTCATCTAAACGAACAAACTAAAATGTCTGATAATGGACCCCAACCAAACCAGCGTAGTGCCCCCCGCATTACATTTGGTGGACCCACAGATTCAACTGACAATAACCAGAATGGAGGACGCAATGGGGCAAGGCCAAAACAGCGCCGACCCCAAGGTTTACCCAATAATACTGCGTCTTGGTTCACAGCTCTCACTCAGCATGGCAAGGAGGAACTTAGATTCCCTCGAGGCCAGGGCGTTCCAATCAACACCAATAGTGGTCCAGATGACCAAATTGGCTACTACCGAAGAGCTACCCGACGAGTTCGTGGTGGTGACGGCAAAATGAAAGAGCTCAGCCCCAGATGGTACTTCTATTACCTAGGAACTGGCCCAGAAGCTTCACTTCCCTACGGCGCTAACAAAGAAGGCATCGTATGGGTCGCAACTGAGGGAGCCTTGAATACACCGAAAGATCACATCGGCACCCGCAATCCTAATAACAATGCTGCCACCGTGCTACAACTTCCTCAAGGAACAACATTGCCAAAAGGCTTCTACGCAGAGGGGAGCAGAGGCGGCAGTCAAGCCTCTTCTCGCTCTTCATCACGTAGTCGCGGTAATTCAAGAAATTCAACTCCTGGCAGCAGTAGGGGAAATTCTCCTGCTCGAATGGCTAGCGGAGGTGGTGAAACTGCCCTCGCGCTATTGCTGCTAGACAGACTGAACCAGCTTGAGAGCAAAGTTTCTGGTAAAGGCCAACAACAACAAGGCCAAACTGTCACTAAGAAATCTGCTGCTGAGGCATCTAAAAAGCCTCGCCAAAAACGTACTGCTACAAAACAGTACAACGTCACTCAAGCTTTTGGGAGACGTGGTCCAGAACAAACCCAAGGAAACTTCGGGGACCAAGATCTAATCAGACAAGGAACTGATTACAAACATTGGCCGCAAATTGCACAATTTGCTCCAAGTGCCTCTGCATTCTTCGGAATGTCACGCATTGGCATGGAAGTCACACCTTCGGGAACATGGCTGACTTATCATGGAGCCATTAAACTGGATGACAAAGATCCACAATTCAAAGACAACGTCATACTGCTGAATAAGCACATTGACGCATACAAAACATTCCCACCAACAGAGCCTAAAAAGGACAAAAAGAAAAAGACTGATGAAGCTCAGCCTTTACCGCAGAGACAAAAGAAGCAGCCCACTGTGACTCTTCTTCCTGCGGCTGACATGGATGATTTCTCCAGACAACTTCAAAATTCCATGAGTGGAGCTTCTGCTGATTCAACTCAGGCATAAACACTCATGATGACCACACAAGGCAGATGGGCTATGTAAACGTTTTCGCAATTCCGTTTACGATACATAGTCTACTCTTGTGCAGAATGAATTCTCGTAGCTAAACAGCACAAGTAGGTTTAGTTAACTTTAATCTCACATAGCAATCTTTAATCAATGTGTAACATTAGGGAGGACTTGAAAGAGCCACCACATTTTCACCGAGGCCACGCGGAGTACGATCGAGGGTACAGTGAATAATGCTAGGGAGAGCTGCCTATATGGAAGAGCCCTAATGTGTAAAATTAATTTTAGTAGTGCTATCCCCATGTGATTTTAATAGCTTCTTAGGAGAATGAC--------------------------------------------------------------------------------------------------------------------------------------------------------------------------------------------------------------------------------------------------------------------------------------------------------------------------------------------------------------------------------------------------------------------------------------------------------------------------------------------------------------------------------------------------------------
